# Supplementary material for: Identifying Antidepressant Effects of Brain-Derived Neurotrophic Factor and IDO1 in the Mouse Model Based on RNA-Seq Data
Source: Front Genet. 2022 May 30;13:890961. doi: 10.3389/fgene.2022.890961 (PMC9195421; doi:10.3389/fgene.2022.890961)
Supplement: Supplementary file 1 [file Table2.XLSX]

## Sheet: BDNF_C_ALL
gene_id	Symbol	baseMean	log2FoldChange	lfcSE	stat	pvalue	padj
240028	Lnpep	476.115	3.92438	0.214814	18.2687	1.46783e-74	2.50955e-70
54608	Abhd2	923.747	4.09663	0.241369	16.9725	1.3132e-64	1.12259e-60
22026	Nr2c2	2204.14	3.16099	0.188206	16.7954	2.63693e-63	1.50278e-59
107895	Mgat5	501.455	4.15111	0.253005	16.4072	1.69832e-60	7.25906e-57
19791	Rn18s	12720.5	4.67435	0.307707	15.1909	4.06204e-52	1.38897e-48
230316	Megf9	1426.28	3.63865	0.253262	14.3672	8.31785e-47	2.37017e-43
234967	Slc36a4	431.905	3.24939	0.228927	14.194	9.97583e-46	2.43652e-42
66602	Oip5os1	818.16	2.85101	0.206191	13.827	1.75118e-43	3.7425e-40
320506	Lmbrd2	387.928	4.96308	0.360969	13.7493	5.14121e-43	9.76659e-40
320910	Itgb8	337.416	4.74	0.350319	13.5305	1.03297e-41	1.76607e-38
225164	Mib1	880.715	3.02704	0.225299	13.4356	3.73821e-41	5.8102e-38
16589	Uhmk1	655.567	4.61993	0.344643	13.405	5.65259e-41	8.05353e-38
19258	Ptpn4	377.377	2.8334	0.214743	13.1944	9.45304e-40	1.24322e-36
100861531	Rn45s	3830.35	1.91129	0.145592	13.1277	2.28351e-39	2.78865e-36
210376	Mtmr9	1222.08	1.88027	0.146167	12.8639	7.18781e-38	8.19267e-35
74103	Nebl	803.231	3.26142	0.25704	12.6884	6.86004e-37	7.33038e-34
242083	Ppm1l	1023.3	2.24842	0.181241	12.4057	2.43447e-35	2.44836e-32
230235	Frrs1l	4186.63	2.5247	0.204465	12.3478	5.00319e-35	4.75219e-32
18386	Oprd1	243.98	3.21487	0.268805	11.9598	5.76761e-33	5.18994e-30
50787	Hs6st3	239.146	3.72143	0.311297	11.9546	6.14191e-33	5.25041e-30
11722	Amy1	182.775	-5.45936	0.457266	-11.9391	7.39827e-33	6.02325e-30
21951	Tnks	1463.8	2.4792	0.208593	11.8854	1.41019e-32	1.09591e-29
241520	Fam171b	4590.41	1.88759	0.165373	11.4141	3.55592e-30	2.64328e-27
22321	Vars	2106.59	-0.914156	0.0806736	-11.3315	9.15832e-30	6.52416e-27
56484	Foxo3	2844.13	0.97173	0.0858685	11.3165	1.08742e-29	7.43667e-27
23963	Tenm1	335.659	4.2042	0.374442	11.2279	2.97407e-29	1.95568e-26
12402	Cbl	780.493	4.25478	0.379485	11.212	3.56139e-29	2.25515e-26
212153	Ccdc191	741.695	-2.35021	0.215293	-10.9163	9.63133e-28	5.88096e-25
21372	Tbl1x	397.811	1.87961	0.172792	10.8779	1.46898e-27	8.66039e-25
19763	Ring1	1520.66	-1.06166	0.0981265	-10.8193	2.78907e-27	1.58949e-24
214469	Fam168b	10440.2	0.529809	0.0495382	10.695	1.07465e-26	5.92689e-24
217194	Klhl11	428.677	3.17667	0.297782	10.6678	1.44055e-26	7.69661e-24
330503	Gm5113	408.047	1.67093	0.161235	10.3633	3.64235e-25	1.88707e-22
75209	Sv2c	256.351	3.99022	0.386853	10.3146	6.0552e-25	3.04487e-22
69181	Dyrk2	385.98	2.71997	0.268604	10.1263	4.22248e-24	2.06262e-21
380836	Mrs2	414.565	1.90189	0.188265	10.1022	5.40039e-24	2.56473e-21
19205	Ptbp1	2113.32	-0.843542	0.084172	-10.0216	1.22442e-23	5.6578e-21
13688	Eif4ebp2	663.004	1.50346	0.15033	10.0011	1.50773e-23	6.78362e-21
74322	Cxxc1	2395.86	-0.796878	0.0800867	-9.9502	2.51689e-23	1.10337e-20
234407	Colgalt1	6316.23	-1.32115	0.133356	-9.90694	3.88352e-23	1.65991e-20
547176	Zc3h12b	209.201	3.10898	0.313919	9.90374	4.00991e-23	1.67213e-20
380959	Alg10b	603.843	2.40221	0.243747	9.85535	6.49929e-23	2.64568e-20
268752	Wdfy2	135.019	3.71161	0.377721	9.82635	8.67063e-23	3.44748e-20
109294	Prex2	1694.71	1.43629	0.147227	9.75562	1.74536e-22	6.7819e-20
230718	Nt5c1a	90.2528	3.30926	0.341083	9.70221	2.95037e-22	1.12094e-19
269198	Nbeal1	147.988	2.65453	0.274408	9.67368	3.90077e-22	1.44982e-19
70604	Dnajb14	302.724	2.87028	0.298542	9.61432	6.95682e-22	2.53065e-19
68729	Trim37	9274.3	0.578332	0.0606108	9.54173	1.40468e-21	5.00329e-19
15558	Htr2a	149.353	2.53532	0.26611	9.52736	1.61339e-21	5.62941e-19
623279	Dok6	184.275	3.24851	0.344016	9.4429	3.62604e-21	1.23989e-18
20348	Sema3c	576.177	1.0765	0.114196	9.42681	4.22749e-21	1.41194e-18
70363	Fam135b	342.622	2.92776	0.310632	9.42516	4.29438e-21	1.41194e-18
268980	Strn	906.921	2.00351	0.213765	9.37246	7.08612e-21	2.28588e-18
217864	Rcor1	295.553	2.22418	0.240945	9.23108	2.67904e-20	8.48215e-18
80909	Castor2	2608.96	1.60531	0.174671	9.1905	3.91025e-20	1.21552e-17
13716	Ell	1274	-0.845547	0.0927713	-9.11432	7.91677e-20	2.41702e-17
16491	Kcna3	92.3764	3.5551	0.390406	9.10617	8.53393e-20	2.5156e-17
19418	Rasgrf2	3253.46	1.27067	0.139538	9.10623	8.52906e-20	2.5156e-17
100038725	Cep85l	119.576	4.29338	0.471965	9.09682	9.30115e-20	2.69528e-17
381510	Dpy19l4	201.149	2.88183	0.317838	9.06699	1.22353e-19	3.48646e-17
16438	Itpr1	11084.4	1.35901	0.150366	9.03798	1.596e-19	4.40109e-17
320799	Zhx3	1736.14	1.41857	0.156941	9.03892	1.58224e-19	4.40109e-17
21423	Tcf3	1325.19	-0.766516	0.0848788	-9.03071	1.70558e-19	4.62861e-17
73133	NA	157.35	3.79522	0.420434	9.0269	1.76602e-19	4.71777e-17
74142	Lonp1	3097.23	-0.527201	0.058416	-9.02494	1.7979e-19	4.72904e-17
19817	Rn7sk	474.568	2.03069	0.226863	8.95115	3.51813e-19	9.11355e-17
214150	Ago3	292.148	2.02448	0.226517	8.93744	3.98301e-19	1.01638e-16
66884	Appbp2	698.879	1.45453	0.165318	8.79838	1.38805e-18	3.48992e-16
13521	Slc26a2	95.1403	2.1972	0.251312	8.74292	2.27166e-18	5.62878e-16
16531	Kcnma1	1979.29	1.84638	0.212016	8.70868	3.07432e-18	7.50881e-16
70310	Plscr3	858.555	-0.971209	0.111739	-8.69177	3.5683e-18	8.59256e-16
66235	Eif1ax	963.648	0.867638	0.100915	8.59773	8.13088e-18	1.93075e-15
54357	Epb41l4b	921.918	2.42873	0.282919	8.58453	9.1207e-18	2.11952e-15
72351	Ptar1	71.7737	2.95194	0.343894	8.58386	9.1738e-18	2.11952e-15
433855	AI506816	1590.59	-0.66062	0.077912	-8.47905	2.27035e-17	5.17549e-15
320679	Samd12	76.1337	2.79213	0.332045	8.40886	4.14004e-17	9.31345e-15
16572	Kif5a	99093.9	1.0665	0.127245	8.38149	5.2263e-17	1.16044e-14
108075	Ltbp4	4283.58	-1.04981	0.125441	-8.36895	5.81316e-17	1.2742e-14
110862	Kcnq3	945.506	2.31121	0.276946	8.34537	7.09925e-17	1.5364e-14
22158	Tulp3	1159.25	-0.993555	0.11945	-8.31776	8.96417e-17	1.91575e-14
73658	Spns1	2384.74	-0.749673	0.0904467	-8.28855	1.14634e-16	2.41963e-14
72750	Fam117b	2501.08	0.650411	0.078962	8.23701	1.76565e-16	3.68138e-14
75747	Sesn3	529.076	2.50436	0.304863	8.21469	2.12706e-16	4.34459e-14
94230	Cpsf1	2457.96	-0.871771	0.106129	-8.21427	2.13456e-16	4.34459e-14
20418	Shc3	577.668	2.20262	0.268805	8.19413	2.5242e-16	5.0772e-14
27967	Cherp	4020.94	-0.732127	0.0904712	-8.09237	5.85148e-16	1.16329e-13
15499	Hsf1	2478.54	-1.06136	0.131916	-8.04573	8.57336e-16	1.68481e-13
18432	Mybbp1a	2653.49	-0.706621	0.0880804	-8.02246	1.03652e-15	2.0138e-13
20475	Six5	271.154	-1.66028	0.208282	-7.97132	1.56991e-15	3.01581e-13
20667	Sox12	1685.53	-0.75308	0.0945593	-7.9641	1.66432e-15	3.16166e-13
108077	Skiv2l	3320.84	-0.6762	0.0858428	-7.87719	3.3483e-15	6.29076e-13
242481	NA	1204.24	1.22064	0.15587	7.83116	4.83382e-15	8.98303e-13
66689	Klhl28	134.906	2.62791	0.336857	7.80128	6.12829e-15	1.12662e-12
170787	Hdac10	313.404	-1.15197	0.147704	-7.79915	6.23234e-15	1.13356e-12
16573	Kif5b	5654.91	0.833671	0.107482	7.7564	8.73771e-15	1.57251e-12
68671	Pcyt2	3533.14	-0.712669	0.0921172	-7.73655	1.02154e-14	1.8193e-12
223255	Stk24	1629.27	0.642071	0.0830259	7.73339	1.04724e-14	1.84584e-12
22668	Sf1	9113.61	-0.568051	0.0736732	-7.71041	1.25417e-14	2.18801e-12
26433	Plod3	1562.62	-0.792673	0.102892	-7.70395	1.31918e-14	2.27819e-12
69080	Gmppa	2173.21	-0.890867	0.115889	-7.68722	1.50369e-14	2.57086e-12
16574	Kif5c	27967.1	0.945864	0.123162	7.67983	1.59297e-14	2.69654e-12
242291	Bpnt2	1269.28	1.31148	0.17087	7.67535	1.64969e-14	2.76516e-12
211429	Pla2g4b	70.787	-9.45262	1.2327	-7.66825	1.74364e-14	2.89428e-12
85030	Tnfrsf25	86.418	-5.37378	0.702525	-7.64923	2.02182e-14	3.32376e-12
113868	Acaa1a	2365.62	-0.571052	0.0747899	-7.63542	2.25079e-14	3.66493e-12
108735	Sft2d2	1202.24	0.862917	0.113095	7.63004	2.34678e-14	3.78517e-12
67488	Calcoco1	3900.78	-0.58943	0.0772882	-7.62639	2.41415e-14	3.85745e-12
224907	Dus3l	2462.83	-0.968399	0.127078	-7.62052	2.52648e-14	3.99956e-12
94192	C1galt1	110.56	2.31555	0.304657	7.6005	2.94981e-14	4.62687e-12
69938	Scrn1	2177.53	0.992194	0.130811	7.58493	3.32659e-14	5.17043e-12
98910	Usp6nl	426.011	1.18347	0.156234	7.57495	3.59277e-14	5.53384e-12
102414	Clk3	2113.27	-0.553645	0.0731139	-7.57236	3.66498e-14	5.59466e-12
105727	Slc38a1	4906.32	0.613242	0.0810145	7.56953	3.74573e-14	5.66732e-12
224619	Traf7	2181.98	-0.872264	0.115506	-7.55171	4.29595e-14	6.4428e-12
54526	Syt10	109.396	3.14392	0.416534	7.54781	4.4264e-14	6.58071e-12
380718	Mks1	275.665	-1.20985	0.160811	-7.52344	5.33523e-14	7.86348e-12
68505	Vps51	3461.57	-0.573422	0.0763594	-7.50951	5.93478e-14	8.67239e-12
20608	Sstr4	375.072	2.48262	0.331769	7.48297	7.26592e-14	1.05276e-11
20660	Sorl1	4330.51	1.76172	0.235777	7.47197	7.9004e-14	1.13507e-11
434353	A330074K22Rik	74.4048	2.83498	0.37985	7.46342	8.43028e-14	1.2011e-11
52882	Rgs7bp	6725.47	0.889753	0.119354	7.45473	9.00506e-14	1.26759e-11
108657	Rnpepl1	2434.5	-0.949551	0.127386	-7.45415	9.04523e-14	1.26759e-11
22134	Tgoln1	4583.61	0.691355	0.0932238	7.41608	1.20642e-13	1.67692e-11
17968	Ncam2	767.358	2.04549	0.275871	7.41468	1.21923e-13	1.68106e-11
50769	Atp8a2	1228.69	2.14397	0.289431	7.40754	1.28664e-13	1.75982e-11
66847	Hint3	85.4613	1.66146	0.225086	7.38147	1.56555e-13	2.12431e-11
23939	Mapk7	1283.44	-1.01198	0.137385	-7.36602	1.75803e-13	2.36644e-11
233919	Gpr26	629.724	2.22898	0.302688	7.36395	1.78552e-13	2.36644e-11
245683	Klhl34	1704.68	1.91227	0.259678	7.36398	1.78503e-13	2.36644e-11
445007	Nup85	1000.45	-0.561784	0.0766147	-7.33258	2.25758e-13	2.96906e-11
243385	Gprin3	61.4324	2.33529	0.318755	7.32627	2.36654e-13	3.08861e-11
80743	Vps16	2159.93	-0.592948	0.0809854	-7.32166	2.44918e-13	3.17224e-11
238803	Zfp366	61.1162	4.06322	0.556181	7.30557	2.76086e-13	3.54905e-11
57258	Xpo4	104.754	2.96912	0.406751	7.29962	2.88579e-13	3.6547e-11
232157	Mob1a	191.169	1.5891	0.217684	7.30005	2.87651e-13	3.6547e-11
68952	Tlcd3b	5172.09	-0.85423	0.117313	-7.28162	3.29823e-13	4.12891e-11
226418	Yod1	180.397	2.20065	0.302237	7.2812	3.30854e-13	4.12891e-11
77832	Tchp	463.091	-0.854571	0.117576	-7.26822	3.64251e-13	4.51275e-11
328232	Gfod1	4606.23	0.941049	0.1296	7.26119	3.83701e-13	4.71952e-11
14123	Fbrs	3587.95	-0.71887	0.0992694	-7.2416	4.4341e-13	5.41499e-11
20340	Glg1	3086.91	1.04798	0.145567	7.19929	6.05262e-13	7.33913e-11
236285	Lancl3	62.6951	2.44999	0.340415	7.19706	6.15262e-13	7.40784e-11
67008	Yae1d1	685.921	0.650359	0.0903958	7.19457	6.26596e-13	7.43953e-11
210172	Zfp526	318.731	1.19167	0.165633	7.19468	6.26089e-13	7.43953e-11
619331	Zfp551	82.1723	2.75087	0.383328	7.1763	7.16257e-13	8.44541e-11
100604	Lrrc8c	332.962	1.22106	0.170725	7.15221	8.53915e-13	9.99958e-11
110962	Mbd6	4391.91	-2.06383	0.289386	-7.13178	9.9079e-13	1.15235e-10
243764	Chrm2	36.3122	3.67951	0.516241	7.12751	1.02201e-12	1.18063e-10
54125	Polm	428.168	-0.881596	0.123708	-7.12642	1.03014e-12	1.18203e-10
27045	Nit1	1187.65	-0.576142	0.0812319	-7.09256	1.31656e-12	1.50062e-10
70726	Angptl6	555.692	-0.803433	0.113386	-7.08579	1.38254e-12	1.56539e-10
22051	Trip6	303.581	-1.22369	0.173006	-7.07311	1.51497e-12	1.70404e-10
194952	Jmjd4	1104.17	0.945678	0.133977	7.05852	1.6828e-12	1.88044e-10
72948	Tppp	16800.1	0.785933	0.111437	7.05269	1.75498e-12	1.94836e-10
16410	Itgav	1289.3	1.3217	0.18751	7.04871	1.80589e-12	1.99196e-10
381983	Lmtk3	17584.7	-1.13345	0.16099	-7.04051	1.91537e-12	2.09918e-10
14366	Fzd4	210.683	2.23378	0.317323	7.03945	1.92994e-12	2.10167e-10
230696	AU022252	349.741	1.23356	0.175866	7.01422	2.31235e-12	2.50217e-10
382051	Pdp2	173.349	1.56585	0.223752	6.99817	2.59324e-12	2.78847e-10
19704	Upf1	3754.86	-0.503313	0.0719394	-6.99635	2.62725e-12	2.80738e-10
20650	Sntb2	327.587	2.32491	0.333087	6.97989	2.95414e-12	3.13708e-10
12492	Scarb2	4500.2	0.590239	0.0847602	6.96364	3.31601e-12	3.49423e-10
243725	Ppp1r9a	8907.82	0.935073	0.134292	6.96299	3.33134e-12	3.49423e-10
54397	Ppt2	1484.07	-0.508959	0.0732561	-6.94766	3.71383e-12	3.87167e-10
239318	Plcxd3	64.2018	4.07655	0.58882	6.92325	4.41405e-12	4.57376e-10
319601	Zfp653	1002.05	-0.714551	0.103253	-6.92041	4.50339e-12	4.63822e-10
15193	Hdgfl2	3676.63	-0.547424	0.0794803	-6.88755	5.6761e-12	5.81104e-10
387314	Tmtc1	2133.72	0.729552	0.106046	6.87956	6.00363e-12	6.10976e-10
101497	Plekhg2	435.681	-1.44131	0.210313	-6.85319	7.22222e-12	7.271e-10
231637	Ssh1	348.196	1.29214	0.18855	6.85304	7.22974e-12	7.271e-10
100504425	Tincr	48.6409	-2.52341	0.368514	-6.84753	7.51367e-12	7.51235e-10
68490	Zfp579	1181.82	-0.915174	0.13371	-6.84448	7.67562e-12	7.6235e-10
99696	Ankrd50	1516.38	0.785774	0.114816	6.84376	7.71402e-12	7.6235e-10
15257	Hipk1	4477.5	0.792943	0.116018	6.83463	8.22178e-12	8.0786e-10
19334	Rab22a	783.872	0.620984	0.0909208	6.82994	8.49489e-12	8.29926e-10
67296	Socs4	86.1995	2.60285	0.38181	6.81714	9.28684e-12	9.02142e-10
18817	Plk1	119.04	-1.68643	0.247725	-6.80767	9.91928e-12	9.58135e-10
260302	Gga3	3270.43	-0.722162	0.106872	-6.75725	1.40636e-11	1.35082e-09
103425	Ncln	3255.28	-0.506337	0.0751097	-6.7413	1.56976e-11	1.49934e-09
54616	Extl3	5160.59	0.535785	0.0795391	6.73612	1.6267e-11	1.53656e-09
224897	Dpp9	3717.44	-0.591824	0.0878514	-6.73665	1.62082e-11	1.53656e-09
67763	Prpsap1	1578.99	-0.560862	0.0832832	-6.7344	1.64606e-11	1.54631e-09
100038949	Gm1979	126.018	-2.63224	0.391315	-6.72665	1.73612e-11	1.622e-09
78943	Ern1	176.736	1.96062	0.291641	6.72271	1.78379e-11	1.65747e-09
243274	Tmem132d	290.76	1.74567	0.259785	6.71965	1.82157e-11	1.68343e-09
170759	Atp13a1	2468.55	-0.860452	0.12838	-6.7024	2.05022e-11	1.88455e-09
27261	Dok3	175.057	-2.23228	0.333238	-6.69874	2.1022e-11	1.922e-09
21411	Tcf20	4078.86	0.967667	0.145023	6.67251	2.5147e-11	2.2869e-09
66866	Nhlrc2	228.079	1.47793	0.222047	6.65591	2.81548e-11	2.54689e-09
58198	Sall1	952.659	0.69905	0.105174	6.64662	2.99903e-11	2.69865e-09
14248	Flii	2277.42	-0.622082	0.0940542	-6.61408	3.73874e-11	3.34666e-09
192950	Nacad	2045.01	-0.592525	0.089782	-6.5996	4.12277e-11	3.67119e-09
29869	Ulk2	3195.23	0.747563	0.113508	6.58599	4.5186e-11	4.00282e-09
233871	Atxn2l	11122.7	-1.39521	0.212158	-6.57627	4.82407e-11	4.25139e-09
83701	Srrt	5826.52	-1.15691	0.175957	-6.57496	4.8665e-11	4.2668e-09
214579	Aldh5a1	3112.71	0.61595	0.0937654	6.56905	5.06377e-11	4.40101e-09
228839	Tgif2	190.584	-1.28176	0.195127	-6.56883	5.07106e-11	4.40101e-09
68473	Mob1b	164.692	2.04197	0.311588	6.55344	5.62282e-11	4.85522e-09
16569	Kif3b	2647.31	0.730328	0.11154	6.54766	5.84458e-11	5.02135e-09
56703	Pigo	1072.35	-0.817246	0.124992	-6.53839	6.21846e-11	5.31585e-09
56320	Dbn1	16518.7	-0.666376	0.101967	-6.53519	6.353e-11	5.40385e-09
319604	Fam168a	11051.7	0.746305	0.11423	6.53333	6.43245e-11	5.44434e-09
233895	Prr14	1403.23	-0.600409	0.0919399	-6.53045	6.5573e-11	5.52267e-09
225467	Pggt1b	144.284	1.64038	0.25126	6.52863	6.63735e-11	5.56269e-09
81879	Tfcp2l1	276.813	1.68803	0.258939	6.51902	7.07668e-11	5.90195e-09
50721	Sirt6	1102.28	-0.886249	0.136007	-6.51623	7.20977e-11	5.95485e-09
677884	Pakap	1199.39	0.928681	0.142515	6.51636	7.20344e-11	5.95485e-09
67952	Tomm20	12508.2	0.491373	0.0754612	6.5116	7.43557e-11	6.11183e-09
238505	Mtr	214.351	1.86963	0.287579	6.50129	7.96353e-11	6.51448e-09
245537	Nlgn3	1548.65	1.54233	0.237278	6.50009	8.02712e-11	6.53522e-09
269800	Zfp384	2229.95	-0.704137	0.108473	-6.49137	8.50602e-11	6.89229e-09
75869	Arl5b	218.195	2.57431	0.396773	6.48812	8.69132e-11	7.00922e-09
68379	Ciz1	2486.71	-0.658198	0.101487	-6.48556	8.84047e-11	7.09604e-09
235674	Acaa1b	122.163	-1.56337	0.241366	-6.47716	9.34672e-11	7.46733e-09
28169	Agpat3	10434.9	0.436842	0.0674956	6.47216	9.66087e-11	7.68241e-09
16907	Lmnb2	986.909	-0.548415	0.0848517	-6.46322	1.025e-10	8.1037e-09
228787	Xkr7	21.8147	4.49336	0.695276	6.4627	1.02854e-10	8.1037e-09
13040	Ctss	2506.57	0.728661	0.112788	6.46045	1.04395e-10	8.18736e-09
76491	Abhd14b	961.287	-1.3026	0.201655	-6.45954	1.0502e-10	8.19874e-09
68842	Tulp4	5408.94	1.1733	0.18183	6.45274	1.09848e-10	8.53666e-09
233781	Xylt1	409.727	2.28924	0.355701	6.43585	1.22781e-10	9.49858e-09
69870	Polr3gl	1406.6	-0.522491	0.0812074	-6.43404	1.24258e-10	9.56954e-09
433926	Lrrc8b	2730.73	1.01433	0.157915	6.42325	1.33393e-10	1.0227e-08
21976	Top3b	1691.79	-0.757066	0.117938	-6.4192	1.3699e-10	1.04559e-08
12013	Bach1	356.865	1.02664	0.16002	6.41571	1.40165e-10	1.06507e-08
329584	Slc2a4rg-ps	61.5339	-8.7343	1.36248	-6.41059	1.44962e-10	1.09664e-08
101869	Unc45a	1251.48	-0.692189	0.108187	-6.39808	1.57344e-10	1.18507e-08
232086	Tmem150a	1007.3	-1.63948	0.256389	-6.39452	1.61054e-10	1.20769e-08
17159	Man2b1	2115.26	-0.442026	0.0691348	-6.39369	1.61931e-10	1.20896e-08
54403	Slc4a4	5173.07	1.04859	0.164271	6.38327	1.73343e-10	1.28493e-08
74094	Tjap1	1157.64	-1.22767	0.192333	-6.38304	1.73609e-10	1.28493e-08
100316903	Gm20605	1990.78	-2.73676	0.428847	-6.38166	1.7518e-10	1.29097e-08
69662	2310061I04Rik	2655.55	-0.640114	0.100401	-6.3756	1.82253e-10	1.33733e-08
328967	Arhgef37	40.8832	2.36112	0.370603	6.37104	1.8775e-10	1.37178e-08
70314	Rabep2	524.784	-0.852474	0.133856	-6.36857	1.90797e-10	1.38811e-08
213742	Xist	12695.5	8.6671	1.36116	6.36742	1.92234e-10	1.39264e-08
27418	Mkln1	1236.42	1.02154	0.1605	6.36471	1.95654e-10	1.41143e-08
12566	Cdk2	117.543	-1.38959	0.219001	-6.34512	2.22257e-10	1.59661e-08
20924	Supt5	6387.35	-0.447931	0.0706738	-6.33801	2.32755e-10	1.66503e-08
67150	Rnf141	399.474	1.15341	0.182242	6.32901	2.46743e-10	1.75773e-08
328035	Fads6	97.5152	1.93152	0.305259	6.32747	2.49221e-10	1.76802e-08
12032	Bcan	13540.1	-0.703389	0.111301	-6.31967	2.62122e-10	1.84424e-08
224805	Aars2	1187	-0.706797	0.111832	-6.32015	2.61305e-10	1.84424e-08
19411	Rarg	682.228	-0.899879	0.142465	-6.3165	2.67554e-10	1.87474e-08
624341	Olfr856-ps1	1016.34	-2.36568	0.374593	-6.31532	2.69598e-10	1.88135e-08
14674	Gna13	2074.66	0.702138	0.111401	6.30278	2.92363e-10	2.03192e-08
68053	Ubxn2b	1082.7	0.882158	0.140186	6.29276	3.1188e-10	2.15879e-08
21357	Tarbp2	864.489	-0.797046	0.126759	-6.2879	3.21779e-10	2.21833e-08
17134	Mafg	203.075	7.68216	1.22653	6.2633	3.76911e-10	2.58797e-08
230101	Gba2	3797.27	-0.570449	0.091254	-6.25123	4.07243e-10	2.78506e-08
13002	Dnajc5	10728.2	0.624837	0.0999716	6.25015	4.10064e-10	2.79317e-08
231003	Klhl17	2094.35	-1.49279	0.238948	-6.24734	4.17494e-10	2.8325e-08
80904	Dtx3	9278.81	-0.593346	0.0950092	-6.24514	4.23425e-10	2.85012e-08
668215	Hectd2os	125.134	-3.61367	0.578581	-6.24575	4.21767e-10	2.85012e-08
238271	Kcnh5	97.7993	1.73177	0.277594	6.2385	4.41778e-10	2.96199e-08
76795	Tbc1d9b	9842.69	0.55995	0.0899176	6.22736	4.7436e-10	3.16802e-08
320825	Samd5	122.655	1.775	0.285126	6.22531	4.80604e-10	3.19723e-08
18475	Pafah1b2	6431.4	0.290805	0.0467972	6.21416	5.16004e-10	3.41942e-08
74048	Vsir	1215.57	0.634915	0.102212	6.21175	5.23979e-10	3.45887e-08
74343	Crtc2	1725.62	-0.981513	0.158181	-6.20501	5.46948e-10	3.5966e-08
13026	Pcyt1a	1271.29	0.544158	0.0877386	6.20204	5.57371e-10	3.6511e-08
232791	Cnot3	2764.23	-0.628341	0.101414	-6.19582	5.79834e-10	3.78375e-08
213753	Zfp598	2544.13	-1.3141	0.212142	-6.19445	5.84875e-10	3.80213e-08
78777	Tepsin	929.782	-0.784332	0.126912	-6.1801	6.40593e-10	4.14857e-08
100043468	Zfp955b	328.777	1.43711	0.232689	6.1761	6.57028e-10	4.23895e-08
67974	Ccny	3712.55	0.606227	0.0982429	6.17069	6.79906e-10	4.37006e-08
279572	Tlr13	112.409	1.34319	0.217791	6.16733	6.94507e-10	4.44719e-08
233280	Nipa1	824.337	0.85411	0.138513	6.1663	6.99059e-10	4.45963e-08
14085	Fah	887.649	-0.651966	0.105943	-6.1539	7.55988e-10	4.80488e-08
76594	Dnajc18	4138.32	0.397872	0.0648323	6.13694	8.41287e-10	5.32722e-08
21341	Taf1c	762.743	-1.00211	0.163355	-6.13455	8.54008e-10	5.368e-08
53627	Porcn	3761.85	-0.518346	0.0844919	-6.13486	8.52317e-10	5.368e-08
381668	Fbrsl1	3660.84	-0.747739	0.122003	-6.12887	8.85056e-10	5.54278e-08
20466	Sin3a	1341.17	0.468422	0.0764408	6.1279	8.90459e-10	5.55627e-08
217379	Ubxn2a	1005.25	0.763841	0.1247	6.12541	9.0449e-10	5.62268e-08
241656	Pak5	975.558	0.557716	0.0910578	6.12485	9.0768e-10	5.62268e-08
52187	Rragd	3345.98	0.953819	0.156121	6.10948	9.99583e-10	6.16963e-08
13205	Ddx3x	7220.66	0.930497	0.152543	6.09991	1.06126e-09	6.52672e-08
74126	Syvn1	2792.42	-0.627574	0.102989	-6.09357	1.10419e-09	6.76641e-08
109711	Actn1	3467.56	-0.519419	0.0852579	-6.09232	1.11286e-09	6.79521e-08
13209	Ddx6	4721.15	0.805513	0.132412	6.08338	1.17674e-09	7.15972e-08
239408	Tmem74	170.1	1.45699	0.239563	6.08185	1.18807e-09	7.20298e-08
68682	Slc44a2	2134.02	-0.572169	0.0941389	-6.07792	1.2175e-09	7.35536e-08
73218	Sppl2b	2102.38	-0.909412	0.150083	-6.0594	1.36632e-09	8.22532e-08
68298	Ncapd2	1109.46	-0.586317	0.0967992	-6.05705	1.3864e-09	8.31692e-08
223776	Selenoo	1375.03	-0.589831	0.0976337	-6.04127	1.5291e-09	9.11618e-08
383348	Kctd16	151.282	1.32741	0.219728	6.04114	1.53029e-09	9.11618e-08
56504	Srpk3	122.852	-2.06667	0.342184	-6.03965	1.54448e-09	9.16872e-08
231807	Map11	3565.63	-0.581231	0.0964258	-6.02775	1.66256e-09	9.83559e-08
20370	Sez6	12325.9	-0.742327	0.123185	-6.02612	1.67947e-09	9.90137e-08
69876	Thap3	966.67	-0.798806	0.132604	-6.02401	1.70143e-09	9.9639e-08
170459	Stard4	189.834	1.86779	0.31006	6.02399	1.70174e-09	9.9639e-08
101543	Wtip	332.539	-0.970752	0.161229	-6.02096	1.73382e-09	1.01171e-07
54131	Irf3	1044.73	-1.00223	0.166493	-6.01965	1.74793e-09	1.01648e-07
72002	Slc39a5	627.322	-2.37897	0.395463	-6.01565	1.79164e-09	1.03836e-07
224903	Safb	5096.35	-0.756452	0.125782	-6.01401	1.80995e-09	1.04543e-07
331487	Uprt	51.3632	2.69244	0.448322	6.00559	1.90633e-09	1.09739e-07
227693	Zer1	10886.5	-0.499947	0.0834202	-5.99312	2.05857e-09	1.18105e-07
52857	Gramd1a	4981.5	-0.7517	0.125465	-5.99131	2.08158e-09	1.18665e-07
69546	Mapk1ip1	1994.15	-1.00877	0.168373	-5.99126	2.08221e-09	1.18665e-07
67534	Ttll4	216.988	1.84687	0.308439	5.9878	2.12695e-09	1.20812e-07
71951	Gpc2	77.8326	-1.44654	0.241646	-5.9862	2.14799e-09	1.21603e-07
242425	Gabbr2	7096.89	0.952746	0.159218	5.98392	2.17831e-09	1.22913e-07
76199	Med13l	3214.06	1.11917	0.187314	5.97484	2.30322e-09	1.29533e-07
83396	Glis2	611.637	-0.739611	0.124043	-5.96256	2.48315e-09	1.39195e-07
268390	Ahsa2	1488.21	-1.22954	0.206271	-5.96079	2.51014e-09	1.40248e-07
76265	Tsen54	372.134	-0.905128	0.152181	-5.94769	2.71957e-09	1.51455e-07
14287	Fpgs	446.71	-0.935591	0.157686	-5.93325	2.96987e-09	1.64857e-07
170743	Tlr7	122.392	1.45558	0.245937	5.9185	3.24887e-09	1.7976e-07
110257	Hba-a2	7458.34	-2.94843	0.49884	-5.91058	3.40916e-09	1.8802e-07
17101	Lyst	2151.94	1.69859	0.287453	5.90912	3.43948e-09	1.89083e-07
170753	Zfp704	2382.39	1.02401	0.173346	5.90733	3.47704e-09	1.89733e-07
225358	Fam13b	917.689	1.30231	0.22047	5.90697	3.48459e-09	1.89733e-07
229363	Gmps	806.39	1.18847	0.201167	5.90786	3.46573e-09	1.89733e-07
269252	Gtf3c4	1380.94	0.76254	0.12915	5.90431	3.54122e-09	1.92204e-07
67857	Ppp6c	938.641	0.523629	0.0886959	5.90365	3.55548e-09	1.92367e-07
231841	Brat1	1090.23	-0.698982	0.118427	-5.90221	3.58665e-09	1.93441e-07
27060	Tcirg1	583.71	-1.07402	0.182071	-5.8989	3.6593e-09	1.96739e-07
75751	Ipo4	4396.5	-0.757728	0.128505	-5.89648	3.71335e-09	1.99019e-07
57741	Noc2l	4022.9	-0.485157	0.0823293	-5.89288	3.79531e-09	2.02776e-07
226255	Atrnl1	3582.74	0.445498	0.0757234	5.88323	4.02347e-09	2.14297e-07
109689	Arrb1	11522.5	0.702932	0.119529	5.88085	4.08156e-09	2.16716e-07
11441	Chrna7	397.728	1.92643	0.327797	5.87691	4.18002e-09	2.21256e-07
20250	Scd2	47277.8	0.602449	0.102537	5.87541	4.21799e-09	2.21892e-07
330914	Arhgap32	5683.21	1.43447	0.244132	5.87578	4.20847e-09	2.21892e-07
14466	Gba	1321.29	-0.490601	0.0835967	-5.86867	4.39316e-09	2.30398e-07
16391	Irf9	286.772	-1.03111	0.175717	-5.86803	4.40993e-09	2.30571e-07
26457	Slc27a1	6443.11	-1.00019	0.170581	-5.86341	4.5345e-09	2.36361e-07
50907	Preb	2908.44	-0.4342	0.0741456	-5.85604	4.74029e-09	2.46336e-07
17476	Mpeg1	1149.97	0.827678	0.14138	5.85428	4.79073e-09	2.48203e-07
67216	Mboat2	671.99	0.808227	0.138298	5.84409	5.09339e-09	2.63087e-07
17257	Mecp2	5159.56	0.921574	0.158647	5.80897	6.28597e-09	3.23709e-07
192157	Socs7	4824.16	0.69224	0.119195	5.80765	6.33548e-09	3.24305e-07
269513	Nkain3	165.513	1.59292	0.27427	5.80786	6.32762e-09	3.24305e-07
14789	P3h3	998	-1.69221	0.291541	-5.80438	6.46046e-09	3.29715e-07
70757	Hacd2	1783.66	0.551027	0.0949517	5.80323	6.50479e-09	3.30989e-07
12396	Cbfa2t2	1796.49	0.56554	0.0975167	5.79942	6.65456e-09	3.37605e-07
216151	Polrmt	1356.78	-0.589751	0.101724	-5.79757	6.72837e-09	3.4034e-07
230085	Phf24	3912.58	1.04169	0.179701	5.79679	6.75971e-09	3.40917e-07
83704	Slc12a9	1537.56	-0.743487	0.128355	-5.79243	6.9376e-09	3.48859e-07
15122	Hba-a1	11159.6	-2.89545	0.499976	-5.79118	6.98949e-09	3.49257e-07
16834	Cog1	2121.29	-0.567515	0.0980035	-5.79076	7.00678e-09	3.49257e-07
20598	Smpd2	616.641	-0.609431	0.105238	-5.79101	6.99661e-09	3.49257e-07
18612	Etv4	415.463	-0.972191	0.167934	-5.78913	7.07524e-09	3.51644e-07
12575	Cdkn1a	625.26	1.19189	0.206011	5.7856	7.22551e-09	3.58071e-07
11988	Slc7a2	1026.12	0.88003	0.152356	5.77615	7.64303e-09	3.77667e-07
17888	Myh6	243.232	-2.24309	0.388626	-5.77186	7.84034e-09	3.86301e-07
239833	Lmln	317.587	1.49467	0.259459	5.76072	8.37572e-09	4.11493e-07
623169	Gm6402	21.9437	-2.98205	0.518038	-5.75644	8.59058e-09	4.2084e-07
225432	Rbm27	1114.67	0.703166	0.122189	5.75475	8.67689e-09	4.23854e-07
234776	Atmin	3294.52	0.509142	0.088532	5.75094	8.87506e-09	4.32299e-07
15183	Hdac3	3754.21	-0.538517	0.0936538	-5.75009	8.91965e-09	4.33236e-07
319945	Flad1	1497.89	-0.471224	0.0819616	-5.74932	8.96009e-09	4.33968e-07
209239	Gan	107.978	2.55252	0.444053	5.74823	9.01834e-09	4.35555e-07
217262	Abca9	232.754	1.35117	0.235299	5.74237	9.33583e-09	4.49619e-07
59044	Rnf130	6141.24	0.616714	0.107521	5.73575	9.70815e-09	4.65194e-07
109700	Itga1	157.425	1.54061	0.268602	5.73565	9.71364e-09	4.65194e-07
68521	Fam189b	2508.24	-0.671884	0.117213	-5.73219	9.9145e-09	4.73486e-07
11538	Adnp	900.927	2.41648	0.421834	5.72852	1.01312e-08	4.8249e-07
67434	Ankrd33b	2777.53	0.876862	0.153106	5.72718	1.02116e-08	4.84845e-07
110911	Cds2	22721.4	0.65824	0.114941	5.72675	1.02374e-08	4.84845e-07
15547	Trmt2a	1979.04	-0.74033	0.129351	-5.72342	1.04402e-08	4.93082e-07
21355	Tap2	486.794	-0.709525	0.124137	-5.71564	1.0929e-08	5.14749e-07
17122	Mxd4	1319.79	0.758199	0.132835	5.70784	1.14422e-08	5.37437e-07
53323	Ube2k	4041.68	0.314356	0.0551122	5.70393	1.17077e-08	5.48404e-07
19386	Ranbp2	2307.11	1.10907	0.194924	5.68975	1.27227e-08	5.92699e-07
54137	Acrbp	477.283	-2.13325	0.374919	-5.68989	1.2712e-08	5.92699e-07
78308	Gpr108	1190.46	-0.632183	0.111278	-5.68113	1.33808e-08	6.21663e-07
108954	Ppp1r15b	2047.63	0.427609	0.0753804	5.67269	1.40574e-08	6.51327e-07
66427	Cyb5b	7118.4	0.321078	0.0566055	5.6722	1.40973e-08	6.51408e-07
75580	Zbtb4	5874.28	0.428176	0.0755576	5.66688	1.45419e-08	6.70142e-07
212531	Sh3bgrl2	613.947	0.949302	0.167541	5.6661	1.46084e-08	6.71397e-07
245880	Wasf3	5166.9	0.507287	0.0896399	5.65917	1.52107e-08	6.97206e-07
30840	Fbxl6	1440.16	-0.65417	0.115611	-5.65835	1.52832e-08	6.98653e-07
12283	Cab39	5852.98	0.409778	0.0725219	5.65041	1.60066e-08	7.29771e-07
242274	Lrrc7	5224.59	1.14822	0.2034	5.64512	1.65069e-08	7.50582e-07
224656	Zfp523	5511.28	-0.609373	0.107958	-5.64453	1.65633e-08	7.51148e-07
67991	Nacc2	4173.32	0.574141	0.10185	5.63714	1.72899e-08	7.82023e-07
233912	Armc5	858.205	-0.574068	0.102006	-5.62777	1.82551e-08	8.23502e-07
68294	Mfsd10	1194.08	-1.04217	0.185375	-5.62195	1.88819e-08	8.49534e-07
18806	Pld2	1008.18	-0.594912	0.105875	-5.61898	1.92085e-08	8.61961e-07
13543	Dvl2	1186.08	-1.11935	0.199437	-5.61254	1.99374e-08	8.92329e-07
68421	Lmbrd1	4580.86	0.55296	0.098534	5.61187	2.00152e-08	8.93473e-07
217980	Larp4b	2440.08	0.666353	0.118798	5.60915	2.03325e-08	9.05272e-07
76088	Dock8	203.009	0.875084	0.156046	5.60786	2.04849e-08	9.09688e-07
194126	Mtmr11	324.823	-0.851067	0.15191	-5.60243	2.11366e-08	9.29068e-07
218544	Sgtb	1633.21	0.843735	0.150566	5.60375	2.09758e-08	9.29068e-07
245857	Ssh3	1826.24	-1.9307	0.344613	-5.6025	2.11281e-08	9.29068e-07
328108	Togaram1	1387.06	0.912663	0.162905	5.60241	2.11386e-08	9.29068e-07
237782	Smcr8	1539.16	0.811543	0.145042	5.59521	2.20349e-08	9.63506e-07
271305	Phf21b	479.035	-0.655849	0.117207	-5.59565	2.19795e-08	9.63506e-07
18607	Pdpk1	3983.77	0.865387	0.154682	5.59463	2.21096e-08	9.64306e-07
14804	Grid2	125.468	1.46716	0.262432	5.59062	2.26255e-08	9.81796e-07
71760	Etnppl	1200.48	1.1283	0.201808	5.59096	2.25822e-08	9.81796e-07
68235	Mturn	6933.49	0.575131	0.102907	5.58886	2.28564e-08	9.89307e-07
75423	Arl5a	2509.12	0.724965	0.129757	5.58712	2.30865e-08	9.96743e-07
16801	Arhgef1	3637.34	-1.83673	0.329014	-5.58252	2.37064e-08	1.01359e-06
21832	Thpo	665.273	-1.78424	0.31964	-5.58203	2.37733e-08	1.01359e-06
22185	U2af2	7621.96	-0.44686	0.0800485	-5.58237	2.37262e-08	1.01359e-06
67467	Gpalpp1	1621.58	0.691985	0.123948	5.58285	2.36605e-08	1.01359e-06
78070	Cpt1c	6400.91	-0.590723	0.105803	-5.58324	2.36083e-08	1.01359e-06
328968	Carmn	52.8914	-2.55432	0.457714	-5.58061	2.39683e-08	1.01937e-06
68817	Ddi2	906.389	1.29431	0.232232	5.57333	2.49918e-08	1.06026e-06
19376	Rab34	1018.2	-0.906228	0.162866	-5.56427	2.6325e-08	1.11406e-06
12428	Ccna2	91.7272	-1.34651	0.242372	-5.55556	2.76721e-08	1.16817e-06
73489	1700080N15Rik	196.714	-3.68673	0.664588	-5.5474	2.89951e-08	1.22101e-06
16195	Il6st	2161.13	0.805237	0.145177	5.54659	2.91293e-08	1.22365e-06
101197	Zfp956	1020.2	-0.699059	0.126116	-5.54297	2.97377e-08	1.24614e-06
26905	Eif2s3x	6281.67	0.891973	0.161042	5.53878	3.04594e-08	1.27326e-06
14815	Nr3c1	2456.75	0.60446	0.109377	5.52637	3.26915e-08	1.36324e-06
56508	Rapgef4	20575.8	0.702931	0.12725	5.52402	3.31335e-08	1.3783e-06
20401	Sh3bp1	1399.27	-0.628796	0.113946	-5.51838	3.4214e-08	1.4198e-06
74775	Lmbr1l	366.657	-1.19121	0.216014	-5.51449	3.49787e-08	1.44621e-06
240185	Jcad	3219.57	0.721566	0.130854	5.51429	3.50197e-08	1.44621e-06
320808	Dcaf5	3065.93	0.429444	0.0779379	5.51008	3.58661e-08	1.4776e-06
246277	Csad	962.951	-0.684602	0.124268	-5.50907	3.60738e-08	1.48258e-06
270066	Slc35e1	2754.98	0.413414	0.0750492	5.50858	3.61744e-08	1.48315e-06
70238	Rnf168	1237.37	0.445467	0.0809113	5.50562	3.67871e-08	1.50466e-06
29871	Scmh1	2112.92	-0.483458	0.0878773	-5.50151	3.76549e-08	1.53648e-06
268595	D430019H16Rik	7825.83	0.663914	0.120699	5.50056	3.78582e-08	1.5411e-06
17355	Aff1	901.23	0.954611	0.17378	5.49322	3.94669e-08	1.60277e-06
235623	Scap	4485.09	-0.490221	0.0893605	-5.48588	4.11421e-08	1.66684e-06
20227	Sart1	3199.96	-0.451674	0.0823619	-5.48402	4.15762e-08	1.68045e-06
68278	Ddx39a	494.721	-0.70347	0.128384	-5.47941	4.26746e-08	1.72077e-06
223989	Marf1	3968.3	0.879725	0.160586	5.47821	4.2966e-08	1.72845e-06
30046	Zfp292	1011.87	1.16198	0.21256	5.46661	4.58728e-08	1.84105e-06
60534	Fancg	513.814	-0.794586	0.145405	-5.46464	4.63851e-08	1.85725e-06
59125	Nek7	1807.44	0.491683	0.0899941	5.46351	4.66819e-08	1.86477e-06
26914	Macroh2a1	3692.47	-0.423175	0.0775206	-5.45887	4.79165e-08	1.90962e-06
66223	Mrpl35	948.885	0.419771	0.0769234	5.457	4.84252e-08	1.92541e-06
232811	Kmt5c	1120.6	-1.55477	0.28504	-5.45457	4.90929e-08	1.94743e-06
75764	Slx1b	463.797	-1.22124	0.224013	-5.45167	4.98983e-08	1.9748e-06
72056	1810055G02Rik	988.525	-0.496859	0.0912678	-5.44397	5.21073e-08	2.05745e-06
19712	Rest	65.1561	2.43908	0.44872	5.43563	5.46031e-08	2.15103e-06
329735	4933431E20Rik	4428.27	0.387875	0.0713869	5.43342	5.52852e-08	2.1729e-06
380969	Nckap5l	1558.48	-0.844699	0.155553	-5.4303	5.626e-08	2.20614e-06
69192	Dhx16	1013.57	-0.560805	0.103296	-5.4291	5.66393e-08	2.21593e-06
233046	Rasgrp4	336.1	-1.20086	0.221228	-5.42815	5.69425e-08	2.22271e-06
56468	Socs5	3637.7	0.479872	0.0884354	5.42624	5.75531e-08	2.24142e-06
212647	Aldh4a1	1361.89	-0.427106	0.0787421	-5.42411	5.82431e-08	2.26314e-06
50817	Capn15	3211.1	-0.692092	0.127701	-5.41963	5.97239e-08	2.31443e-06
100044509	Tgfbr3l	381.682	-2.37424	0.438108	-5.4193	5.98338e-08	2.31443e-06
104831	Ptpn23	3692.4	-0.949832	0.175725	-5.40522	6.47275e-08	2.49807e-06
53357	Pla2g6	943.529	-0.498631	0.0922867	-5.40307	6.55092e-08	2.52255e-06
93873	Pcdhb2	92.87	2.0442	0.37841	5.40208	6.58736e-08	2.53088e-06
12795	Plk3	456.371	-0.80621	0.149373	-5.39728	6.76576e-08	2.59359e-06
18212	Ntrk2	21665.5	0.719566	0.133549	5.38805	7.1228e-08	2.70619e-06
105835	Sgsm3	2429.47	-0.523324	0.0971192	-5.38847	7.10614e-08	2.70619e-06
171285	Havcr2	167.77	0.852445	0.15821	5.38807	7.12166e-08	2.70619e-06
434156	Eid2b	760.494	0.54944	0.101973	5.38807	7.12189e-08	2.70619e-06
76792	Spring1	537.268	0.758361	0.140769	5.38727	7.15374e-08	2.71192e-06
241770	Rims4	216.14	1.55927	0.290199	5.3731	7.73926e-08	2.92739e-06
211712	Pcdh9	3139.18	0.914689	0.170369	5.36888	7.92281e-08	2.9902e-06
12651	Chkb	1211.91	-0.743143	0.138437	-5.36807	7.95822e-08	2.99695e-06
54638	Ccdc22	1252.58	-0.657979	0.122606	-5.36663	8.02229e-08	3.01444e-06
66514	Asrgl1	4443.82	0.612673	0.114197	5.36504	8.09314e-08	3.02775e-06
74030	Rin2	1186.5	0.741566	0.138218	5.3652	8.08607e-08	3.02775e-06
15259	Hipk3	2614.69	0.728919	0.136015	5.3591	8.36377e-08	3.12217e-06
19291	Purb	16410.8	0.700838	0.13088	5.35482	8.5641e-08	3.18999e-06
72135	Pygo1	630.024	1.37509	0.257194	5.3465	8.96713e-08	3.32562e-06
224022	Slc7a4	2779.31	-0.45632	0.0853442	-5.34682	8.95109e-08	3.32562e-06
319468	Ppm1h	2863.95	0.485331	0.0908369	5.34288	9.14804e-08	3.38537e-06
28019	Ing4	1471.3	-0.522295	0.0978604	-5.33714	9.44248e-08	3.48678e-06
243780	Dennd11	2189.94	0.733013	0.137437	5.33344	9.63708e-08	3.55097e-06
72096	Eef1akmt2	689.665	0.838851	0.157385	5.32994	9.82426e-08	3.61216e-06
73827	Tmem198b	508.54	-0.768444	0.144188	-5.32947	9.84983e-08	3.61379e-06
381126	Garem1	1250.12	1.49882	0.281316	5.32789	9.936e-08	3.6376e-06
67439	Xab2	1824.44	-0.506392	0.0950777	-5.32609	1.00351e-07	3.6485e-06
108037	Shmt2	1213.17	-0.540314	0.101451	-5.32588	1.00468e-07	3.6485e-06
208836	Fanci	373.049	-1.1363	0.213313	-5.32692	9.98895e-08	3.6485e-06
631990	Cdr1	1960.28	1.83311	0.344195	5.3258	1.00512e-07	3.6485e-06
21389	Tbx6	50.8756	-2.29929	0.431791	-5.32501	1.00945e-07	3.65647e-06
14731	Gpaa1	1656.68	-0.581229	0.109178	-5.32371	1.01674e-07	3.66734e-06
56229	Thsd1	235.61	-0.900916	0.169221	-5.32391	1.01562e-07	3.66734e-06
13400	Dmpk	1513.68	-1.65525	0.31104	-5.32164	1.02834e-07	3.70137e-06
11666	Abcd1	934.84	-0.747857	0.140755	-5.31319	1.07723e-07	3.86919e-06
22390	Wee1	676.151	0.542657	0.102262	5.30654	1.11728e-07	4.00464e-06
236598	Rn28s1	16561.2	1.94915	0.367393	5.30535	1.12459e-07	4.02242e-06
67384	Bag4	2508.46	0.616143	0.116157	5.30438	1.13054e-07	4.03525e-06
77579	Myh10	7537.48	0.554595	0.104657	5.29915	1.16341e-07	4.14394e-06
216805	Flcn	2197.43	-0.574985	0.10852	-5.29845	1.16791e-07	4.15131e-06
13619	Phc1	2781.18	-0.495393	0.0935985	-5.29275	1.20491e-07	4.27394e-06
20024	Sub1	6223.24	0.406451	0.0768156	5.29126	1.21476e-07	4.29994e-06
19087	Prkar2a	1527.98	0.764099	0.144422	5.29072	1.21834e-07	4.30371e-06
236899	Pcyt1b	2147.04	0.54403	0.102849	5.28959	1.22589e-07	4.32147e-06
320051	Exph5	208.717	2.06186	0.389894	5.28826	1.23487e-07	4.34415e-06
121021	Cspg4	979.73	-0.659252	0.124688	-5.28721	1.24198e-07	4.3602e-06
12725	Clcn3	4653.58	0.745781	0.141095	5.28567	1.25243e-07	4.38179e-06
52357	Wwc2	1171.62	0.801299	0.151602	5.28555	1.25326e-07	4.38179e-06
213649	Arhgef19	787.739	-0.751254	0.14216	-5.28456	1.26006e-07	4.39658e-06
239647	Pced1b	593.703	-0.947276	0.179327	-5.28239	1.27508e-07	4.43993e-06
15203	Heph	258.212	0.669482	0.126912	5.27515	1.32645e-07	4.6094e-06
19263	Ptprb	1587.52	0.799691	0.151663	5.27282	1.34343e-07	4.6577e-06
19271	Ptprj	5345.15	0.705872	0.133878	5.2725	1.3458e-07	4.6577e-06
240263	Fem1c	324.628	1.02393	0.19422	5.27198	1.34956e-07	4.6613e-06
74764	Klc4	912.382	-0.758485	0.143986	-5.26777	1.38091e-07	4.75998e-06
260297	Prrt1	18055.2	-0.636148	0.120793	-5.26641	1.39117e-07	4.78569e-06
231014	Elapor2	807.785	1.18323	0.224754	5.26456	1.40527e-07	4.82447e-06
71240	Osbpl7	942.558	-0.648964	0.123283	-5.264	1.40954e-07	4.82945e-06
259104	Olfr613	362.906	-1.86253	0.35399	-5.26155	1.42847e-07	4.88451e-06
70753	6330415B21Rik	23.907	-3.48242	0.662553	-5.25607	1.47168e-07	5.02222e-06
19224	Ptgs1	490.848	0.541623	0.103106	5.25306	1.4959e-07	5.09469e-06
75845	4930567K12Rik	65.5786	-2.35841	0.449106	-5.25135	1.50992e-07	5.13224e-06
223649	Nrbp2	7663.83	-1.42846	0.272067	-5.25041	1.51764e-07	5.14824e-06
791318	Gm10125	490.548	-1.1346	0.216678	-5.23635	1.63786e-07	5.54503e-06
668661	2410002F23Rik	3187.07	-0.445128	0.0850843	-5.23162	1.68034e-07	5.67762e-06
69228	Zfp746	1296.09	-0.381767	0.0729867	-5.23063	1.68932e-07	5.69669e-06
74105	Gga2	1166.17	-0.504614	0.0964804	-5.23023	1.693e-07	5.69787e-06
99151	Cercam	599.561	-1.20874	0.231206	-5.22799	1.71361e-07	5.75592e-06
19206	Ptch1	1449.39	0.982977	0.188053	5.22713	1.72157e-07	5.77132e-06
232855	Zfp772	393.172	-1.10772	0.211933	-5.22674	1.72527e-07	5.77238e-06
21385	Tbx2	150.96	-1.27791	0.244626	-5.22395	1.75144e-07	5.84852e-06
13360	Dhcr7	1713.95	-0.546038	0.104599	-5.22032	1.78612e-07	5.95267e-06
11656	Alas2	359.405	-2.98857	0.572555	-5.21972	1.79195e-07	5.96051e-06
56805	Zbtb33	750.141	0.810053	0.155264	5.21725	1.81597e-07	6.02866e-06
17978	Ncoa2	2857.02	0.893112	0.171211	5.21643	1.82406e-07	6.0438e-06
19819	Rnaseh1	460.91	-0.878991	0.168524	-5.21584	1.8299e-07	6.04891e-06
192231	Hexim1	2544.83	-0.480742	0.0921746	-5.21555	1.83268e-07	6.04891e-06
11637	Ak2	814.367	-0.427504	0.082019	-5.21226	1.86558e-07	6.14562e-06
101023	Zfp513	1358.48	-0.531107	0.101986	-5.20764	1.91261e-07	6.28843e-06
67955	Sugt1	3547.96	0.428173	0.0822422	5.20624	1.92706e-07	6.32379e-06
19687	Rfc1	1160.93	0.39488	0.0758592	5.20544	1.9354e-07	6.339e-06
76688	Arfrp1	1044.78	-0.486386	0.0934548	-5.2045	1.94515e-07	6.35874e-06
213452	Dstyk	2035.55	0.664196	0.127693	5.20152	1.97666e-07	6.44943e-06
72831	Dhx30	3835.76	-0.352132	0.0677299	-5.19907	2.00292e-07	6.52264e-06
214597	Sidt2	4297.14	-0.61303	0.118001	-5.19512	2.0459e-07	6.64996e-06
19719	Rfng	5346.66	-0.526363	0.10135	-5.19353	2.06345e-07	6.69427e-06
237898	Usp32	3716.44	0.760582	0.1466	5.18816	2.12379e-07	6.87699e-06
209378	Itih5	1332.01	0.862371	0.166233	5.18773	2.12873e-07	6.87993e-06
109154	Mlec	5017.51	0.524424	0.10112	5.18617	2.14665e-07	6.92478e-06
12009	Cep131	1480.75	-0.855159	0.164912	-5.18556	2.15371e-07	6.93446e-06
54614	Prpf40b	3500.98	-1.0472	0.201967	-5.18499	2.16022e-07	6.94235e-06
71900	Tmem106b	4852.63	0.763235	0.147246	5.18338	2.17898e-07	6.98949e-06
101142	Itfg2	873.726	-0.391523	0.0756019	-5.17874	2.23385e-07	7.14917e-06
214952	Rhot2	3605.74	-0.476528	0.092021	-5.17847	2.23712e-07	7.14917e-06
217331	Unk	1268.8	-0.679405	0.131265	-5.17583	2.26899e-07	7.23749e-06
19727	Rfxank	810.027	-0.594099	0.114908	-5.17022	2.33819e-07	7.44433e-06
81702	Ankrd17	5065.07	0.658612	0.12749	5.16601	2.39149e-07	7.59987e-06
73162	Otud3	193.962	0.975946	0.189124	5.16035	2.46485e-07	7.804e-06
331461	Il1rapl1	60.6133	1.82853	0.35432	5.16068	2.4605e-07	7.804e-06
16561	Kif1b	24274.6	0.841778	0.163171	5.15887	2.4844e-07	7.85133e-06
226139	Cox15	1271.19	-0.404362	0.0784784	-5.15252	2.57002e-07	8.09202e-06
227800	Rabgap1	2827.88	0.437183	0.0848471	5.1526	2.56906e-07	8.09202e-06
68144	5031426D15Rik	255.79	-3.1604	0.613587	-5.1507	2.59519e-07	8.12421e-06
239606	Slc2a13	3498.13	0.724457	0.14066	5.15042	2.59904e-07	8.12421e-06
270120	Fat3	1735.94	0.972429	0.188806	5.1504	2.59925e-07	8.12421e-06
319859	E030011O05Rik	171.37	2.0868	0.40516	5.15056	2.59716e-07	8.12421e-06
382073	Ccdc84	664.493	-1.64524	0.319487	-5.14964	2.60992e-07	8.14266e-06
320394	Cenpt	536.433	-0.646306	0.125581	-5.14653	2.65344e-07	8.26338e-06
12168	Bmpr2	4810.41	0.804646	0.156452	5.14308	2.70266e-07	8.40135e-06
12752	Cln3	618.306	-0.624242	0.121538	-5.1362	2.80349e-07	8.68713e-06
22763	Zfr	10250.6	0.585892	0.114073	5.13612	2.80476e-07	8.68713e-06
12167	Bmpr1b	662.978	0.93759	0.182593	5.13487	2.82343e-07	8.72916e-06
319803	A430090L17Rik	51.9394	-3.39885	0.66212	-5.13329	2.8472e-07	8.78674e-06
14266	Aff2	615.113	0.993898	0.19367	5.1319	2.8683e-07	8.83592e-06
20318	Sdf4	9353.07	0.373267	0.0727454	5.13114	2.87999e-07	8.85596e-06
19207	Ptch2	83.5647	-1.84408	0.359608	-5.12802	2.92809e-07	8.98771e-06
56637	Gsk3b	6243.82	0.638296	0.124491	5.12725	2.94001e-07	9.00812e-06
81897	Tlr9	60.772	1.5725	0.306747	5.12639	2.95356e-07	9.03344e-06
64658	Mrps25	3053.18	-0.706172	0.137844	-5.12296	3.00773e-07	9.1827e-06
27494	Amot	896.816	0.89037	0.173862	5.12114	3.03698e-07	9.25549e-06
83768	Dpp7	952.496	-0.887081	0.173394	-5.11598	3.12118e-07	9.49516e-06
13131	Dab1	4345.18	0.394783	0.0772057	5.11339	3.16434e-07	9.60935e-06
107951	Cdk9	4175.6	-0.710401	0.138957	-5.11237	3.18145e-07	9.64418e-06
21678	Tead3	178.324	-0.957596	0.187447	-5.10863	3.24506e-07	9.8196e-06
15932	Idua	1196.97	-0.983674	0.19261	-5.10707	3.27194e-07	9.88346e-06
415115	Neurl2	163.468	-0.901304	0.17653	-5.10567	3.29623e-07	9.93926e-06
100090	Zbtb48	522.711	-0.795942	0.155907	-5.10522	3.30409e-07	9.94542e-06
98741	Kcnb2	261.652	1.06671	0.209208	5.09883	3.41762e-07	1.02691e-05
52335	Atxn1l	1539.71	0.787796	0.154571	5.09666	3.45703e-07	1.03693e-05
14457	Gas7	22211.4	0.47772	0.0938405	5.09076	3.56631e-07	1.06783e-05
434689	Gm10220	46.7888	-2.95068	0.579747	-5.08959	3.58836e-07	1.07256e-05
243510	Ccdc142	581.062	-1.12149	0.220473	-5.08676	3.64242e-07	1.08681e-05
77609	Ccdc151	245.167	-0.787875	0.154912	-5.08594	3.65808e-07	1.08959e-05
12166	Bmpr1a	1835.43	0.648004	0.127643	5.07668	3.84088e-07	1.14204e-05
56216	Stx1b	5660.32	0.830906	0.16376	5.07393	3.89682e-07	1.1565e-05
76132	Faxc	2769.19	0.785087	0.154739	5.07363	3.90303e-07	1.1565e-05
73174	Tbkbp1	6036.44	-0.630907	0.124391	-5.07198	3.93703e-07	1.16456e-05
17829	Muc1	53.0381	-1.64196	0.323894	-5.06944	3.98992e-07	1.17635e-05
243846	Ccdc9	2136.87	-0.490755	0.0968073	-5.0694	3.99065e-07	1.17635e-05
70640	Dcp2	1651.73	0.866395	0.17105	5.06515	4.08077e-07	1.20084e-05
12298	Cacnb4	3043.4	1.01217	0.199963	5.06179	4.1534e-07	1.21802e-05
277468	Slc39a12	1603.65	0.446902	0.0882885	5.06184	4.15232e-07	1.21802e-05
77613	Prss36	411.075	-0.500982	0.0989972	-5.06057	4.18011e-07	1.22376e-05
100302648	Gm11944	151.04	-1.32978	0.262939	-5.05736	4.25104e-07	1.24239e-05
229323	Gpr171	23.5411	-2.86983	0.567625	-5.05586	4.28455e-07	1.25005e-05
19044	Ppox	1080.1	-1.292	0.255719	-5.05241	4.36276e-07	1.26854e-05
55994	Smad9	454.769	0.530493	0.104993	5.05265	4.35722e-07	1.26854e-05
66779	4933432I09Rik	65.6313	-2.18039	0.432138	-5.0456	4.52103e-07	1.31233e-05
78334	Cdk19	2492.74	0.757334	0.150167	5.04329	4.57599e-07	1.32603e-05
19698	Relb	392.969	-0.640149	0.12696	-5.04212	4.60404e-07	1.3319e-05
68255	Tmem86b	296.493	-1.98689	0.394211	-5.04016	4.65136e-07	1.34332e-05
93887	Pcdhb16	190.487	1.19198	0.236822	5.03324	4.82256e-07	1.39041e-05
20402	Zfp106	8955.37	0.767747	0.152559	5.03245	4.84258e-07	1.39149e-05
107746	Rapgef1	6588.41	0.423839	0.0842166	5.03273	4.83538e-07	1.39149e-05
241134	Nyap2	478.602	1.16381	0.231696	5.023	5.08714e-07	1.45931e-05
78287	Rbsn	1758.11	0.595101	0.118603	5.01759	5.23238e-07	1.49648e-05
80985	Trim44	12089	0.532421	0.106112	5.01752	5.23423e-07	1.49648e-05
58988	Rps6kb2	1894.79	-1.55652	0.310324	-5.01581	5.28103e-07	1.50734e-05
78521	B230219D22Rik	3161.64	0.605936	0.120845	5.01418	5.32593e-07	1.51763e-05
13644	Efs	734.505	-1.14398	0.228202	-5.01302	5.35811e-07	1.52425e-05
54624	Paf1	2560.17	-0.417422	0.0832774	-5.01242	5.37488e-07	1.52649e-05
72199	Mms19	1792.73	-0.730784	0.145912	-5.00838	5.48891e-07	1.55628e-05
224997	Dlgap1	22438.6	0.462108	0.0923197	5.00551	5.57131e-07	1.57703e-05
73644	2210039B01Rik	45.9046	-2.63417	0.526407	-5.00405	5.61377e-07	1.58229e-05
208691	Eif5a2	1358.97	0.796338	0.159143	5.00392	5.61766e-07	1.58229e-05
320661	D5Ertd579e	3924.12	0.657037	0.131304	5.00395	5.61684e-07	1.58229e-05
18706	Pik3ca	1742.45	0.527735	0.105666	4.99437	5.90286e-07	1.65716e-05
30953	Schip1	7015.79	0.397711	0.0796317	4.99438	5.90257e-07	1.65716e-05
116870	Mta1	4374.59	-0.535797	0.107315	-4.99276	5.95236e-07	1.66832e-05
53609	Clasrp	2760.71	-1.33427	0.267312	-4.99145	5.99291e-07	1.67694e-05
54194	Akap8l	4716.87	-1.94529	0.389762	-4.99097	6.00763e-07	1.67831e-05
76580	Mib2	4142.02	-0.684842	0.137296	-4.98809	6.09803e-07	1.70078e-05
68767	Washc1	1363.42	-0.455849	0.091403	-4.98724	6.12478e-07	1.70546e-05
215615	Rnpep	1547.98	-0.765113	0.153501	-4.98441	6.215e-07	1.72777e-05
14680	Gnal	5037.38	0.730222	0.146523	4.98368	6.23875e-07	1.73156e-05
227634	Camsap1	3827.83	0.457924	0.0918931	4.98323	6.25325e-07	1.73277e-05
108069	Grm3	1373.53	0.576412	0.115745	4.98	6.35837e-07	1.75905e-05
330657	Prss53	168.86	-1.41591	0.284485	-4.97709	6.45476e-07	1.78283e-05
231691	Sds	211.813	-1.57462	0.316488	-4.9753	6.51473e-07	1.79649e-05
110147	Ehmt2	11035.4	-0.413254	0.0831179	-4.9719	6.62997e-07	1.82532e-05
19732	Rgl2	3873.69	-1.66686	0.335391	-4.96992	6.69806e-07	1.84111e-05
17245	Mdm1	238.08	-0.993983	0.200042	-4.96886	6.73466e-07	1.84819e-05
20353	Sema4c	458.561	-0.759098	0.152831	-4.96691	6.80283e-07	1.86391e-05
214498	Cdc73	720.997	0.689774	0.139056	4.96039	7.03509e-07	1.92446e-05
23854	Def8	1686.49	0.344013	0.0694133	4.956	7.19574e-07	1.96527e-05
20668	Sox13	519.432	-0.805892	0.162722	-4.95258	7.32356e-07	1.99698e-05
27981	Rsrp1	8040.68	-1.35795	0.274457	-4.94775	7.50746e-07	2.04387e-05
474332	Dnm3os	51.4765	-2.83783	0.573783	-4.94583	7.58216e-07	2.06092e-05
212281	Zfp729a	252.503	1.00673	0.203648	4.94348	7.67409e-07	2.0826e-05
18616	Peg3	3866.95	1.48017	0.299485	4.94239	7.71726e-07	2.091e-05
19664	Rbpj	1042.63	0.488971	0.0990569	4.93627	7.96323e-07	2.15423e-05
218194	Phactr1	16382.4	0.451334	0.0914889	4.93321	8.08901e-07	2.18401e-05
226525	Rasal2	3536.99	0.887623	0.179937	4.93297	8.09886e-07	2.18401e-05
69890	Zfp219	2261.2	-0.468807	0.0950438	-4.93254	8.11684e-07	2.18541e-05
53817	Ddx39b	9573.97	-0.72663	0.14734	-4.93165	8.15363e-07	2.19186e-05
26420	Mapk9	6982.72	0.407249	0.0826011	4.93031	8.21008e-07	2.20358e-05
56207	Uchl5	777.534	0.414663	0.084122	4.9293	8.25259e-07	2.20988e-05
195727	Nhs	39.4841	2.80725	0.569522	4.92914	8.25941e-07	2.20988e-05
21856	Timm44	2319.98	-0.851426	0.172823	-4.92658	8.36819e-07	2.23498e-05
68708	Rabl2	1064.56	-0.776491	0.157621	-4.92632	8.37939e-07	2.23498e-05
545030	Wdfy4	98.0104	1.20657	0.245061	4.92356	8.49842e-07	2.2632e-05
72392	Tmem175	1816.36	-0.451736	0.0918234	-4.91962	8.67125e-07	2.30564e-05
319622	Itpripl2	264.877	0.703493	0.143007	4.91928	8.68619e-07	2.30602e-05
94218	Cnnm3	1619.49	-0.420648	0.0856056	-4.91379	8.9331e-07	2.3679e-05
27886	Ess2	1394.01	-0.429767	0.0874895	-4.91221	9.00552e-07	2.3834e-05
67976	Trabd	981.716	-0.514246	0.104757	-4.90893	9.15767e-07	2.41992e-05
69587	Pcgf3	1105.82	0.843879	0.172035	4.90527	9.32988e-07	2.46162e-05
11487	Adam10	2315.67	0.515547	0.105121	4.90432	9.37513e-07	2.46975e-05
72774	Neil1	575.921	-1.38961	0.283467	-4.90219	9.47719e-07	2.49279e-05
19826	Rnps1	6566.69	-0.415406	0.084923	-4.89156	1.0004e-06	2.62732e-05
71045	4933406I18Rik	115.274	-1.95557	0.399839	-4.89089	1.0038e-06	2.6322e-05
11990	Atrn	6313.02	0.770778	0.157721	4.88699	1.02392e-06	2.68084e-05
235633	Als2cl	500.395	-1.13917	0.23313	-4.8864	1.02694e-06	2.68464e-05
170472	Recql5	1312.21	-1.08043	0.221177	-4.88491	1.03479e-06	2.70103e-05
667214	9930111J21Rik1	11.9985	6.5315	1.33739	4.88378	1.04072e-06	2.71239e-05
52397	Zfp644	1297.27	0.797753	0.163362	4.88336	1.04295e-06	2.71406e-05
18711	Pikfyve	1191	0.969804	0.198745	4.87963	1.06285e-06	2.76164e-05
18799	Plcd1	478.71	-0.809767	0.166037	-4.87701	1.07705e-06	2.79428e-05
67736	Ccdc130	711.496	-0.571897	0.117339	-4.87387	1.09431e-06	2.83477e-05
52662	Ldlrad4	1785.39	0.758285	0.155656	4.87156	1.10721e-06	2.86094e-05
71766	Raver1	2681.39	-0.737396	0.151371	-4.87146	1.10776e-06	2.86094e-05
70839	P2ry12	1071.47	0.645516	0.132532	4.87066	1.11227e-06	2.86825e-05
16549	Khsrp	5288.04	-0.551856	0.113354	-4.86844	1.12482e-06	2.89624e-05
224640	Lemd2	1410.07	-0.442637	0.0909614	-4.86621	1.13756e-06	2.92465e-05
320560	Dennd5b	2165.34	0.640863	0.13173	4.86498	1.1447e-06	2.93857e-05
382543	Ankfn1	35.5575	2.95539	0.607663	4.86354	1.15306e-06	2.9556e-05
13589	Mapre1	2934.31	0.320791	0.0659676	4.86286	1.15701e-06	2.96129e-05
12531	Cdc25b	1025.36	-1.41842	0.291892	-4.85939	1.17748e-06	3.00336e-05
15228	Foxg1	7039.5	-0.766179	0.157667	-4.85949	1.17689e-06	3.00336e-05
50876	Tmod2	13849.4	0.786689	0.161897	4.85918	1.17872e-06	3.00336e-05
245446	Slitrk4	444.257	1.20417	0.248006	4.85542	1.20132e-06	3.05639e-05
16510	Kcnh1	1881.36	0.709452	0.146185	4.85312	1.21535e-06	3.08291e-05
382253	Cdkl5	4772.39	0.783621	0.161459	4.85338	1.21375e-06	3.08291e-05
65247	Asb1	1432.61	0.641661	0.13223	4.85263	1.21836e-06	3.08596e-05
78754	Galnt15	59.914	2.328	0.479814	4.85189	1.22289e-06	3.08828e-05
329152	Hecw2	809.852	0.813081	0.167573	4.85211	1.22155e-06	3.08828e-05
268903	Nrip1	1380.7	0.845001	0.174185	4.85116	1.2274e-06	3.09511e-05
11519	Add2	15137.1	0.900066	0.185583	4.84995	1.23492e-06	3.10949e-05
76820	Cyria	6040.26	0.702856	0.14506	4.84527	1.26438e-06	3.17898e-05
270076	Gcdh	964.993	-0.46478	0.0959833	-4.8423	1.28343e-06	3.22215e-05
381886	Mrgpra6	12921.7	-2.20354	0.45509	-4.84198	1.28551e-06	3.22264e-05
320678	Iffo1	2567.81	-0.629964	0.130138	-4.84074	1.29359e-06	3.23815e-05
68219	Nudt21	509.938	0.812628	0.167891	4.8402	1.29707e-06	3.2421e-05
217366	Lrrc45	2573.65	-1.86081	0.38451	-4.83944	1.30205e-06	3.24981e-05
56187	Rabggta	1492.54	-0.68509	0.141667	-4.8359	1.32541e-06	3.3033e-05
71983	Tmco6	556.951	-0.640051	0.132415	-4.83367	1.34039e-06	3.33576e-05
74772	Atp13a2	7453.55	-0.479659	0.0992578	-4.83246	1.3486e-06	3.3513e-05
18117	Emc8	2662.15	0.485642	0.100553	4.82971	1.36729e-06	3.39282e-05
21812	Tgfbr1	882.739	0.788413	0.163274	4.82876	1.37383e-06	3.40411e-05
74370	Rptor	3167.06	0.409883	0.085001	4.82209	1.42061e-06	3.51493e-05
219158	Ccar2	4239.56	-0.407525	0.0845878	-4.81777	1.45171e-06	3.5867e-05
69179	Stimate	1003.69	-0.354105	0.0735272	-4.81598	1.46481e-06	3.61383e-05
70616	Sugp1	2727.71	-0.421215	0.0875691	-4.81009	1.50863e-06	3.71658e-05
56335	Mettl3	715.061	-0.516817	0.107499	-4.80763	1.52727e-06	3.75708e-05
66840	Wdr45b	2259.38	0.342385	0.0712261	4.80702	1.53197e-06	3.76322e-05
382867	Zfp488	948.513	-1.35032	0.280989	-4.80561	1.5428e-06	3.78441e-05
12036	Bcat2	579.71	-0.727064	0.151418	-4.8017	1.57325e-06	3.85355e-05
54338	Slc23a2	5267.12	0.627794	0.130866	4.79721	1.60888e-06	3.93518e-05
319748	Zfp865	2180.63	-0.437397	0.0912438	-4.79372	1.63717e-06	3.99868e-05
11778	Ap3s2	3409.76	0.420463	0.0877444	4.79191	1.65201e-06	4.02915e-05
13548	Dyrk1a	2849.55	0.399398	0.0833783	4.79019	1.66625e-06	4.05809e-05
105847	Lmf2	971.156	-0.690238	0.144104	-4.78986	1.66898e-06	4.05896e-05
68556	Uckl1	651.861	-0.474656	0.0991396	-4.78776	1.68657e-06	4.09592e-05
252972	Tpcn1	2692.71	-0.320281	0.0669197	-4.78605	1.70099e-06	4.12509e-05
12313	Calm1	113658	0.432701	0.0904182	4.78555	1.70516e-06	4.1262e-05
208440	Dip2c	2680.58	0.697185	0.145689	4.78542	1.70628e-06	4.1262e-05
68070	Pdzd2	2491.8	0.979651	0.204933	4.78034	1.75003e-06	4.22602e-05
69721	Nkiras1	2951.25	0.372328	0.0779151	4.77863	1.76495e-06	4.25604e-05
12421	Rb1cc1	1671.48	0.80324	0.168173	4.77628	1.78565e-06	4.29695e-05
77124	9130221H12Rik	363.963	-0.690675	0.144617	-4.77589	1.78911e-06	4.29695e-05
328801	Zfp414	1664.95	-0.642995	0.134634	-4.77586	1.78945e-06	4.29695e-05
236643	Sytl5	96.6616	1.55799	0.326452	4.77248	1.81968e-06	4.36341e-05
13051	Cx3cr1	2096.25	0.467972	0.0980874	4.77097	1.83338e-06	4.39011e-05
13669	Eif3a	4155.01	0.660591	0.138478	4.77038	1.83882e-06	4.39697e-05
78885	Coro7	3301.52	-0.613177	0.128548	-4.77004	1.84192e-06	4.39823e-05
268451	Rab11fip4	11338.5	0.450977	0.094553	4.76956	1.84625e-06	4.40241e-05
228807	Zfp341	573.383	-0.482084	0.101087	-4.76899	1.85148e-06	4.40874e-05
245555	Nexmif	1407.61	0.985363	0.207124	4.75736	1.96144e-06	4.66408e-05
66395	Ahnak	1837.23	1.22187	0.257107	4.75236	2.01053e-06	4.77417e-05
68427	Slc39a13	1245.49	-0.642884	0.135348	-4.74987	2.03546e-06	4.82668e-05
63856	Taf8	728.993	-0.471615	0.0993438	-4.7473	2.06153e-06	4.88171e-05
72556	Zfp566	271.101	-0.931524	0.196247	-4.74669	2.06774e-06	4.88964e-05
268448	Phf12	2551.86	-0.488882	0.103106	-4.74156	2.1208e-06	5.00818e-05
217198	Plekhh3	813.38	-0.666819	0.140778	-4.73667	2.17259e-06	5.12341e-05
19013	Ppara	225.709	0.740325	0.156318	4.73601	2.17965e-06	5.13248e-05
268902	Robo2	2727.32	0.857407	0.18105	4.73575	2.18244e-06	5.13248e-05
68925	Rpap1	861.693	-0.524461	0.110802	-4.73331	2.20889e-06	5.18754e-05
272667	Smok4a	102.681	-2.23052	0.471283	-4.73287	2.21369e-06	5.1917e-05
12890	Cplx2	87939.2	0.429378	0.0907599	4.73092	2.23506e-06	5.23462e-05
67886	Camsap2	5029.7	0.894076	0.189096	4.72817	2.26557e-06	5.29883e-05
107770	Tm6sf2	201.141	-2.64041	0.558966	-4.72374	2.31546e-06	5.40811e-05
243382	Ppm1k	1430.61	0.704144	0.149119	4.72202	2.33516e-06	5.4467e-05
245049	Myrip	2355.08	0.460544	0.0975557	4.72083	2.34888e-06	5.47122e-05
269061	Cpsf7	3407.16	-0.54841	0.116223	-4.71861	2.37459e-06	5.52358e-05
71997	Smg9	1342.46	-0.484213	0.102637	-4.71772	2.38507e-06	5.54043e-05
52463	Tet1	258.6	1.1192	0.237372	4.71494	2.41782e-06	5.59371e-05
56401	P3h1	362.137	-0.826032	0.175179	-4.71537	2.41276e-06	5.59371e-05
108682	Gpt2	3181.06	0.408453	0.0866274	4.71505	2.4165e-06	5.59371e-05
212123	Dcaf15	1134.05	-0.737882	0.156603	-4.71179	2.45547e-06	5.67312e-05
21410	Hnf1b	39.8796	-1.76151	0.37408	-4.70892	2.49035e-06	5.74595e-05
171429	Slc26a6	351.81	-0.692041	0.147021	-4.7071	2.51264e-06	5.78957e-05
17948	Naip2	51.0763	1.31237	0.278886	4.70574	2.52945e-06	5.81348e-05
192216	Tmem47	3369.49	0.498841	0.106008	4.70571	2.52982e-06	5.81348e-05
107029	Me2	595.291	0.46307	0.0984555	4.70334	2.55934e-06	5.87343e-05
234889	Gucy1a2	1092.67	0.819038	0.174233	4.70083	2.59111e-06	5.93837e-05
24116	Nelfa	1028.22	-0.479085	0.102142	-4.69038	2.72694e-06	6.24129e-05
260315	Nav3	2312.97	0.984375	0.209889	4.68999	2.73222e-06	6.24503e-05
66199	Commd4	1793.25	-0.580033	0.123711	-4.68862	2.75053e-06	6.27848e-05
56357	Ivd	4887.65	-0.461375	0.0984421	-4.68676	2.77561e-06	6.31885e-05
76206	Gpr165	83.4926	1.78746	0.38138	4.68683	2.7747e-06	6.31885e-05
268512	Slc26a11	204.034	-1.13971	0.243203	-4.68624	2.78271e-06	6.32661e-05
263803	Pkn3	64.8634	-1.40412	0.299688	-4.68528	2.7958e-06	6.34792e-05
231642	Alkbh2	412.671	-0.567599	0.121436	-4.67406	2.953e-06	6.69595e-05
71807	Tars2	1236.78	-0.510294	0.109278	-4.66967	3.01683e-06	6.82259e-05
171580	Mical1	472.059	-0.721109	0.15442	-4.66979	3.01508e-06	6.82259e-05
223642	Zc3h3	1636.19	-0.69579	0.149038	-4.66854	3.03353e-06	6.8513e-05
17913	Myo1c	863.682	-0.575029	0.123191	-4.6678	3.04448e-06	6.85789e-05
269855	Ssc5d	249.888	-1.21904	0.261148	-4.66799	3.04165e-06	6.85789e-05
12891	Cpne6	21872.1	-0.630403	0.135067	-4.66734	3.05119e-06	6.86397e-05
319939	Tns3	3038.2	0.712646	0.152712	4.66659	3.06247e-06	6.88029e-05
12824	Col2a1	69.3821	-1.82882	0.392023	-4.66509	3.08484e-06	6.92145e-05
12751	Tpp1	3531.57	-0.418474	0.0897377	-4.66331	3.11171e-06	6.97259e-05
75552	Paqr9	942.487	0.66347	0.142288	4.66287	3.11824e-06	6.97809e-05
68481	Mpzl1	856.684	-0.513007	0.110053	-4.66145	3.13996e-06	7.0175e-05
15898	Icam5	15448.9	-0.562771	0.120747	-4.66073	3.15083e-06	7.02355e-05
234395	Ushbp1	187.163	-1.07751	0.231188	-4.66073	3.15088e-06	7.02355e-05
107829	Thoc5	1414.57	-0.443778	0.0952603	-4.65858	3.18401e-06	7.08815e-05
13544	Dvl3	2954.3	-0.571168	0.122619	-4.65807	3.19192e-06	7.09653e-05
76880	6430411K18Rik	150.088	-2.90273	0.623531	-4.65531	3.23487e-06	7.18266e-05
72140	Cep89	830.772	-0.691882	0.148762	-4.65094	3.30431e-06	7.32734e-05
211006	Sepsecs	90.0791	1.5706	0.33792	4.64785	3.35418e-06	7.4283e-05
12805	Cntn1	11090.5	0.722722	0.155561	4.64591	3.38579e-06	7.48859e-05
224694	Zfp81	181.245	1.3444	0.289433	4.64493	3.402e-06	7.51472e-05
72828	Ubash3b	789.56	0.725342	0.156308	4.64046	3.47632e-06	7.66898e-05
224727	Bag6	10334.4	-0.568244	0.122463	-4.64011	3.48216e-06	7.67197e-05
83796	Smarcd2	1285.71	-0.628957	0.135635	-4.63714	3.53268e-06	7.77325e-05
56233	Hdac7	1760.32	-1.15141	0.24851	-4.63325	3.59974e-06	7.91064e-05
66369	Dus2	547.99	-0.634416	0.13696	-4.63211	3.61951e-06	7.94387e-05
78321	Ankrd23	181.07	-1.36107	0.293937	-4.6305	3.64791e-06	7.99594e-05
17957	Napb	13905.2	0.71292	0.153972	4.63018	3.65344e-06	7.9978e-05
22171	Tyms	454.21	-1.3104	0.283039	-4.62976	3.66087e-06	8.00382e-05
74493	Tnks2	3987.74	0.692069	0.149504	4.62909	3.67268e-06	8.01939e-05
77920	A330102I10Rik	190.467	-1.05544	0.228091	-4.62725	3.70559e-06	8.08092e-05
21886	Tle2	1203.31	-1.71576	0.370896	-4.62597	3.7285e-06	8.12053e-05
83997	Slmap	2950.56	0.642091	0.139002	4.6193	3.85043e-06	8.36478e-05
235036	Ppan	792.058	-0.527214	0.11413	-4.61943	3.84791e-06	8.36478e-05
80913	Pum2	5743.86	0.629335	0.136364	4.6151	3.92902e-06	8.52467e-05
238988	Erc2	6497.81	0.754077	0.163411	4.61459	3.93874e-06	8.53493e-05
100039045	Gm10471	64.0408	-3.13766	0.680201	-4.61284	3.97197e-06	8.59604e-05
233899	Ccdc189	458.455	-0.74817	0.162245	-4.61136	4.00038e-06	8.64659e-05
208647	Creb3l2	269.202	0.954309	0.207021	4.60973	4.03197e-06	8.70387e-05
210998	Fam91a1	1852.75	0.647829	0.140595	4.60777	4.07019e-06	8.76473e-05
224796	Clic5	257.761	0.731603	0.158776	4.60775	4.07042e-06	8.76473e-05
11789	Apc	8934.6	1.14478	0.248535	4.60611	4.10269e-06	8.8231e-05
69470	Tmem127	4797.53	0.384334	0.0834589	4.60506	4.12343e-06	8.85657e-05
75292	Prkd3	615.155	0.515372	0.111947	4.6037	4.15053e-06	8.90358e-05
71161	Prkag2os1	15.5117	-4.63524	1.00698	-4.60311	4.1623e-06	8.91484e-05
320007	Sidt1	3389.91	-0.495382	0.107623	-4.60291	4.1662e-06	8.91484e-05
68352	Aspdh	2951.85	-1.00364	0.218066	-4.60244	4.1757e-06	8.92399e-05
225030	Kcng3	54.6187	2.99803	0.651765	4.59986	4.22774e-06	9.02394e-05
57330	Gigyf1	3689.31	-0.999478	0.217437	-4.59664	4.29358e-06	9.15303e-05
24100	Tpra1	1180.01	-0.588874	0.128126	-4.59606	4.30556e-06	9.16714e-05
58240	Hs1bp3	858.054	-0.430867	0.0937542	-4.59571	4.31278e-06	9.1711e-05
216136	Ilvbl	625.424	-0.448574	0.0976387	-4.59422	4.34361e-06	9.22147e-05
668225	Fignl2	95.8157	-1.09763	0.238923	-4.59405	4.34726e-06	9.22147e-05
433667	Ankrd13c	1417.38	0.564738	0.12296	4.59287	4.37183e-06	9.2621e-05
360213	Trim46	6514.6	-0.847017	0.184437	-4.59245	4.38064e-06	9.26927e-05
14701	Gng12	2519.92	0.427269	0.0930497	4.59183	4.39375e-06	9.28552e-05
269643	Ppp2r2c	22726.6	0.416392	0.0906872	4.59152	4.40037e-06	9.28803e-05
84585	Rnf123	2894.75	-0.407694	0.0888041	-4.59094	4.41252e-06	9.30221e-05
23989	Med24	5949.53	-0.57372	0.125002	-4.58968	4.43918e-06	9.34688e-05
59024	Med12	6201.33	-0.785188	0.171121	-4.5885	4.46448e-06	9.3886e-05
224807	Tmem63b	5338.78	-0.399419	0.0870548	-4.58813	4.47224e-06	9.39335e-05
103836	Zfp692	1384.6	-1.47359	0.321321	-4.58603	4.51752e-06	9.47682e-05
72549	Reep4	134.204	-1.10186	0.240438	-4.58269	4.59026e-06	9.61761e-05
21354	Tap1	194.154	-0.774488	0.169028	-4.58202	4.60503e-06	9.63674e-05
29857	Mapk12	278.64	-0.737278	0.160945	-4.58093	4.62919e-06	9.67546e-05
320024	Nceh1	3778.16	0.442989	0.09671	4.58059	4.63676e-06	9.67946e-05
12728	Clcn5	71.8769	1.77394	0.387417	4.5789	4.6743e-06	9.74592e-05
229715	Amigo1	4285.66	0.256928	0.0561282	4.57752	4.70515e-06	9.79829e-05
69131	Cdk12	1040.98	0.627137	0.137033	4.57653	4.7275e-06	9.83285e-05
244867	Arhgap20	2783.4	0.590478	0.129051	4.57554	4.74984e-06	9.86731e-05
22785	Slc30a4	1647.88	0.542908	0.118699	4.57382	4.78909e-06	9.93679e-05
242521	Klhl9	3089.55	0.389046	0.0851323	4.5699	4.8796e-06	0.000101123
71735	Lrwd1	487.302	-0.475164	0.104009	-4.56847	4.91295e-06	0.000101691
72325	Vps9d1	2573.8	-0.569176	0.124753	-4.56242	5.05662e-06	0.000104538
234825	Klhdc4	1035.11	-0.561091	0.122991	-4.56204	5.06597e-06	0.000104605
116837	Rims1	7052.43	0.825848	0.181082	4.56063	5.10003e-06	0.000105181
208151	Tmem132b	5115.2	0.517605	0.113554	4.55822	5.15893e-06	0.000106268
320184	Lrrc58	3243.39	0.696954	0.152915	4.55777	5.16984e-06	0.000106364
11766	Ap1g2	458.399	-1.96709	0.431848	-4.55504	5.2375e-06	0.000107627
70427	Mier2	2010.23	-0.759747	0.166816	-4.5544	5.25359e-06	0.000107807
329739	Fam102b	992.615	0.849487	0.186529	4.55419	5.25886e-06	0.000107807
66771	Gid4	2923.13	0.406915	0.0893767	4.55281	5.29334e-06	0.000108384
100503605	Hbb-bs	9697.22	-2.82044	0.61955	-4.5524	5.30365e-06	0.000108465
71718	Telo2	979.307	-0.606107	0.133196	-4.55049	5.35207e-06	0.000109324
228413	Prrg4	23.192	2.93835	0.646546	4.54469	5.50158e-06	0.000112244
240427	Setbp1	1349.9	0.827627	0.18215	4.54365	5.52887e-06	0.000112666
70439	Taf15	1450.77	-0.497261	0.109553	-4.53899	5.65232e-06	0.000115045
68188	Sympk	5822.07	-0.263882	0.0581657	-4.53673	5.71338e-06	0.000116149
30941	Usp21	1981.39	-0.54712	0.120655	-4.53457	5.77222e-06	0.000117067
66138	Bud23	1868.43	-0.409654	0.0903393	-4.53462	5.77076e-06	0.000117067
319387	Adgrl3	3202.24	0.583283	0.128672	4.5331	5.81236e-06	0.00011766
330406	B4galnt3	16.7171	2.45605	0.541817	4.533	5.81524e-06	0.00011766
67313	Inava	204.84	-0.844489	0.186379	-4.53104	5.86938e-06	0.000118616
12503	Cd247	24.9517	-2.80006	0.618067	-4.53034	5.88883e-06	0.000118868
14051	Eya4	157.438	0.918126	0.202922	4.52452	6.05318e-06	0.000122041
230103	Npr2	2751.98	-0.857723	0.18963	-4.52314	6.09292e-06	0.000122698
140810	Ttbk2	2157.83	0.956645	0.211593	4.52115	6.15047e-06	0.000123711
229227	4932438A13Rik	2753.96	0.853289	0.188776	4.5201	6.18092e-06	0.000124178
16950	Loxl3	208.842	-0.914802	0.202397	-4.51983	6.189e-06	0.000124194
269682	Golga3	1266.76	0.577276	0.127759	4.51847	6.22895e-06	0.000124849
12386	Ctnna2	3494.02	0.359654	0.0796036	4.51806	6.24095e-06	0.000124943
50709	H1f4	21.0011	2.25454	0.499072	4.51746	6.25868e-06	0.000125152
26397	Map2k3	524.211	-0.608828	0.134785	-4.51703	6.27129e-06	0.000125257
353237	Pcdhac2	2173.13	0.67329	0.149065	4.51674	6.27992e-06	0.000125283
27385	Magel2	132.728	-2.13281	0.472255	-4.51621	6.29556e-06	0.000125449
233073	U2af1l4	1670.34	-0.385281	0.085341	-4.5146	6.34354e-06	0.000126258
14401	Gabrb2	5699.04	0.700913	0.15535	4.51182	6.42748e-06	0.00012778
229615	Pias3	1422.46	-0.426174	0.0945126	-4.50918	6.50775e-06	0.000129225
21379	Tbrg4	1593.87	-0.412638	0.091568	-4.50635	6.59513e-06	0.000130809
414872	Zyg11b	6988.47	0.7186	0.159485	4.50576	6.6135e-06	0.000131021
78784	Celf3	9351.72	-0.600027	0.133277	-4.50211	6.7282e-06	0.000133139
16646	Kpna1	3069.43	0.678497	0.150765	4.50037	6.78364e-06	0.000134081
18708	Pik3r1	2947.36	0.667371	0.14836	4.49832	6.84929e-06	0.000135222
69697	Camsap3	1548.54	-0.60476	0.134453	-4.49795	6.86133e-06	0.000135304
66385	Ppp1r7	3086.77	0.434929	0.0968105	4.49259	7.03633e-06	0.000138595
18596	Pdgfrb	1196.32	-0.562092	0.125177	-4.49039	7.10942e-06	0.000139873
19054	Ppp2r3d	1324.73	-0.477069	0.106273	-4.48909	7.15294e-06	0.000140568
22404	Wiz	3198.39	-0.442429	0.0986336	-4.48558	7.27166e-06	0.000142602
110304	Glra3	13.757	4.70891	1.0498	4.48553	7.27313e-06	0.000142602
224129	Adcy5	3870.17	0.667145	0.148771	4.48437	7.31305e-06	0.00014322
20467	Sin3b	3683.54	-0.485749	0.108408	-4.48077	7.43752e-06	0.000145491
14387	Gaa	17483	-0.642388	0.143404	-4.47956	7.4798e-06	0.000146151
109910	Zfp91	4910.08	0.470005	0.104975	4.47728	7.55991e-06	0.000147548
99412	Golga2	9056.88	-0.625969	0.139854	-4.47586	7.61041e-06	0.000148364
20911	Stxbp2	2041.5	-1.13794	0.254256	-4.47555	7.62139e-06	0.000148409
76608	Hectd3	2597.46	-0.396002	0.0885321	-4.47297	7.7139e-06	0.000150039
272347	Zfp398	367.415	1.03829	0.23216	4.47231	7.73804e-06	0.000150338
76873	4930447F24Rik	540.336	-2.54441	0.568978	-4.47189	7.75306e-06	0.000150459
18415	Hspa4l	1911.05	0.519881	0.116269	4.47138	7.7716e-06	0.000150648
225898	Eml3	1642.59	-0.618157	0.138393	-4.46668	7.94444e-06	0.000153823
28010	Miip	1178.48	-1.20658	0.270179	-4.46586	7.97465e-06	0.000154234
15936	Ier2	292.663	-0.750951	0.168267	-4.46286	8.08748e-06	0.000156239
240869	Zbtb37	61.5874	1.54643	0.346784	4.45936	8.22043e-06	0.000158628
768252	Foxl2os	28.3209	-2.49774	0.560598	-4.45549	8.37021e-06	0.000161337
228852	Ppp1r16b	7809.75	0.814293	0.182835	4.4537	8.44022e-06	0.000162503
100710	Pds5b	3067.59	0.789098	0.17729	4.45088	8.55201e-06	0.00016447
319278	Shfl	3418.9	-0.938866	0.210978	-4.45006	8.58461e-06	0.000164911
268890	Lsamp	1545.64	0.629116	0.141404	4.44908	8.62407e-06	0.000165483
76179	Usp31	2977.06	0.741211	0.16661	4.44879	8.63539e-06	0.000165515
76156	Fam131b	5524.07	0.420575	0.0946256	4.44462	8.80464e-06	0.00016857
67707	Mrpl24	1643.79	-0.392981	0.0884399	-4.44348	8.85171e-06	0.000169282
22661	Zfp148	2988.68	0.635056	0.143073	4.43868	9.05112e-06	0.000172709
26877	B3galt1	1404.73	0.65231	0.146959	4.43872	9.04943e-06	0.000172709
13996	Etohd2	122.173	-1.14457	0.257966	-4.43691	9.12586e-06	0.000173747
20520	Slc22a5	511.098	-0.812901	0.183211	-4.43697	9.12332e-06	0.000173747
233913	Rusf1	1151.06	-0.489351	0.110363	-4.43401	9.24957e-06	0.000175906
280668	Adam1a	203.192	-1.65149	0.372572	-4.43266	9.30776e-06	0.000176816
17179	Matk	7389.11	-0.557594	0.125904	-4.42871	9.47972e-06	0.000179883
20729	Spin1	7003.63	0.382056	0.0863177	4.42616	9.59244e-06	0.00018182
100038746	Gm1976	872.766	0.717312	0.16212	4.42458	9.6632e-06	0.000182959
13340	Slc29a2	614.166	-0.641731	0.145093	-4.42289	9.73892e-06	0.000184188
56353	Rybp	1702.65	0.674286	0.152476	4.42225	9.76764e-06	0.000184527
28185	Tomm70a	4498.67	0.484023	0.109613	4.41573	1.00668e-05	0.000189969
70354	Secisbp2l	4044.63	0.741066	0.167936	4.41279	1.02049e-05	0.000192362
17454	Mov10	818.973	-1.50058	0.340243	-4.41032	1.03216e-05	0.000194348
84004	Mcam	778.677	-1.22637	0.278123	-4.40944	1.0364e-05	0.000194932
244310	Dlgap2	1766.74	0.962447	0.218285	4.40913	1.03788e-05	0.000194995
68114	Pwwp3a	1875.95	-0.345615	0.0784216	-4.40714	1.04746e-05	0.00019658
22042	Tfrc	3034.8	0.532951	0.120938	4.40681	1.04904e-05	0.00019666
414111	C130083M11Rik	23.1674	2.23883	0.508145	4.40588	1.05356e-05	0.000197292
233274	Siglech	485.323	0.57283	0.130136	4.40178	1.07364e-05	0.000200832
435965	Lrp3	4260.8	-0.373898	0.0849624	-4.40075	1.07879e-05	0.000201575
231430	Cox18	662.858	-0.645179	0.146694	-4.39812	1.09192e-05	0.000203805
23880	Fyb	214.998	0.842807	0.191649	4.39766	1.09424e-05	0.000204016
13871	Ercc2	1462.66	-0.695804	0.158234	-4.39731	1.09602e-05	0.000204124
207806	Usf3	2265.28	0.909959	0.206971	4.39655	1.09987e-05	0.00020462
103406	Zfr2	2601.68	-0.771817	0.175561	-4.39629	1.10117e-05	0.000204639
228889	Ddx27	1228.36	-0.414293	0.0942707	-4.39471	1.10918e-05	0.000205904
71472	Usp19	5700.11	-0.650799	0.148141	-4.39312	1.11736e-05	0.000207196
27364	Srr	3503.04	0.575455	0.131012	4.39238	1.12114e-05	0.000207404
68626	Elac2	2110.01	-0.414368	0.0943365	-4.39245	1.12081e-05	0.000207404
72522	Atxn7l2	1984.6	-1.32834	0.302432	-4.3922	1.12212e-05	0.000207404
212483	Fam193b	3871.22	-1.3675	0.311551	-4.38932	1.13705e-05	0.000209937
11423	Ache	3309.86	-0.61478	0.14011	-4.38783	1.14489e-05	0.000211157
14043	Ext2	1568.93	-0.406388	0.0926577	-4.38591	1.15501e-05	0.000212565
14256	Flt3l	141.91	-1.77313	0.404257	-4.38614	1.15377e-05	0.000212565
71918	Zcchc24	3408.26	0.602899	0.137498	4.38479	1.16099e-05	0.000213435
368203	Gm5136	35.586	-3.02548	0.690147	-4.38382	1.16615e-05	0.000214154
380713	Scarf1	167.593	-0.801182	0.183055	-4.37672	1.20479e-05	0.000221011
216846	Cntrob	571.113	-0.82825	0.189309	-4.37511	1.2137e-05	0.000222408
12667	Chrd	5079.26	-1.57964	0.361486	-4.36986	1.24328e-05	0.000227585
76816	Sdccag8	2280.33	-0.577671	0.132249	-4.36804	1.25365e-05	0.000228992
213236	Dnd1	52.4365	-1.17657	0.269347	-4.36823	1.25255e-05	0.000228992
12496	Entpd2	612.866	-0.507128	0.116121	-4.36726	1.25818e-05	0.000229573
74229	Paqr8	5121.81	0.789758	0.180883	4.36614	1.26463e-05	0.000230506
69171	Cnppd1	1212.66	-0.433592	0.099337	-4.36486	1.27204e-05	0.000231609
13650	Rhbdf1	733.865	-1.04113	0.238584	-4.36378	1.27833e-05	0.000232423
107358	Tm9sf3	4722.49	0.482611	0.110599	4.36363	1.27923e-05	0.000232423
70591	5730455P16Rik	2436	0.542811	0.124404	4.3633	1.28116e-05	0.000232526
18845	Plxna2	3993.55	0.761878	0.174627	4.36288	1.28362e-05	0.000232726
26399	Map2k6	395.447	0.674873	0.154709	4.36222	1.28748e-05	0.000233178
22288	Utrn	1575.14	0.921526	0.211392	4.35932	1.30468e-05	0.000236043
20511	Slc1a2	84605.5	0.619295	0.142092	4.35842	1.31004e-05	0.000236763
382083	Snx22	891.77	-0.994769	0.228259	-4.35808	1.31209e-05	0.000236882
224697	Adamts10	1039.01	-1.59649	0.366362	-4.35769	1.31441e-05	0.000237051
17933	Myt1l	6680.68	0.555745	0.12761	4.35503	1.33051e-05	0.000239491
384783	Irs2	1182.84	1.02839	0.23614	4.35499	1.33074e-05	0.000239491
57370	B4galt3	2141.77	-0.443223	0.101787	-4.35441	1.33426e-05	0.000239872
17380	Mme	141.169	1.17246	0.269285	4.35398	1.33686e-05	0.000240087
93683	Glce	719.817	0.73411	0.168667	4.35242	1.34645e-05	0.000241302
106039	Gga1	3316.32	-0.465994	0.107063	-4.35251	1.3459e-05	0.000241302
58887	Repin1	1967.97	-0.50415	0.115842	-4.35204	1.34878e-05	0.000241467
20405	Sh3gl1	1866.02	-0.434301	0.0998318	-4.35033	1.35931e-05	0.000243098
30955	Pik3cg	153.9	0.823135	0.189227	4.34999	1.36144e-05	0.000243225
100042480	Nhsl2	2962.93	0.917653	0.211058	4.34787	1.37469e-05	0.000245335
16158	Il11ra2	41.481	-1.39129	0.320088	-4.34659	1.38272e-05	0.000246254
100038993	Gm2002	41.481	-1.39129	0.320088	-4.34659	1.38272e-05	0.000246254
69900	Mfsd11	1266.5	-0.437833	0.100757	-4.34543	1.39e-05	0.000246895
215194	Kri1	1211.45	-0.460912	0.106071	-4.34533	1.39065e-05	0.000246895
225288	Fhod3	521.905	1.45122	0.333943	4.34573	1.38816e-05	0.000246895
20688	Sp4	956.086	0.775391	0.178605	4.34136	1.41601e-05	0.000250876
22289	Kdm6a	891.788	0.916769	0.211169	4.3414	1.41576e-05	0.000250876
63913	Niban1	59.2863	1.2964	0.298642	4.34098	1.41847e-05	0.000251052
71742	Ulk3	942.895	-0.88696	0.204351	-4.34037	1.42241e-05	0.00025143
241944	Zfp267	854.419	0.598127	0.137811	4.3402	1.42355e-05	0.00025143
243910	Nfkbid	167.679	-1.21868	0.280999	-4.33696	1.44467e-05	0.000254896
19724	Rfx1	2027.6	-0.95106	0.219307	-4.33666	1.44662e-05	0.000254978
19221	Ptgfrn	667.387	1.02235	0.235762	4.33637	1.44856e-05	0.000255056
71448	Tmem80	920.232	-0.440704	0.10168	-4.33421	1.46282e-05	0.000257302
13371	Dio2	1968.97	1.13235	0.261347	4.33273	1.47274e-05	0.000258781
54418	Fmn2	2642.89	0.562907	0.12995	4.33172	1.4795e-05	0.000259703
71069	Stox2	4267.9	0.725651	0.167592	4.32987	1.49198e-05	0.000261624
70834	Spag9	8519.87	0.782196	0.180675	4.32929	1.49593e-05	0.00026193
214424	Parp16	201.075	-0.653837	0.151031	-4.32916	1.49679e-05	0.00026193
71715	Dhx35	723.097	-0.704236	0.162775	-4.32645	1.51534e-05	0.000264905
68166	Spire1	6223.17	0.379447	0.0877142	4.32595	1.51877e-05	0.000265235
56449	Ybx3	1571	-0.50995	0.117898	-4.32535	1.52293e-05	0.000265689
231855	Ap5z1	1055.49	-0.823697	0.190487	-4.32416	1.53115e-05	0.000266851
75210	Prr3	1572.26	-0.543507	0.125785	-4.32094	1.55369e-05	0.000270504
18795	Plcb1	5045.23	0.756579	0.175108	4.32065	1.55573e-05	0.000270582
217310	Hid1	6074.26	-0.454765	0.105321	-4.31791	1.57515e-05	0.000273681
18710	Pik3r3	1500.01	0.522999	0.121137	4.3174	1.57875e-05	0.000274029
69752	Zfp511	701.138	-0.475879	0.110332	-4.31316	1.60936e-05	0.000279059
234797	6430548M08Rik	8893.1	0.781463	0.18125	4.31153	1.62131e-05	0.000280846
22774	Zic4	143.203	-2.0433	0.47419	-4.30902	1.63978e-05	0.000283758
59035	Carm1	4654.29	-0.443768	0.103011	-4.30797	1.64759e-05	0.000284688
260305	Nphp4	1466.46	-1.04433	0.242426	-4.30785	1.64849e-05	0.000284688
73744	Man2c1	3025.43	-0.999868	0.232136	-4.30725	1.653e-05	0.00028518
225861	Snx32	3495.02	-0.663664	0.154162	-4.30497	1.67008e-05	0.000287836
16855	Lgals4	307.141	-1.0985	0.255603	-4.29768	1.72598e-05	0.000297171
209131	Snx30	1736.65	0.692887	0.161278	4.29624	1.7372e-05	0.000298802
100039968	Tmem35b	144.083	-1.23367	0.287398	-4.29253	1.76647e-05	0.000303531
71984	Sars2	537.245	-0.575793	0.134157	-4.29193	1.77128e-05	0.000304052
212862	Chpt1	687.784	0.632077	0.147348	4.2897	1.78915e-05	0.000306811
328957	9330117O12Rik	26.7753	2.98761	0.696501	4.28946	1.79108e-05	0.000306835
19289	Igdcc3	198.304	-0.680243	0.158611	-4.28874	1.79691e-05	0.000307524
237611	Stac3	78.8885	-2.95123	0.688219	-4.28822	1.80112e-05	0.000307937
216867	Slc16a11	1305.59	-1.07229	0.250206	-4.28564	1.82214e-05	0.00031122
70044	Tut1	1008.91	-0.416958	0.0973136	-4.28468	1.82999e-05	0.000312249
224705	Vps52	3574.09	-0.490934	0.114604	-4.28374	1.83777e-05	0.000313263
382236	Brwd3	159.204	1.63664	0.382147	4.28276	1.84592e-05	0.000314339
68738	Acss1	1280.48	-0.386649	0.0903195	-4.2809	1.86136e-05	0.000316653
238690	Zfp458	100.16	1.20962	0.282593	4.28043	1.86531e-05	0.000317009
14537	Gcnt1	94.0857	1.00095	0.233973	4.27808	1.88515e-05	0.000319758
103841	Cuedc1	1945.31	-0.505531	0.118168	-4.27807	1.88522e-05	0.000319758
66839	Dele1	1711.88	-0.324719	0.0759718	-4.2742	1.91823e-05	0.000325034
56697	Akap10	625.988	0.615864	0.144121	4.27325	1.9264e-05	0.000326096
18752	Prkcg	40141	-0.627926	0.146963	-4.27268	1.93141e-05	0.00032662
267019	Rps15a	4285.07	0.440117	0.103056	4.27065	1.94904e-05	0.000329277
16601	Klf9	5239.04	0.605961	0.141921	4.26971	1.9573e-05	0.000330346
108089	Rnf144a	859.584	0.579039	0.135647	4.26873	1.96588e-05	0.000331465
56758	Mbnl1	2176.26	0.50939	0.119365	4.26751	1.97666e-05	0.000332628
192176	Flna	3953.99	-1.06767	0.250174	-4.2677	1.975e-05	0.000332628
71781	Slc16a14	105.343	1.49115	0.349439	4.26727	1.97878e-05	0.000332631
73874	4930419G24Rik	153.816	-2.64543	0.619964	-4.26707	1.98057e-05	0.000332631
69893	Coa7	405.04	0.545708	0.12795	4.26503	1.99878e-05	0.000335359
71844	Nupl1	949.836	0.726452	0.170453	4.2619	2.02693e-05	0.000339748
19283	Ptprz1	6915.02	0.949507	0.222889	4.26	2.04425e-05	0.000342316
22770	Zhx1	2437.45	0.573461	0.134624	4.25971	2.04693e-05	0.000342431
71687	Tmem25	2446.61	-0.545112	0.127992	-4.25896	2.05382e-05	0.000343247
319660	Agmo	264.67	0.819376	0.192538	4.25565	2.0844e-05	0.000348018
242721	Klhdc7a	774.3	0.819925	0.192696	4.25503	2.09025e-05	0.000348654
268445	Ankrd13b	5994.25	-0.586915	0.138035	-4.25193	2.1194e-05	0.000353172
70808	4632415L05Rik	724.923	0.449522	0.105759	4.25044	2.13351e-05	0.000355007
77044	Arid2	1357.49	0.524276	0.12335	4.25033	2.13457e-05	0.000355007
16409	Itgam	879.514	0.7727	0.181829	4.24959	2.14163e-05	0.00035549
67155	Smarca2	7826.37	0.555451	0.130701	4.24977	2.13987e-05	0.00035549
12724	Clcn2	3858.81	-1.13307	0.266664	-4.24905	2.14681e-05	0.000355833
233405	Vps33b	639.26	-0.622222	0.146442	-4.24894	2.14786e-05	0.000355833
94178	Mcoln1	3341.92	-0.634471	0.149417	-4.24632	2.17312e-05	0.000359669
102442	Dennd4a	1729.14	0.728881	0.171792	4.2428	2.20744e-05	0.000364995
97064	Wwtr1	600.803	0.515743	0.121596	4.24143	2.22096e-05	0.000366877
20286	Zc3h7b	9086.01	0.414268	0.0976896	4.24065	2.22872e-05	0.000367449
107368	Pdzd8	2153.66	0.626641	0.147767	4.24074	2.22789e-05	0.000367449
20336	Exoc4	1547.61	0.666644	0.157453	4.23393	2.29643e-05	0.000378248
70892	Ttll7	5973.37	0.641285	0.15154	4.23178	2.31851e-05	0.00038115
399558	Flrt2	1377.01	0.808459	0.191043	4.23183	2.318e-05	0.00038115
12626	Cetn3	778.099	0.469359	0.111024	4.22755	2.36245e-05	0.000387999
209743	Minar1	24.507	1.98837	0.470386	4.2271	2.36722e-05	0.000388037
100037258	Dnajc3	1671.41	0.499883	0.118255	4.22717	2.36646e-05	0.000388037
216049	Zfp365	14304.6	0.629956	0.149062	4.22613	2.3774e-05	0.000389334
215474	Sec22c	1451.47	0.353378	0.0836236	4.22581	2.38078e-05	0.000389514
18971	Pold1	328.815	-0.655226	0.155083	-4.225	2.38945e-05	0.000389905
20360	Sema6c	1352.93	-0.845552	0.200144	-4.22473	2.39229e-05	0.000389905
67201	Glod4	2066.9	0.383137	0.0906841	4.22496	2.38985e-05	0.000389905
246696	Slc25a28	2279.85	-0.570233	0.13497	-4.22488	2.39071e-05	0.000389905
71586	Ifih1	103.652	1.1202	0.265276	4.22277	2.41318e-05	0.000392934
13175	Dclk1	19477.2	0.547116	0.129584	4.22209	2.42044e-05	0.000393741
100503830	Gm11762	22.7089	2.06871	0.490173	4.22037	2.43901e-05	0.000396385
72821	Scn2b	10235.6	0.35427	0.0839927	4.21786	2.46626e-05	0.000400434
11596	Ager	41.6841	-1.49007	0.353337	-4.21714	2.47416e-05	0.000400954
212276	Zfp748	310	0.560217	0.132838	4.21729	2.47257e-05	0.000400954
12321	Calu	3240.72	0.323382	0.0767227	4.21495	2.49831e-05	0.000404485
19775	Xpr1	4604.33	0.608077	0.144332	4.21304	2.51958e-05	0.000407543
72699	Lime1	1322.88	-1.41385	0.335621	-4.21263	2.52409e-05	0.000407886
20416	Shc1	623.318	-0.699851	0.166212	-4.21059	2.54705e-05	0.000411207
70461	Crtc3	1443.58	-0.467616	0.111075	-4.20991	2.55474e-05	0.000412061
320165	Tacc1	6660.62	0.456485	0.108443	4.20946	2.55986e-05	0.000412497
192160	Casc3	3306.52	-0.363413	0.0863656	-4.20784	2.57822e-05	0.000415065
56711	Plag1	61.2301	1.82552	0.43388	4.20743	2.58296e-05	0.000415437
20449	St8sia1	1970.2	0.570171	0.13557	4.20575	2.60223e-05	0.000418143
668166	Zxdb	731.345	0.534729	0.127193	4.20407	2.62153e-05	0.000420848
67278	Pagr1a	1488.15	-0.655124	0.155845	-4.20368	2.62609e-05	0.000421185
94089	Trim7	145.177	-1.08745	0.258765	-4.20247	2.64018e-05	0.000423047
17129	Smad5	1148.86	0.52738	0.125537	4.201	2.65741e-05	0.00042541
19696	Rel	26.4088	2.25901	0.537827	4.20025	2.66624e-05	0.000426424
100038356	Gm15612	115.026	-1.99948	0.476094	-4.19975	2.6721e-05	0.000426962
15234	Hgf	64.5636	2.30505	0.549281	4.19648	2.71095e-05	0.00043249
333605	Frmpd4	2113.9	1.03093	0.245671	4.19641	2.71176e-05	0.00043249
56289	Rassf1	415.46	-0.441539	0.105249	-4.1952	2.72632e-05	0.000434407
320806	Gfm2	1086.19	-0.849328	0.202565	-4.19287	2.75444e-05	0.00043848
22139	Ttr	72767.3	-5.74703	1.37101	-4.19181	2.76734e-05	0.000440123
108705	Pttg1ip	2789.31	-0.32508	0.0775662	-4.191	2.77724e-05	0.000441287
11964	Atp6v1a	15652.9	0.376433	0.0898301	4.1905	2.78339e-05	0.000441853
26557	Homer2	2998.13	0.861022	0.205519	4.1895	2.79565e-05	0.000443388
78919	Fndc8	205.309	-2.08301	0.497634	-4.18582	2.84138e-05	0.000450223
100628613	Mir5119	335.409	-2.28658	0.546485	-4.18415	2.86238e-05	0.00045313
224624	Rab40c	2083.78	-0.323954	0.0774408	-4.18324	2.87379e-05	0.000454517
16825	Ldb1	6923.37	-0.362548	0.0866755	-4.18282	2.87911e-05	0.000454937
15258	Hipk2	5734.8	0.867479	0.207497	4.18069	2.90629e-05	0.000458808
116701	Fgfrl1	733.364	-0.577762	0.138241	-4.17939	2.92295e-05	0.000461013
223774	Alg12	375.048	-0.551763	0.132028	-4.17914	2.92616e-05	0.000461093
13839	Epha5	2956.14	0.868161	0.207788	4.17811	2.93937e-05	0.000462747
22284	Usp9x	6107.03	0.639087	0.15298	4.17759	2.94608e-05	0.000463377
216443	Mars1	1754.83	-0.423832	0.101472	-4.17683	2.95603e-05	0.000464088
231093	Agbl5	660.318	-0.988473	0.23665	-4.17695	2.95448e-05	0.000464088
207182	Ggt7	5686.68	-0.482351	0.115502	-4.17614	2.96495e-05	0.000465062
26885	Casp8ap2	293.98	0.92336	0.221207	4.17419	2.9905e-05	0.00046864
11705	Amh	116.549	-1.26701	0.303552	-4.17393	2.99395e-05	0.000468751
71862	Gpr160	57.8047	-1.05989	0.253994	-4.1729	3.00753e-05	0.000470445
19011	Endou	77.1503	1.67549	0.401539	4.17269	3.01031e-05	0.00047045
99011	Pomt1	684.185	-0.804396	0.192847	-4.17117	3.03045e-05	0.000473006
217378	Dnajc27	4898.63	0.471639	0.113075	4.17103	3.0322e-05	0.000473006
22232	Slc35a2	1199.22	-0.372107	0.0892344	-4.16999	3.04615e-05	0.000474749
108079	Prkaa2	929.382	0.707124	0.169732	4.16613	3.09814e-05	0.000482413
16351	Ipp	163.22	0.826679	0.198469	4.16528	3.10966e-05	0.000483766
14732	Gpam	2260.97	0.656437	0.157635	4.16429	3.12327e-05	0.000485442
73247	Mrgbp	908.636	-0.765598	0.183887	-4.16341	3.13528e-05	0.000486865
20905	Sts	774.232	-0.887502	0.213205	-4.16267	3.14551e-05	0.000487569
234699	Edc4	3179.38	-0.589277	0.141558	-4.1628	3.14374e-05	0.000487569
13869	Erbb4	1268.15	1.17102	0.281709	4.15685	3.22661e-05	0.000499687
215512	Fam117a	415.106	-0.781462	0.188006	-4.15658	3.23048e-05	0.000499833
13367	Diaph1	3374.38	0.301966	0.0727073	4.15317	3.27896e-05	0.000506875
263764	Creg2	4930.36	0.675354	0.162738	4.14995	3.32555e-05	0.000513613
54451	Cpsf3	1600.82	-0.321342	0.0774576	-4.14861	3.34497e-05	0.000516008
330502	Zfp82	188.36	-0.802422	0.193426	-4.14847	3.3471e-05	0.000516008
20980	Syt2	1166.56	1.2964	0.31252	4.14822	3.35074e-05	0.000516104
50918	Myadm	3043.45	-0.599262	0.144533	-4.14618	3.3807e-05	0.000520251
26373	Clcn7	2269.06	-0.455278	0.109826	-4.14544	3.39156e-05	0.000521452
71564	Izumo4	630.113	-0.570472	0.137625	-4.14511	3.39655e-05	0.000521751
11490	Adam15	6166.8	-0.56881	0.137262	-4.14396	3.41352e-05	0.000523887
72607	Usp13	531.625	0.990715	0.239309	4.13991	3.47445e-05	0.000532759
18682	Phkg1	1096.4	-0.794232	0.191929	-4.13816	3.5011e-05	0.000536364
11501	Adam8	278.406	-1.65037	0.39913	-4.13493	3.55068e-05	0.000543474
24001	Tiam2	1396.07	0.642401	0.155489	4.13148	3.60435e-05	0.000551195
20357	Sema5b	636.88	-0.632434	0.153108	-4.13064	3.61761e-05	0.000552729
384309	Trim56	327.237	0.863112	0.209018	4.12937	3.63751e-05	0.000555273
268822	Adck5	686.11	-0.856363	0.207412	-4.1288	3.64654e-05	0.000555658
329559	Zfp335	2553.96	-0.547407	0.13258	-4.12888	3.6453e-05	0.000555658
232339	Ankrd26	244.818	1.11057	0.269067	4.12748	3.66762e-05	0.000558373
94275	Maged1	26193.7	-0.53105	0.128682	-4.12684	3.6778e-05	0.000559425
72190	2510009E07Rik	1988.03	0.579978	0.14059	4.12531	3.70232e-05	0.000562654
17937	Nab2	2231.88	-0.528196	0.128045	-4.12508	3.70606e-05	0.000562723
214290	Tut7	1855.87	0.630569	0.15296	4.12245	3.74867e-05	0.000568686
105855	Nckap1l	501.016	0.548113	0.132965	4.12223	3.75221e-05	0.00056872
230837	Asap3	200.293	-0.903423	0.219276	-4.12002	3.78835e-05	0.000573689
70508	Bbx	954.634	0.663291	0.161023	4.11924	3.80123e-05	0.000575129
71833	Dcaf7	10140.2	0.473675	0.115025	4.118	3.8218e-05	0.000577405
216965	Taok1	3716.01	0.638097	0.154956	4.11792	3.82303e-05	0.000577405
93892	Pcdhb21	35.5731	1.75067	0.425194	4.11736	3.83244e-05	0.000578316
108888	Atad3a	1534.27	-0.730751	0.177614	-4.11427	3.884e-05	0.00058558
67683	Pbdc1	562.651	0.56862	0.138215	4.11402	3.88822e-05	0.0005857
20981	Syt3	3683.88	-0.485229	0.117963	-4.11342	3.89847e-05	0.000586727
13733	Adgre1	183.561	0.666116	0.161992	4.11203	3.9219e-05	0.000589733
19348	Kif20a	211.666	-1.33911	0.325758	-4.11076	3.94358e-05	0.000592473
13476	Reep5	15277.7	0.224117	0.0545716	4.10685	4.01092e-05	0.000602061
58805	Mlxipl	202.996	-1.06227	0.258729	-4.10571	4.03069e-05	0.000604498
235293	Sc5d	1603.61	0.55758	0.135813	4.10549	4.03453e-05	0.000604543
227059	Slc39a10	4091.12	0.833147	0.202952	4.10514	4.04063e-05	0.000604926
244349	Kat6a	2414.11	0.753787	0.183722	4.10287	4.08048e-05	0.000610358
243834	Zfp324	443.313	0.544628	0.132789	4.10146	4.10556e-05	0.000613573
18636	Cfp	1644.84	-1.6073	0.391906	-4.10125	4.1092e-05	0.000613581
226251	Ablim1	3906.67	0.641551	0.156568	4.09759	4.17479e-05	0.000622831
224814	Abcc10	588.909	-1.23387	0.30126	-4.09571	4.20884e-05	0.000627364
229700	Rbm15	163.419	0.944388	0.230728	4.09307	4.25694e-05	0.000633981
15983	Ifrd2	315.032	-0.706228	0.172682	-4.08976	4.31819e-05	0.000642542
59287	Ncstn	3015.68	-0.277057	0.0677618	-4.08868	4.33832e-05	0.000644976
68957	Paqr6	470.187	-0.530132	0.129792	-4.08448	4.41763e-05	0.000656197
330427	9330102E08Rik	1717	0.772948	0.189256	4.08414	4.42413e-05	0.000656591
327951	Cyb5d1	196.131	0.567857	0.139077	4.08305	4.44492e-05	0.000659105
70248	Dazap1	2954.36	-0.69096	0.169271	-4.08196	4.46567e-05	0.000661607
16873	Lhx5	13.8241	-2.51048	0.615179	-4.0809	4.48624e-05	0.00066408
78937	Avl9	1544.13	0.743275	0.182246	4.07841	4.53453e-05	0.000670648
13822	Epb41l2	2536.66	0.381019	0.0934359	4.07787	4.54504e-05	0.000671621
15212	Hexb	4088.17	0.542285	0.133012	4.07698	4.56254e-05	0.000672619
29819	Stau2	5244.4	0.293148	0.0719043	4.07692	4.5636e-05	0.000672619
387133	Mir9-1	5706.06	-1.64336	0.40307	-4.07711	4.55981e-05	0.000672619
230770	Tmem39b	426.663	-0.514995	0.126326	-4.07671	4.56782e-05	0.000672661
236794	Slc9a6	3710.64	0.489979	0.120224	4.07557	4.59017e-05	0.000675372
68075	Lurap1	405.353	0.780583	0.191614	4.07373	4.62654e-05	0.000679552
194590	Reps2	4790.74	0.779016	0.191227	4.07377	4.62581e-05	0.000679552
70425	Csnk1g3	1939.47	0.346239	0.0850326	4.07183	4.66444e-05	0.000683358
76438	Rftn1	508.429	-0.671416	0.164891	-4.07188	4.66344e-05	0.000683358
117589	Asb7	630.464	0.382289	0.0938826	4.072	4.66121e-05	0.000683358
14394	Gabra1	7607.07	0.528426	0.129808	4.07084	4.68441e-05	0.000685697
16173	Il18	748.814	-0.445849	0.109545	-4.07001	4.70115e-05	0.000687558
140493	Kcnn3	437.599	1.5573	0.3827	4.06924	4.71657e-05	0.000689224
100504191	Gm16576	22.209	2.11687	0.520239	4.06903	4.72085e-05	0.00068926
11754	Aoc3	66.4567	-1.85929	0.457023	-4.06827	4.73629e-05	0.000690925
77622	Apex2	784.507	-1.40715	0.345947	-4.06752	4.75167e-05	0.000692578
57751	Rnf25	2100.5	-0.729482	0.179359	-4.06716	4.75892e-05	0.000693043
20239	Atxn2	4302.54	-0.310429	0.076346	-4.06608	4.78112e-05	0.000695683
230088	Fam214b	2093.19	-0.629457	0.154851	-4.06492	4.80487e-05	0.000698545
71584	Gdpd2	395.749	-1.13129	0.278401	-4.06351	4.83412e-05	0.000701604
109676	Ank2	18508.5	0.81454	0.200447	4.06362	4.83185e-05	0.000701604
327987	Med13	2093.7	0.73658	0.181291	4.06296	4.84534e-05	0.000702636
67498	Kcnv1	1490.48	0.751908	0.185118	4.06179	4.86983e-05	0.000705589
69681	Cdk3	70.0764	-1.56777	0.386032	-4.06125	4.88111e-05	0.000706624
66961	Neat1	4377.11	-1.67861	0.4135	-4.05952	4.91728e-05	0.000711259
242785	Klhl21	940.921	-0.459852	0.113399	-4.05518	5.00964e-05	0.000724005
19281	Ptprt	3504.83	1.17673	0.290227	4.05453	5.0236e-05	0.00072541
15353	Hmg20b	882.086	-0.591931	0.14606	-4.05265	5.06399e-05	0.000730625
16779	Lamb2	1483.77	-0.702712	0.173409	-4.05234	5.07085e-05	0.000730998
22224	Usp10	2508.26	-0.331311	0.0818232	-4.0491	5.14145e-05	0.00074055
18671	Abcb1a	1115.34	0.71755	0.177233	4.04863	5.15177e-05	0.000741413
110380	Shroom2	2787.11	0.518806	0.128189	4.04721	5.18323e-05	0.000745312
83766	Actl6b	4397.01	-0.407999	0.100838	-4.04606	5.20858e-05	0.000748328
382014	Ano8	3144.03	-0.766287	0.189404	-4.04578	5.21491e-05	0.00074861
53896	Slc7a10	1364.18	-0.659262	0.162971	-4.04528	5.22597e-05	0.000749567
75387	Sirt4	936.538	-1.23752	0.306059	-4.0434	5.26806e-05	0.000754971
66526	Tceanc2	592.556	0.440309	0.108952	4.04131	5.31539e-05	0.000761116
16469	Jrk	368.789	0.489685	0.121182	4.0409	5.32475e-05	0.000761181
107650	Pi4kb	1807.41	-0.325257	0.0804878	-4.04107	5.3207e-05	0.000761181
105943584	Gm45927	1551.27	-1.59442	0.394642	-4.04017	5.34117e-05	0.00076289
353328	Muc6	97.1475	-2.93425	0.726391	-4.03949	5.3567e-05	0.000764469
93736	Aff4	5757.96	0.827217	0.20488	4.03757	5.40082e-05	0.000770124
212528	Trmt1	3082.3	-0.58974	0.146079	-4.03713	5.41089e-05	0.000770916
212139	Cc2d1a	2832.87	-0.585207	0.144988	-4.03625	5.43127e-05	0.000773176
217692	Sipa1l1	15105.3	0.581836	0.144178	4.03553	5.44794e-05	0.000774904
232798	Leng8	12850	-1.76931	0.438478	-4.03511	5.45762e-05	0.000775636
14534	Kat2a	3769.07	-0.390746	0.0968515	-4.03448	5.47226e-05	0.000777069
333193	Proser3	117.818	-0.877383	0.217696	-4.03032	5.57018e-05	0.000790319
67300	Cltc	16238.9	0.53706	0.133268	4.02993	5.57944e-05	0.000790976
14155	Fem1b	4102	0.568996	0.141263	4.02792	5.62713e-05	0.000797076
213119	Itga10	145.215	-1.71462	0.42604	-4.02455	5.70836e-05	0.000807913
17847	Usp34	3624.19	0.755788	0.187805	4.02432	5.71411e-05	0.000808057
192195	Ash1l	5102.64	0.857838	0.213266	4.02239	5.76102e-05	0.000814018
18767	Pkia	5102.35	0.507265	0.126222	4.01882	5.84901e-05	0.000825768
19273	Ptpru	2633.77	-0.660004	0.164239	-4.01856	5.85551e-05	0.000825834
100503823	Gm16973	217.197	-1.29894	0.323246	-4.01841	5.85914e-05	0.000825834
13430	Dnm2	3531.32	-0.481501	0.119838	-4.01792	5.87141e-05	0.000826883
74246	Gale	588.769	-0.392203	0.0976878	-4.01486	5.94807e-05	0.000836989
30839	Fbxw5	4284.79	-0.369006	0.0919229	-4.0143	5.96221e-05	0.000838289
245866	Ift52	931.354	0.39809	0.0991858	4.01358	5.98043e-05	0.00084016
12508	Cd53	268.161	0.750846	0.187233	4.01023	6.06608e-05	0.000851492
53902	Rcan3	1124.39	0.698301	0.174205	4.00849	6.11081e-05	0.000857067
104110	Adcy4	163.166	-1.1437	0.285337	-4.00823	6.11743e-05	0.000857293
70772	Ggnbp1	128.189	-1.65427	0.412894	-4.00653	6.16183e-05	0.000862808
234686	Fhod1	403.401	-1.16022	0.28962	-4.00601	6.17541e-05	0.000864001
67776	Vwa5a	465.585	0.596106	0.148862	4.00441	6.21715e-05	0.00086913
70497	Arhgap17	756.741	-0.696921	0.174058	-4.00395	6.22939e-05	0.000870129
27204	Syn3	1467.24	0.807926	0.201798	4.00363	6.23772e-05	0.000870581
232430	Crebl2	864.3	0.449783	0.112355	4.00321	6.24886e-05	0.000871425
17918	Myo5a	10910.8	0.814288	0.203575	3.99993	6.33608e-05	0.000882267
70373	Gpatch2l	1209.46	0.419416	0.104857	3.9999	6.33692e-05	0.000882267
13643	Efnb3	9082.37	-0.538035	0.134522	-3.9996	6.34505e-05	0.00088268
106522	Pkdcc	502.889	-0.6822	0.170644	-3.9978	6.39326e-05	0.000888663
22671	Rnf112	19703.1	-0.911423	0.228046	-3.99667	6.42406e-05	0.000892219
14365	Fzd3	2614.84	0.701272	0.175505	3.99574	6.44931e-05	0.000894273
67394	4930404I05Rik	48.2626	-2.67688	0.669911	-3.99587	6.44578e-05	0.000894273
239410	A930017M01Rik	278.162	-0.826237	0.206944	-3.99256	6.53642e-05	0.000905617
110876	Scn2a	8578.24	0.767217	0.192191	3.99196	6.55296e-05	0.000907173
12153	Bmp1	3766.37	-1.38872	0.348123	-3.98916	6.63079e-05	0.000917206
68904	Abhd13	1226.66	0.550863	0.138147	3.98751	6.67717e-05	0.000922042
72823	Pard3b	178.799	0.676213	0.16959	3.98734	6.68193e-05	0.000922042
83453	Chrdl1	198.417	1.3674	0.342914	3.98757	6.67526e-05	0.000922042
226517	Smg7	4345.33	0.430129	0.107892	3.98666	6.70087e-05	0.000923834
382137	Fdxacb1	304.587	-0.913217	0.229078	-3.98649	6.70572e-05	0.000923834
246257	Ovca2	1219.72	-0.542726	0.136172	-3.98558	6.73165e-05	0.000926659
497097	Xkr4	2273.69	0.917113	0.230153	3.98479	6.75395e-05	0.000928981
67789	Dalrd3	3055.52	-0.47972	0.120476	-3.98186	6.83792e-05	0.000939774
378430	Nanos2	69.7839	-1.42818	0.358746	-3.98104	6.86152e-05	0.00094226
75687	Ripor1	6005.5	-0.541035	0.135928	-3.98031	6.88262e-05	0.000944399
93838	Dqx1	27.5703	-2.31606	0.582306	-3.9774	6.96739e-05	0.000955264
100463512	Gm20594	11591.1	0.730764	0.183776	3.97637	6.99738e-05	0.000958608
76779	Cluap1	1139.28	-0.59136	0.148743	-3.97571	7.01683e-05	0.000960502
56055	Gtpbp2	2968.23	-0.786392	0.198065	-3.97037	7.17622e-05	0.000981534
19303	Pxn	2793.23	-1.11463	0.280839	-3.96892	7.21991e-05	0.000986722
636808	Cntnap5a	1063.36	1.12109	0.282567	3.9675	7.26309e-05	0.00099183
100465	Mob3c	232.114	-0.789238	0.199241	-3.96121	7.45694e-05	0.00101749
18514	Pbx1	5839.87	0.655544	0.165543	3.95997	7.49605e-05	0.00102201
100310872	Dynlt1a	275.45	-0.606541	0.153187	-3.95949	7.51088e-05	0.00102322
56316	Ggcx	1176.02	-1.0728	0.271145	-3.95655	7.60401e-05	0.00103508
27081	Zfp275	744.971	0.54824	0.13865	3.95413	7.68127e-05	0.00104444
207958	Alg11	1113.37	0.419811	0.106173	3.95402	7.68499e-05	0.00104444
270198	Pfkfb4	503.401	-0.476625	0.120592	-3.95237	7.73797e-05	0.0010508
12495	Entpd1	485.054	0.583549	0.147659	3.95199	7.75026e-05	0.00105164
101488143	Hbb-bt	1515.47	-2.67284	0.67708	-3.94759	7.8941e-05	0.00107031
224648	Uhrf1bp1	696.603	0.550224	0.139426	3.94636	7.93489e-05	0.00107498
52123	Agpat5	1368.57	0.33059	0.0837878	3.94556	7.9612e-05	0.00107769
228491	Zfp770	551.99	0.635656	0.161279	3.94134	8.10266e-05	0.00109598
321003	Xpnpep3	657.095	0.473808	0.120222	3.9411	8.11096e-05	0.00109623
228869	Ncoa5	1961.62	-0.441331	0.111993	-3.94069	8.1246e-05	0.00109721
66101	Ppih	447.155	0.502971	0.127667	3.93972	8.15771e-05	0.00109994
110157	Raf1	2719.51	-0.333752	0.0847127	-3.9398	8.15481e-05	0.00109994
65114	Vps35	4662.61	0.424916	0.107881	3.93876	8.19046e-05	0.00110348
78893	Cnot10	2411.45	-0.657996	0.1671	-3.93774	8.22524e-05	0.0011073
12819	Col15a1	194.062	-1.1575	0.294003	-3.93702	8.24993e-05	0.00110975
51960	Kctd18	430.336	-0.520552	0.13225	-3.93613	8.2807e-05	0.00111127
207618	Zfp804b	10.4641	4.91942	1.24987	3.93594	8.28723e-05	0.00111127
320633	Zbtb26	256.726	1.10527	0.280804	3.93607	8.28263e-05	0.00111127
330260	Pon2	2110.41	0.466158	0.118421	3.93644	8.2699e-05	0.00111127
17260	Mef2c	5597.34	1.29212	0.32841	3.93448	8.33781e-05	0.00111717
574437	Xlr3b	162.621	-2.16766	0.551075	-3.9335	8.37165e-05	0.00112083
16179	Irak1	2566.74	-0.458986	0.116769	-3.9307	8.46979e-05	0.00113308
22771	Zic1	573.432	-1.5471	0.393674	-3.92991	8.49784e-05	0.00113595
20399	Sh2b1	4129.79	-0.376955	0.0959909	-3.92699	8.60172e-05	0.00114804
69440	Dennd6b	3286.96	-1.28993	0.328475	-3.92701	8.60087e-05	0.00114804
12915	Atf6b	3869.67	-0.378193	0.0963292	-3.92605	8.63529e-05	0.00115162
69926	Dnah17	92.0783	-1.73073	0.440881	-3.9256	8.65121e-05	0.00115194
233726	Ipo7	1566.86	0.69027	0.175834	3.9257	8.64789e-05	0.00115194
16522	Kcnj6	1227.28	1.37587	0.350548	3.92491	8.6761e-05	0.00115436
67134	Nop56	3568.52	-0.481048	0.122583	-3.92428	8.69913e-05	0.00115652
114674	Gtf2ird2	788.024	-0.459976	0.117242	-3.92329	8.73472e-05	0.00116035
14886	Gtf2i	9548.75	-0.291619	0.0743622	-3.9216	8.79618e-05	0.00116761
100609	Nsun5	607.657	-0.932208	0.237794	-3.92024	8.84619e-05	0.00117334
22772	Zic2	954.349	-1.03847	0.265215	-3.91556	9.01957e-05	0.00119541
64436	Inpp5e	1516.55	-0.593198	0.151508	-3.91529	9.02961e-05	0.00119581
19317	Qk	7631.04	0.488172	0.124692	3.91502	9.03969e-05	0.00119622
11775	Ap3b2	7073.43	-0.441296	0.112742	-3.91421	9.07009e-05	0.00119931
226856	Lpgat1	4992.28	0.718272	0.183574	3.91271	9.12652e-05	0.00120584
74104	Abcb6	745.254	-0.481759	0.123142	-3.91221	9.14551e-05	0.00120742
54216	Pcdh7	1904.95	1.05169	0.269059	3.90878	9.27632e-05	0.00122374
26413	Mapk1	24296.1	0.374819	0.0959325	3.90711	9.34048e-05	0.00123126
13560	E4f1	1506.11	-1.01287	0.25933	-3.90572	9.39446e-05	0.00123742
18577	Pde4a	6616.35	-0.421944	0.108065	-3.90454	9.44031e-05	0.0012425
192663	Abcg4	3821.77	-0.542144	0.138875	-3.90384	9.46801e-05	0.00124519
208285	Cyp4f17	152.689	-1.10515	0.283147	-3.9031	9.49683e-05	0.00124802
72440	Rhno1	773.145	-0.408818	0.104795	-3.90112	9.57477e-05	0.00125729
381410	Zfp408	616.565	-0.593307	0.152162	-3.89917	9.65216e-05	0.00126648
320557	Fam169a	1616.51	0.560517	0.143858	3.89632	9.76649e-05	0.0012805
219228	Pcdh17	2231.36	0.694959	0.178372	3.89611	9.77498e-05	0.00128063
67369	Qpctl	1080.85	-0.292954	0.0751973	-3.89581	9.78726e-05	0.00128126
73182	Pear1	351.41	-1.08635	0.278881	-3.8954	9.80366e-05	0.00128243
17084	Ly86	500.375	0.760262	0.195238	3.89402	9.85951e-05	0.00128776
71306	Mfap3l	1693.89	0.867901	0.222877	3.89408	9.85727e-05	0.00128776
330812	Rnf150	2535.31	0.702236	0.180366	3.8934	9.88507e-05	0.00129012
18131	Notch3	708.779	-0.715831	0.184039	-3.88956	0.000100426	0.00130868
226442	Zfp281	1238.05	0.580591	0.149268	3.88958	0.000100417	0.00130868
101867	Rrp8	462.965	0.414987	0.106778	3.88645	0.000101719	0.00132452
66403	Asf1a	298.809	0.595184	0.153176	3.88562	0.000102069	0.00132504
216869	Arrb2	2564.15	-0.336602	0.0866188	-3.88602	0.000101901	0.00132504
245596	Hdx	38.5162	2.24821	0.578566	3.88583	0.000101979	0.00132504
279561	Wnk3	917.727	0.892886	0.229791	3.88565	0.000102055	0.00132504
103135	Pan2	931.059	-1.0582	0.272403	-3.88468	0.000102465	0.00132917
71728	Stk11ip	1259.37	-0.461636	0.118855	-3.88404	0.000102735	0.00133118
110084	Dnah1	463.616	-0.68353	0.175989	-3.88394	0.000102776	0.00133118
72301	Shisal1	3637.3	0.52839	0.136075	3.88308	0.000103143	0.00133493
19305	Pex5	1729.9	-0.382052	0.0984047	-3.88245	0.000103408	0.00133734
231863	Fbxl18	2185.12	0.471271	0.12143	3.881	0.000104028	0.0013442
268420	Alkbh5	2311.9	0.301064	0.077577	3.88084	0.000104095	0.0013442
70827	Trak2	7417.79	0.720591	0.185701	3.88037	0.000104296	0.00134577
319211	Nol4	2213.9	0.520821	0.134243	3.87969	0.000104589	0.00134853
74144	Robo4	431.527	-0.786131	0.202808	-3.87623	0.000106086	0.00136681
432779	Lrrc14b	177.874	0.810819	0.209244	3.875	0.000106626	0.00137273
67131	Acbd4	1925.08	-0.406646	0.104959	-3.87432	0.000106925	0.00137554
72354	Ttc4	2298.85	-0.586128	0.151302	-3.87389	0.000107114	0.00137693
11781	Ap4m1	323.783	-0.463032	0.119648	-3.86994	0.000108863	0.00139765
237988	Cdr2l	1669.19	-0.574443	0.148439	-3.86988	0.000108888	0.00139765
107831	Adgrb1	18474.4	-0.504313	0.130345	-3.86908	0.000109247	0.00140014
110351	Rap1gap	9130.5	-0.469749	0.121408	-3.86918	0.000109204	0.00140014
22202	Uba1y	9.1006	-3.82312	0.988267	-3.8685	0.000109505	0.0014024
360013	Myo18a	6657.36	0.285686	0.0738662	3.86762	0.000109904	0.00140646
69847	Wnk4	504.013	-0.943687	0.244012	-3.86737	0.000110014	0.00140682
57377	Mogs	1090.22	-0.432444	0.111836	-3.86678	0.000110281	0.00140917
18423	Otx1	215.892	-0.701879	0.181541	-3.86623	0.000110532	0.00141133
212073	Syne3	70.357	1.49379	0.386741	3.86251	0.000112227	0.0014319
414085	9330151L19Rik	1110.9	-0.548681	0.14209	-3.8615	0.000112692	0.00143676
23984	Pde10a	2651.07	0.625163	0.161918	3.86099	0.000112927	0.00143868
52231	Ankzf1	1272.61	-0.968933	0.251038	-3.8597	0.000113525	0.00144522
12338	Capn6	91.3907	-1.48684	0.385314	-3.85879	0.000113951	0.0014486
71673	Rnf215	1253.97	-0.732426	0.189808	-3.85877	0.00011396	0.0014486
229521	Syt11	33706.9	0.274391	0.0711625	3.85583	0.000115336	0.00146501
50779	Rgs6	678.142	1.14014	0.295817	3.85422	0.0001161	0.00147362
16490	Kcna2	6872.53	0.650662	0.168856	3.85336	0.000116506	0.00147767
100043332	Ankrd66	155.078	-1.04245	0.270572	-3.85275	0.0001168	0.00148031
26381	Esrrg	445.175	0.627135	0.162872	3.85048	0.000117885	0.00149181
29863	Pde7b	823.306	0.638045	0.165698	3.85065	0.000117806	0.00149181
232286	Tmf1	944.653	0.558984	0.145179	3.85031	0.00011797	0.00149181
100505386	Iqschfp	322.908	-0.638036	0.165723	-3.85001	0.000118111	0.00149249
239719	Mrtfb	10915	0.543243	0.141142	3.84891	0.000118642	0.0014981
73673	Rec114	72.5415	-1.56321	0.406226	-3.84812	0.000119027	0.00150185
19300	Abcd4	608.854	-0.788755	0.205048	-3.84669	0.000119722	0.0015095
13191	Dctn1	18993.6	-0.323093	0.0840016	-3.84628	0.000119926	0.00151096
105278	Cdk20	324.042	-0.605866	0.157558	-3.84535	0.000120378	0.00151554
266692	Cpne1	1503.37	-0.491419	0.12781	-3.84493	0.000120588	0.00151707
13046	Celf1	7404.41	0.599162	0.155877	3.84383	0.00012113	0.00152262
93842	Igsf9	127.796	-1.02654	0.267072	-3.84367	0.000121208	0.00152262
333050	Ksr2	2746.95	0.778117	0.20247	3.84312	0.000121481	0.00152494
13139	Dgka	848.541	-0.89458	0.232858	-3.84173	0.000122168	0.00153243
192192	Shkbp1	715.516	-1.29778	0.337843	-3.84137	0.000122349	0.00153358
16451	Jak1	5804.73	0.439035	0.114334	3.83994	0.000123067	0.00154144
209039	Tns2	1331.64	-0.658146	0.171418	-3.83941	0.000123329	0.0015436
77569	Limch1	4072.29	0.502345	0.130851	3.83907	0.000123501	0.00154462
59008	Anapc5	7360.39	-0.476995	0.124262	-3.83863	0.000123723	0.00154627
18472	Pafah1b1	13063	0.560464	0.146213	3.83321	0.000126484	0.00157846
54611	Pde3a	43.5026	1.67469	0.43687	3.83339	0.000126392	0.00157846
17756	Map2	31114	0.825533	0.215422	3.83216	0.000127022	0.00158402
80886	Senp3	3171.98	-0.242955	0.0634458	-3.82933	0.00012849	0.00160097
381353	Ajm1	8400.89	-0.516091	0.134778	-3.82919	0.000128568	0.00160097
69726	Smyd3	619.525	0.62189	0.162451	3.82818	0.000129096	0.00160637
74577	Glb1l	418.813	-0.952653	0.248892	-3.82758	0.000129412	0.00160913
107305	Vps37c	1320.52	-0.46325	0.121057	-3.82673	0.000129858	0.00161351
67713	Dnajc19	629.514	0.528862	0.138258	3.82518	0.000130677	0.0016225
66950	Pacc1	584.309	-0.382069	0.0999508	-3.82257	0.000132066	0.00163856
66257	Nicn1	3445.84	0.364609	0.095405	3.8217	0.000132537	0.00164321
320495	Ipcef1	1336.18	1.13689	0.297588	3.82034	0.00013327	0.0016511
170716	Cyp4f13	533.099	-0.718058	0.188035	-3.81875	0.00013413	0.00166055
381835	Sbk3	66.251	-1.12953	0.295973	-3.81634	0.000135446	0.00167563
15379	Onecut1	23.1669	2.58558	0.677751	3.81494	0.000136219	0.00168397
56217	Mpp5	1165.22	0.542226	0.142155	3.81432	0.000136559	0.001686
216441	Slc26a10	684.773	-1.66842	0.437413	-3.81428	0.00013658	0.001686
75833	4930532I03Rik	148.486	-2.72457	0.714413	-3.81372	0.00013689	0.00168861
74213	Rbm26	1177.74	0.797449	0.209343	3.80929	0.000139368	0.00171793
17999	Nedd4	15163.5	0.378606	0.0994415	3.80732	0.000140479	0.00173038
212999	Tnpo2	5727.03	0.499431	0.131216	3.80619	0.000141127	0.00173711
111173	Erc1	2201.99	0.588126	0.154534	3.80581	0.000141342	0.00173851
13542	Dvl1	4607.84	-0.505803	0.132914	-3.80548	0.000141528	0.00173954
107568	Wwp1	1169.7	0.505279	0.132802	3.80475	0.000141946	0.00174343
27267	Cars	1634.01	-0.505921	0.132986	-3.8043	0.000142203	0.00174533
192236	Hps1	960.728	-1.38932	0.365376	-3.80245	0.000143275	0.00175596
268755	Mir124a-1hg	10467.5	-1.62388	0.427059	-3.80248	0.000143256	0.00175596
75202	Spaca6	1417.47	-1.53918	0.404809	-3.80223	0.000143401	0.00175625
16330	Inpp5b	2126	-0.767224	0.201843	-3.8011	0.000144056	0.00176302
230648	Efcab14	1678.93	0.492882	0.12974	3.799	0.000145279	0.00177671
223864	Rapgef3	1612.92	-0.48424	0.127475	-3.79871	0.00014545	0.00177752
100504467	Gm16596	52.367	-0.988393	0.260204	-3.79853	0.000145556	0.00177755
27993	Imp4	623.445	0.430171	0.113256	3.79821	0.000145744	0.00177858
242466	Zfp462	1299.72	1.03392	0.27231	3.79684	0.00014655	0.00178714
233271	Luzp2	4100.76	0.898782	0.236759	3.79619	0.000146936	0.00179057
213056	Fam126b	2077.51	0.86809	0.22875	3.79493	0.000147683	0.00179839
18530	Pcdh8	3042.89	-0.794693	0.209437	-3.79442	0.00014799	0.00180084
56200	Ddx21	915.326	0.405216	0.106804	3.79403	0.00014822	0.00180236
16560	Kif1a	46433.1	0.470395	0.124109	3.79019	0.000150534	0.00182919
22059	Trp53	1341.59	-0.663829	0.17518	-3.78941	0.000151007	0.00183365
66294	Fam3a	896.143	-0.328275	0.0866467	-3.78867	0.000151458	0.00183781
380629	Heca	545.508	0.756092	0.199582	3.78838	0.000151633	0.00183863
214063	Dnajc16	1886.96	0.514034	0.135739	3.78692	0.000152527	0.00184816
108151	Sema3d	171.181	0.95477	0.252149	3.78653	0.000152767	0.00184975
101100	Ttll3	1219.69	-0.85544	0.225932	-3.78628	0.000152921	0.00185031
333433	Gpd1l	5018.18	0.358155	0.0946018	3.78592	0.000153141	0.00185167
76178	Coa5	3781.48	0.36526	0.0965517	3.78305	0.000154918	0.00187183
224824	Pex6	2447.37	-0.522541	0.138138	-3.78275	0.000155104	0.00187275
14400	Gabrb1	728.095	0.526833	0.139299	3.78204	0.000155549	0.00187664
16599	Klf3	742.186	0.855719	0.226268	3.78188	0.000155646	0.00187664
327978	Slfn5	217.859	1.04791	0.277167	3.78078	0.000156339	0.00188367
56386	B4galt6	6520.8	0.422621	0.111797	3.78026	0.000156664	0.00188615
101700	Trim68	263.529	-1.08093	0.285952	-3.7801	0.000156765	0.00188615
238161	Akap6	5891.07	0.648792	0.171728	3.77803	0.000158073	0.00190054
26385	Grk6	3184.07	-0.302239	0.0800449	-3.77587	0.000159449	0.00191574
70675	Vcpip1	1968.29	0.670941	0.177727	3.77511	0.000159936	0.00191857
231717	Pheta1	574.872	-0.558306	0.147888	-3.7752	0.000159882	0.00191857
100038614	Gm10791	374.97	-1.80055	0.476969	-3.77498	0.000160021	0.00191857
78655	Eif3j1	1493.52	0.391572	0.103846	3.7707	0.000162787	0.00195037
231440	Parm1	851.576	0.960751	0.254852	3.76984	0.00016335	0.00195574
98314	D2hgdh	678.81	-0.416885	0.110593	-3.76954	0.00016355	0.00195676
20184	Uimc1	570.59	-0.700611	0.185926	-3.76823	0.000164408	0.00196427
268721	Zswim8	7157.8	-0.509314	0.135158	-3.7683	0.000164365	0.00196427
20683	Sp1	793.226	0.48398	0.128445	3.76799	0.00016457	0.00196484
11883	Arsa	1379.49	-0.478702	0.127147	-3.76496	0.000166577	0.00198603
69727	Usp46	2653.34	0.583763	0.155046	3.76508	0.000166493	0.00198603
68644	Abhd14a	1616.62	-0.580696	0.154384	-3.76138	0.000168981	0.00201328
12326	Camk4	4358.47	0.826874	0.219851	3.76106	0.000169195	0.00201443
229542	Gatad2b	4986.16	0.35139	0.0934375	3.76069	0.000169445	0.00201601
70227	Zfp619	131.391	0.917122	0.244013	3.75849	0.00017094	0.00203097
666899	Gm12191	19.4723	-3.22507	0.858038	-3.75865	0.00017083	0.00203097
72080	Sapcd2	94.5724	-0.836909	0.22269	-3.75817	0.00017116	0.00203161
72254	1700030K09Rik	316.951	-0.466381	0.124101	-3.75807	0.000171232	0.00203161
224454	Zdhhc14	1886.77	-0.430475	0.114563	-3.75753	0.000171599	0.00203455
69479	1700029J07Rik	191.746	-1.01833	0.271079	-3.75657	0.000172258	0.00204096
230649	Atpaf1	1323.52	0.357646	0.0952284	3.75567	0.000172879	0.00204689
268281	Shprh	801.638	0.867919	0.231163	3.75458	0.000173634	0.00205441
231712	Trafd1	3075.36	-0.519047	0.138303	-3.75297	0.000174751	0.00206619
14630	Gclm	860.08	0.399823	0.106547	3.75255	0.000175042	0.0020665
20588	Smarcc1	2175.23	0.365583	0.097426	3.75242	0.000175139	0.0020665
69188	Kmt2e	2884.17	0.741374	0.197566	3.75253	0.000175057	0.0020665
245860	Atg9a	6282.91	-0.353305	0.0942029	-3.75047	0.000176505	0.00208118
15958	Ifit2	215.042	0.591786	0.157911	3.74759	0.000178544	0.00210016
17425	Foxk1	3851.3	0.670758	0.178983	3.74762	0.000178524	0.00210016
30843	Fbxl12	384.394	-0.754719	0.201393	-3.7475	0.000178607	0.00210016
71458	Bcor	921.329	0.51206	0.136622	3.748	0.000178251	0.00210016
12723	Clcn1	78.1933	-1.44099	0.384548	-3.74723	0.000178799	0.00210098
18549	Pcsk2	12258.1	0.406365	0.108462	3.74663	0.000179226	0.0021031
19729	Slc50a1	1515.16	-0.569672	0.152042	-3.7468	0.000179107	0.0021031
70568	Cpne3	442.433	0.749315	0.200008	3.74642	0.000179377	0.00210336
239364	Tspyl5	1483.85	0.371938	0.0992825	3.74626	0.000179493	0.00210336
15185	Hdac6	2178.22	-0.613231	0.163712	-3.74579	0.000179827	0.00210551
20185	Ncor1	10991.2	0.505076	0.134849	3.74548	0.000180047	0.00210551
102633214	Gm12925	10.234	-2.70401	0.72192	-3.74558	0.000179976	0.00210551
319965	Cc2d1b	1344.28	-0.834651	0.222956	-3.74357	0.000181427	0.0021202
212448	9330159F19Rik	1201.34	-1.0674	0.28532	-3.74107	0.000183241	0.00213994
319701	Fbxo48	9.43412	3.22024	0.86125	3.73903	0.000184729	0.00215584
102747	Lrrc49	2218.98	0.295805	0.0791682	3.73642	0.00018666	0.00217645
241263	Gpr158	3744.34	0.663048	0.177461	3.7363	0.00018675	0.00217645
107239	Carns1	566.593	-1.12551	0.301338	-3.73504	0.000187689	0.00218591
72881	Zdhhc4	1638.96	-0.414729	0.111044	-3.73481	0.000187858	0.00218639
239368	Erich5	26.7423	2.51428	0.673446	3.73346	0.000188867	0.00219664
17156	Man1a2	3155.1	0.66206	0.177348	3.73311	0.000189128	0.00219669
19089	Prkcsh	3526.64	-0.457937	0.122664	-3.73325	0.000189023	0.00219669
66513	Tab1	1045.45	-0.464124	0.124341	-3.73266	0.000189466	0.00219763
75786	Ckap5	5023.57	0.351904	0.0942761	3.7327	0.000189437	0.00219763
20382	Srsf2	6254.91	-0.675624	0.181016	-3.7324	0.000189666	0.00219845
224902	Safb2	4397.16	-1.18895	0.318567	-3.73218	0.000189829	0.00219885
269614	Pank4	1351.45	-0.631737	0.169606	-3.72473	0.000195523	0.00226328
94176	Dock2	185.641	0.783166	0.210347	3.7232	0.000196711	0.00227549
59046	Arpp19	3382.86	0.929765	0.249873	3.72095	0.000198474	0.00229433
56527	Mast1	5402.65	-0.627668	0.168703	-3.72055	0.000198786	0.00229638
54196	Pabpn1	10063.1	-0.950913	0.255597	-3.72036	0.000198938	0.00229659
110816	Pwp2	1163.03	-0.352002	0.0946925	-3.71732	0.000201347	0.00232282
100986	Akap9	1776.26	0.607861	0.163656	3.71426	0.000203797	0.00234951
53869	Rab11a	3128.72	0.263577	0.0710191	3.71136	0.000206148	0.00237501
227394	Slco4c1	21.0712	2.07625	0.559566	3.71047	0.000206876	0.0023818
52856	Mtg2	454.449	-0.425272	0.114635	-3.70979	0.000207435	0.00238348
72147	Zbtb46	124.65	1.15067	0.310173	3.70978	0.000207441	0.00238348
104099	Itga9	186.087	0.784084	0.21134	3.71006	0.00020721	0.00238348
228598	Ebf4	700.327	-0.979309	0.264002	-3.70948	0.000207688	0.00238472
109889	Mzf1	609.432	-0.680236	0.183403	-3.70897	0.0002081	0.00238784
12572	Cdk7	1689.48	0.502422	0.135514	3.70752	0.0002093	0.0024
234683	Elmo3	370.748	-1.18485	0.319702	-3.70612	0.000210459	0.00241006
329910	Acot11	2038.86	0.643884	0.173729	3.70626	0.000210339	0.00241006
76014	Zc3h18	1878.27	-0.244152	0.0658841	-3.70577	0.000210749	0.00241177
76425	Gid8	2571.2	0.310772	0.0838892	3.70455	0.000211767	0.0024218
20661	Sort1	26594.2	0.561449	0.151608	3.70329	0.000212819	0.0024322
11655	Alas1	2576.13	-0.374308	0.101088	-3.70279	0.00021324	0.00243538
74035	Nol9	961.165	-0.480281	0.129719	-3.70248	0.0002135	0.00243673
270058	Map1s	3857.18	-0.47827	0.129233	-3.70084	0.000214886	0.0024509
72685	Dnajc6	9148.83	0.636912	0.172113	3.70053	0.000215146	0.00245223
432628	Mfsd2b	85.3	-1.62847	0.440138	-3.69989	0.000215689	0.00245678
16580	Kifc5b	92.1374	-0.969076	0.261945	-3.69954	0.000215993	0.00245697
20637	Snrnp70	13909.8	-1.20922	0.326857	-3.69955	0.000215986	0.00245697
69568	Vkorc1l1	2646.32	0.316597	0.0856004	3.69855	0.000216839	0.00246418
214899	Kdm5a	1259	0.614371	0.166116	3.69846	0.000216915	0.00246418
217166	Nr1d1	9638.77	-0.423574	0.114609	-3.69581	0.000219188	0.00248835
11800	Api5	3051.67	0.303191	0.0820923	3.69329	0.000221372	0.00251148
20847	Stat2	1027.18	-0.758317	0.205341	-3.69297	0.000221652	0.00251298
14149	Fdxr	1516.93	-0.359241	0.0972931	-3.69236	0.000222186	0.00251737
13388	Dll1	287.792	-0.7019	0.190111	-3.69206	0.000222443	0.00251823
233900	Rnf40	3290.85	-0.232188	0.0628906	-3.69193	0.000222557	0.00251823
13003	Vcan	583.004	0.756057	0.204933	3.68928	0.000224885	0.00254122
192678	Rassf3	743.709	0.600532	0.162774	3.68936	0.000224817	0.00254122
320717	Pptc7	2211.21	0.345399	0.0936822	3.68692	0.000226985	0.00256325
268933	Wdr24	1127.61	-0.453765	0.123085	-3.68659	0.000227282	0.00256491
72323	Asb6	1405.09	-0.369435	0.100228	-3.68594	0.000227862	0.00256976
110532	Adarb1	6494.43	0.476886	0.129391	3.68563	0.000228137	0.00257116
26425	Nubp1	484.115	-0.350244	0.0950644	-3.68428	0.000229346	0.00258309
217463	Snx13	1905.49	0.670671	0.182141	3.68216	0.000231265	0.00260299
228788	Ccm2l	226.934	-1.11383	0.302519	-3.68186	0.00023154	0.00260436
69737	Ttl	1965.01	0.370319	0.100605	3.6809	0.000232413	0.00261246
93671	Cd163	56.0355	1.76832	0.480671	3.67886	0.00023428	0.00263173
50722	Dkkl1	124.048	3.13012	0.850966	3.67831	0.000234784	0.00263566
16450	Jag2	2043.17	-0.782919	0.212907	-3.67728	0.000235738	0.00264463
68614	Letmd1	2647.39	-0.288182	0.0784099	-3.67532	0.000237552	0.00266323
229709	Ahcyl1	13451.3	0.284193	0.0773664	3.67334	0.000239399	0.00268218
74352	Zfp84	661.037	0.471509	0.12841	3.6719	0.000240755	0.00269384
544971	Bdp1	827.099	0.869744	0.236863	3.67192	0.000240731	0.00269384
80987	Nckipsd	3988.22	-0.382552	0.104192	-3.67162	0.00024102	0.00269504
18647	Cdk14	8966.56	0.612061	0.166803	3.66936	0.00024316	0.00271719
77741	6720483E21Rik	34.3785	-1.46591	0.399668	-3.66782	0.000244629	0.00273182
14260	Fmn1	527.886	0.868732	0.23689	3.66723	0.000245189	0.0027345
71275	Noxred1	23.5085	-2.88469	0.786608	-3.66725	0.000245172	0.0027345
234595	Slc38a7	1862.78	-0.336869	0.091912	-3.66512	0.00024722	0.00275536
319880	Tmcc3	2153.56	0.737337	0.201189	3.6649	0.000247438	0.002756
74153	Uba7	121.17	-0.997378	0.272238	-3.66362	0.000248678	0.002768
74551	Pck2	1353.12	-0.678176	0.185161	-3.66262	0.000249645	0.00277695
13138	Dag1	3902.55	0.363068	0.0991672	3.66117	0.000251062	0.0027909
76142	Ppp1r14c	868.002	-0.401546	0.109684	-3.66095	0.000251284	0.00279155
108841	Rdh13	771.082	-0.567244	0.154996	-3.65972	0.000252487	0.0028031
218035	Vps41	5792.23	0.246312	0.0673145	3.65912	0.000253083	0.00280789
13859	Eps15l1	2551.84	-0.535196	0.146303	-3.65814	0.000254048	0.00281677
241489	Pde11a	82.6389	2.00837	0.549069	3.65777	0.00025442	0.00281906
112403	Dxo	735.971	-0.466674	0.127598	-3.65739	0.000254799	0.00282144
77853	Msl2	1923.68	0.416529	0.113894	3.65715	0.000255032	0.00282219
227094	Nemp2	279.359	-1.06129	0.290391	-3.65469	0.000257493	0.00284758
57342	Parva	2937.43	0.376741	0.103096	3.65428	0.000257906	0.00285031
225372	Apbb3	1930.09	-0.493005	0.134933	-3.65369	0.000258498	0.002855
13821	Epb41l1	22715.9	0.405363	0.110963	3.65313	0.000259061	0.00285761
54598	Calcrl	201.938	0.615404	0.16846	3.65312	0.000259069	0.00285761
57170	Dolpp1	812.459	-0.381035	0.104333	-3.6521	0.0002601	0.00286714
107522	Ece2	1271.49	-0.730322	0.200002	-3.65158	0.000260628	0.00286925
216742	Fnip1	1158.28	0.762117	0.2087	3.65174	0.000260471	0.00286925
12506	Cd48	24.6903	1.38403	0.379053	3.6513	0.000260917	0.00287059
12006	Axin2	1278.71	-0.432594	0.11876	-3.64259	0.00026991	0.00296762
11546	Parp2	691.917	-0.430881	0.118449	-3.6377	0.000275088	0.00301699
75871	Zfp821	1541.26	-0.370928	0.101968	-3.63768	0.000275106	0.00301699
109658	Txlna	2821.32	-0.416942	0.114602	-3.63817	0.000274578	0.00301699
231570	NA	3137.75	0.606628	0.166756	3.63783	0.000274949	0.00301699
232906	Arhgap35	7976.28	0.393551	0.10824	3.63592	0.000276991	0.00303572
240328	F830016B08Rik	39.1955	-1.69177	0.465332	-3.63561	0.00027732	0.00303737
68127	B230217C12Rik	2758.75	0.336619	0.0926165	3.63454	0.000278472	0.00304804
234371	Tmem161a	1143.05	-0.363621	0.100075	-3.63349	0.000279617	0.00305862
75084	4930511M06Rik	105.961	-1.62603	0.4478	-3.63115	0.00028216	0.00308446
21933	Tnfrsf10b	105.816	-1.2041	0.331666	-3.63047	0.000282904	0.00309061
67333	Stk35	1268.05	0.395676	0.109023	3.62928	0.000284216	0.00310296
70560	Wars2	197.252	0.593578	0.163626	3.62765	0.000286008	0.00312054
216157	Tmem259	5482.13	-0.429916	0.118516	-3.62749	0.000286193	0.00312056
14571	Gpd2	5870.28	0.423995	0.116936	3.62588	0.000287979	0.00313804
77994	Mir99ahg	226.246	-1.06986	0.295122	-3.62515	0.000288795	0.00314492
654440	A430046D13Rik	702.3	-0.516841	0.142745	-3.62074	0.000293765	0.00319701
213582	Map9	3882.82	0.604537	0.166987	3.62028	0.000294289	0.00320067
22625	Map3k19	120.14	1.24432	0.343746	3.61987	0.000294747	0.00320362
244631	Pskh1	610.072	-0.479136	0.132382	-3.61935	0.000295339	0.00320801
237781	Mief2	623.717	-0.418846	0.115733	-3.61908	0.000295653	0.00320938
57315	Wdr46	453.816	-0.430232	0.118895	-3.6186	0.000296205	0.00321334
69674	Mif4gd	666.935	-0.671298	0.185531	-3.61826	0.000296595	0.00321553
13498	Atn1	13867.7	-0.466285	0.128905	-3.61727	0.000297721	0.00322569
12908	Crat	1995.38	-0.364183	0.100716	-3.61593	0.000299272	0.00323839
20843	Stag2	1672.32	0.480338	0.132837	3.616	0.00029919	0.00323839
80902	Zfp202	197.196	-0.747251	0.20672	-3.6148	0.000300584	0.00325053
18007	Neo1	3502.76	0.413943	0.114589	3.6124	0.000303372	0.00327861
70796	Zdhhc1	2504.97	-0.731257	0.202645	-3.60857	0.000307893	0.00332361
73251	Setd7	5288.37	0.502795	0.139341	3.60838	0.00030812	0.00332361
76376	Slc24a2	17139.8	0.996386	0.276127	3.60843	0.000308057	0.00332361
14632	Gli1	191.959	-1.43995	0.399248	-3.60666	0.000310162	0.00334354
74563	Rasgef1c	253.998	2.4094	0.668114	3.60627	0.000310631	0.00334648
21834	Thrb	1128.24	0.802091	0.22247	3.6054	0.000311678	0.00335564
320534	Tmem104	1110.6	-0.448111	0.124314	-3.60467	0.000312549	0.0033629
100038732	Gm11681	121.195	0.768008	0.213078	3.60435	0.00031293	0.00336488
56708	Clcf1	36.9193	-1.29142	0.358331	-3.60398	0.000313385	0.00336766
407821	Znrf3	620.491	0.586832	0.162854	3.60342	0.000314055	0.00337273
77683	Ehmt1	1454.06	-0.450301	0.124983	-3.6029	0.000314691	0.00337744
13478	Dpagt1	610.393	-0.429448	0.119246	-3.60137	0.00031654	0.00339444
268930	Pkmyt1	317.917	-0.525897	0.146031	-3.60127	0.000316671	0.00339444
16597	Klf12	1608.29	0.82668	0.229628	3.60008	0.000318123	0.00340786
75398	Mrpl32	608.695	0.434624	0.120752	3.5993	0.000319078	0.00341595
108112	Eif4ebp3	21.7912	-2.87164	0.797872	-3.59912	0.000319298	0.00341617
16331	Inpp5d	647.59	0.424489	0.11797	3.59829	0.00032032	0.00342496
67836	Wdr83	804.508	-0.369776	0.102865	-3.59479	0.000324655	0.00346914
101772	Ano1	125.46	-1.32196	0.36778	-3.59442	0.000325109	0.00347183
319518	Pdpr	1413.55	0.631957	0.175951	3.59167	0.000328563	0.00350652
68585	Rtn4	16498.2	0.434662	0.121084	3.58976	0.000330985	0.00353017
71910	Plpp5	1099.74	-0.462329	0.128799	-3.58953	0.000331272	0.00353102
17350	Mlh1	564.547	-0.799854	0.222854	-3.58914	0.000331771	0.00353414
21849	Trim28	6276.6	-0.447906	0.124824	-3.5883	0.000332843	0.00354335
13805	Eng	1442.78	-0.70645	0.196915	-3.58758	0.000333759	0.00355089
269642	Nat8l	13114.1	0.419013	0.116805	3.58728	0.000334152	0.00355286
20624	Eftud2	4509.51	-0.327388	0.0913113	-3.58541	0.000336551	0.00357284
23859	Dlg2	10877.1	0.604478	0.168586	3.58557	0.000336341	0.00357284
170938	Zfp617	980.274	0.316646	0.0883172	3.58533	0.000336658	0.00357284
13690	Eif4g2	18727.8	0.287099	0.0800844	3.58495	0.000337141	0.00357574
14605	Tsc22d3	2906.48	0.64042	0.178686	3.58405	0.000338308	0.00358007
229675	Rsbn1	669.335	0.842098	0.234936	3.58438	0.000337884	0.00358007
100039227	Duxbl2	52.0694	-1.37602	0.383937	-3.58399	0.000338386	0.00358007
100039293	Duxbl3	52.0694	-1.37602	0.383937	-3.58399	0.000338386	0.00358007
407788	BC051142	114.004	-1.19029	0.332254	-3.58248	0.000340351	0.00359862
70791	Hars2	967.252	-0.987456	0.275674	-3.58197	0.000341008	0.00360334
22719	Zfp61	678.266	-0.499486	0.139456	-3.58166	0.000341412	0.00360539
16151	Ikbkg	1176.37	0.443513	0.123849	3.58109	0.000342164	0.00361109
22057	Tob1	1767.85	-0.478334	0.133611	-3.58005	0.000343522	0.00361941
108014	Srsf9	3203.81	-0.622641	0.173933	-3.57977	0.0003439	0.00361941
109169	Igip	1100.99	-0.964707	0.269495	-3.57968	0.00034401	0.00361941
208869	Dock3	7134.52	0.574587	0.160495	3.58008	0.000343485	0.00361941
620419	Zfp963	286.209	-0.857923	0.239649	-3.57992	0.000343703	0.00361941
12836	Col7a1	122.646	-2.15591	0.602442	-3.57863	0.000345406	0.00363186
107448	Unc5a	10956.9	-0.492339	0.137602	-3.578	0.000346232	0.00363831
77976	Nuak1	2633.35	0.631042	0.176417	3.577	0.000347563	0.00365005
67792	Rgs8	3148.16	0.649521	0.181655	3.57557	0.000349467	0.00366554
140721	Caskin2	1439.95	-0.419014	0.117188	-3.57558	0.000349455	0.00366554
19247	Ptpn11	7110.32	0.600418	0.168102	3.57174	0.000354618	0.00371729
243328	Slc29a4	2889.49	-0.904172	0.253236	-3.57048	0.000356334	0.00373299
15531	Ndst1	5517.35	0.576075	0.161363	3.57007	0.000356892	0.00373655
57913	Pidd1	67.7116	-1.0631	0.297799	-3.56986	0.000357168	0.00373715
54375	Azin1	3695.8	0.511461	0.143297	3.56924	0.000358023	0.00374381
56215	Acin1	6979.72	-0.506989	0.142053	-3.569	0.000358346	0.00374489
13612	Edil3	2840.53	0.616019	0.172695	3.56708	0.000360977	0.00377008
668253	Dleu2	157.042	-0.666254	0.186877	-3.56519	0.000363588	0.00379503
16582	Kifc3	2244.44	-0.373961	0.104908	-3.56465	0.000364337	0.00380053
230376	Haus6	105.073	1.13394	0.318195	3.56368	0.000365694	0.00381236
227659	Slc2a6	1122.38	-0.444408	0.124791	-3.56122	0.000369129	0.00384583
22255	Uncx	8.31467	-2.89824	0.814093	-3.56008	0.000370745	0.00386031
215114	Hip1	2232.01	0.391359	0.109943	3.55967	0.000371322	0.00386396
319262	Fchsd1	571.063	-0.681296	0.191412	-3.55932	0.00037182	0.00386679
106766	Stap2	65.0384	-1.2854	0.361158	-3.55911	0.000372111	0.00386747
17161	Maoa	1055.67	0.332148	0.0933681	3.5574	0.000374539	0.00389033
100504231	Gm15708	32.2596	-1.77244	0.498566	-3.55508	0.000377859	0.00392244
74351	Ddx23	2275.23	-0.217649	0.0612428	-3.55386	0.000379615	0.00393827
67477	Abhd15	51.7631	1.12354	0.316184	3.55344	0.000380229	0.00393987
98685	Trmt1l	1197.56	-0.377957	0.106364	-3.55344	0.00038023	0.00393987
68226	Efcab2	244.825	0.636709	0.179192	3.55322	0.00038054	0.0039407
16648	Kpna3	2915.26	0.443931	0.124957	3.55267	0.000381338	0.00394658
103967	Dnm3	3024.12	0.701009	0.197431	3.55066	0.000384273	0.00397454
224938	Pja2	18548.3	0.489571	0.137917	3.54974	0.000385607	0.00398593
17428	Mnt	2594.45	-0.3292	0.0927754	-3.54835	0.000387646	0.00400458
67630	Samd8	2535.7	0.529593	0.149275	3.54777	0.000388514	0.00400881
624713	Gm6525	9.80704	-2.56153	0.722013	-3.54776	0.000388524	0.00400881
17865	Mybl2	54.5427	-1.32882	0.374575	-3.54754	0.000388853	0.00400918
217011	Nle1	491.084	-0.6989	0.197017	-3.54742	0.000389029	0.00400918
17973	Nck1	721.946	0.411621	0.116047	3.54702	0.000389621	0.00401287
21827	Thbs3	1108.16	-1.51462	0.427108	-3.54621	0.000390815	0.00402032
74143	Opa1	4587.6	0.568351	0.160266	3.5463	0.000390681	0.00402032
72141	Adpgk	865.384	-0.498571	0.140699	-3.54352	0.000394816	0.00405904
12176	Bnip3	3421.75	0.307115	0.0867511	3.54018	0.000399849	0.00410831
434858	Gm5643	15.1698	-4.38952	1.24	-3.53995	0.000400208	0.00410952
73095	Slc25a42	2150.48	-0.535948	0.151408	-3.53976	0.000400497	0.00411003
16800	Arhgef2	7171.46	-0.432132	0.122155	-3.53757	0.000403834	0.00414176
52855	Lair1	241.916	0.646493	0.182759	3.53741	0.000404075	0.00414176
211329	Ncoa7	1638.3	0.661447	0.187011	3.53694	0.000404796	0.00414667
56193	Plek	348.836	0.611924	0.173028	3.53656	0.00040537	0.00415007
434350	9430091E24Rik	93.511	-0.996449	0.281838	-3.53554	0.000406941	0.00416365
20679	Sox6	591.565	0.81434	0.230408	3.53433	0.000408806	0.00418024
16396	Itch	1668.73	0.479186	0.135596	3.53392	0.00040944	0.00418422
14583	Gfpt1	1996.68	0.474689	0.134357	3.53303	0.000410826	0.00419337
228961	Npepl1	785.609	-0.582964	0.165	-3.53311	0.000410694	0.00419337
74580	Pyroxd2	101.151	-1.02748	0.290866	-3.53247	0.000411696	0.00419974
19725	Rfx2	269.881	-0.948726	0.26861	-3.53198	0.000412456	0.00420248
433813	Pusl1	879.37	-0.510632	0.144571	-3.53205	0.000412347	0.00420248
11829	Aqp4	3758.6	0.696368	0.197244	3.53049	0.000414788	0.00422372
20851	Stat5b	737.525	0.582328	0.164953	3.53027	0.000415138	0.00422477
216344	Rab21	1726.16	0.292657	0.0829276	3.52906	0.000417036	0.00424156
56738	Mocs1	435.307	-0.400125	0.113393	-3.52866	0.000417667	0.00424545
433022	Plcxd2	975.57	1.21703	0.345005	3.52758	0.000419378	0.00426032
212514	Spice1	461.819	-0.509019	0.144314	-3.52717	0.000420024	0.00426434
16513	Kcnj10	6630.46	0.671661	0.19058	3.52429	0.000424612	0.00430837
67433	Ccdc127	2490.5	0.213417	0.0605601	3.52405	0.000425006	0.00430981
14281	Fos	536.605	-1.52627	0.433265	-3.52272	0.000427135	0.00432791
14375	Xrcc6	510.18	-0.445663	0.126526	-3.52231	0.000427804	0.00432791
100993	AW549542	73.3447	-2.10408	0.597353	-3.52234	0.000427749	0.00432791
192167	Nlgn1	1924.08	0.700471	0.198863	3.52238	0.000427693	0.00432791
213993	Ccdc186	1363.62	0.581599	0.16513	3.52206	0.000428206	0.00432942
65246	Xpo7	3349.72	0.341636	0.0970172	3.52139	0.000429284	0.00433775
69159	Rhebl1	180.035	-0.577841	0.164109	-3.52107	0.000429802	0.00434042
14131	Fcgr3	622.898	0.665803	0.1891	3.5209	0.000430088	0.00434074
20742	Sptbn1	29548.4	0.490785	0.139459	3.51921	0.000432829	0.00436339
71323	Rassf8	650.283	0.612866	0.174149	3.5192	0.000432843	0.00436339
94221	Gopc	1624.97	0.330909	0.0940628	3.51796	0.000434876	0.00438131
100503393	Gm14827	355.164	-2.16751	0.616278	-3.51709	0.000436304	0.0043931
18033	Nfkb1	703.653	-0.383547	0.10906	-3.51683	0.000436726	0.00439477
227120	Plcl1	1144.03	0.874168	0.248635	3.51587	0.000438313	0.00440814
67437	Ssr3	4687.5	0.227076	0.0646052	3.51483	0.000440039	0.0044229
18751	Prkcb	36256.8	0.481031	0.13689	3.514	0.000441419	0.00443416
76551	Ccdc6	2398.94	0.373913	0.106474	3.51177	0.000445141	0.00446892
140904	Caln1	7847.35	0.956129	0.27233	3.51092	0.000446561	0.00448055
230738	Zc3h12a	64.0577	-0.93225	0.265642	-3.50943	0.000449076	0.00450313
71544	Arhgap42	263.281	0.561868	0.160118	3.50909	0.000449636	0.00450605
78797	Ndor1	2019.91	-1.00142	0.285391	-3.50894	0.000449893	0.00450605
16897	Llgl1	2936.29	-0.321211	0.091565	-3.50801	0.000451469	0.00451919
232807	Ppp1r12c	4290.9	-0.39555	0.112781	-3.50724	0.000452784	0.00452903
239188	Enox1	1299.55	-0.401377	0.114446	-3.50712	0.000452982	0.00452903
93691	Klf7	164.568	1.04539	0.298183	3.50588	0.000455095	0.00454749
208659	Fam20a	666.073	-0.475804	0.135745	-3.50512	0.000456399	0.00455786
57295	Icmt	2560.69	0.249348	0.0711913	3.5025	0.000460906	0.00460018
19365	Rad52	604.781	-0.613772	0.17525	-3.50227	0.000461317	0.0046016
69454	Clic3	285.033	-0.849673	0.242629	-3.50194	0.000461884	0.00460456
381903	Alg8	310.327	-0.673307	0.192333	-3.50074	0.000463976	0.00462273
104625	Cnot6	1282.44	0.534159	0.152658	3.49905	0.000466918	0.00464932
269994	Gsg1l	2071.01	1.09309	0.312428	3.49871	0.000467518	0.00465259
72615	Anks3	2241.47	-0.969183	0.277061	-3.49809	0.000468608	0.00466073
21872	Tjp1	3221.22	0.497098	0.14213	3.4975	0.000469641	0.00466829
52401	D5Ertd615e	49.0637	-1.5196	0.434771	-3.49518	0.000473733	0.00470623
52466	Slc46a1	908.95	-0.398608	0.114072	-3.49434	0.000475235	0.00471841
77771	Csrnp3	2580.54	0.536496	0.153582	3.49323	0.000477217	0.00473533
12125	Bcl2l11	203.508	0.537711	0.153948	3.4928	0.000477986	0.00473833
100037278	Niban3	63.8776	-1.13232	0.324191	-3.49275	0.000478074	0.00473833
50724	Sap30l	763.166	0.550141	0.157522	3.49246	0.000478593	0.00474073
52535	Mettl17	1471.18	-1.30696	0.374557	-3.48934	0.000484209	0.00479359
13508	Dscam	2990.01	0.339457	0.0973152	3.48822	0.000486249	0.00481099
320354	Grin1os	2373.73	-2.27061	0.651106	-3.48732	0.000487892	0.00482446
20410	Sorbs3	2100.33	-0.766471	0.219814	-3.48691	0.000488643	0.0048291
210673	Prrt3	2796.7	-0.452888	0.129921	-3.48586	0.000490562	0.00484526
14417	Gad2	3579.71	0.544312	0.156203	3.48463	0.000492809	0.00486464
23797	Akt3	6407.85	0.586563	0.168467	3.48176	0.000498136	0.00491438
11735	Ank3	14986.9	0.589213	0.169279	3.48071	0.000500086	0.00492861
67579	Cpeb4	3706.35	0.762317	0.219014	3.48067	0.000500155	0.00492861
76007	Zmym2	2343.64	0.571074	0.164115	3.47972	0.000501929	0.00494325
27421	Abcc6	57.967	-1.20562	0.346625	-3.47817	0.000504848	0.00496914
76877	Rab36	1726.35	-0.76778	0.220792	-3.47739	0.000506318	0.00498074
665775	Bod1l	2369.1	0.584318	0.168117	3.47566	0.000509593	0.00501007
60425	Doc2g	450.169	-1.11429	0.320626	-3.47537	0.000510158	0.00501275
59049	Slc22a17	37675.9	-0.405522	0.116717	-3.47442	0.000511957	0.00502753
70598	Filip1	589.878	0.90462	0.2604	3.47396	0.000512832	0.00503323
110593	Prdm2	3136.25	0.347666	0.10014	3.47181	0.000516969	0.00506801
246086	Onecut3	3.46337	-5.54478	1.59702	-3.47195	0.000516684	0.00506801
16477	Junb	3294.98	-0.651778	0.18777	-3.47115	0.000518231	0.00507747
20284	Scrg1	897.103	0.659225	0.190041	3.46885	0.000522696	0.00511829
73144	Mir100hg	1388.94	-1.26374	0.36436	-3.46839	0.000523579	0.005124
268747	Carmil3	6107.7	-1.44458	0.416777	-3.46608	0.000528114	0.00516543
72171	Shq1	112.358	0.697712	0.201364	3.46493	0.000530379	0.00518461
241116	Cfap65	510.546	-1.64763	0.476096	-3.46071	0.000538745	0.00526338
22612	Yes1	232.496	0.600511	0.17355	3.46017	0.000539844	0.00526871
53422	Ybx2	590.832	-1.8247	0.527349	-3.46013	0.000539907	0.00526871
243538	Cfap100	436.97	-1.37399	0.39714	-3.45971	0.000540751	0.00527394
59047	Pnkp	1003.63	-0.333875	0.0965156	-3.45929	0.000541611	0.00527932
11727	Ang	92.3437	0.833311	0.241021	3.45741	0.000545384	0.00531307
57815	Spata5	322.008	0.404959	0.117171	3.45615	0.000547952	0.00533201
385674	Zfp174	253.459	0.608334	0.17601	3.45625	0.000547752	0.00533201
71947	Tmem94	3384.05	-0.512257	0.148223	-3.45599	0.000548276	0.00533213
66770	4933429O19Rik	24.1682	-6.26403	1.81345	-3.4542	0.000551932	0.00536463
65257	Asb3	572.655	0.381601	0.110514	3.45297	0.000554453	0.00538607
70420	Arpin	585.823	0.60623	0.175598	3.45238	0.00055567	0.00539483
217026	Heatr6	963.276	-0.613765	0.177834	-3.45133	0.000557829	0.00541271
211255	Kbtbd7	1332.31	0.447639	0.129779	3.44925	0.000562147	0.00545152
64704	Htra2	1260.47	-0.307711	0.0892616	-3.44729	0.000566231	0.0054851
68327	Tsr3	950.664	-0.373847	0.108447	-3.44728	0.000566251	0.0054851
20452	St8sia4	346.256	0.816782	0.236997	3.44639	0.000568138	0.00549303
52615	Suz12	954.025	0.440496	0.127815	3.44635	0.00056821	0.00549303
211535	Ccdc114	247.447	-1.14275	0.331589	-3.44628	0.000568355	0.00549303
232975	Atp1a3	136058	-0.568802	0.165035	-3.44655	0.000567795	0.00549303
20822	Ro60	1407.82	0.581083	0.168643	3.44564	0.000569717	0.00549998
668923	Zfp442	159.416	0.686447	0.199221	3.44566	0.000569676	0.00549998
93877	Pcdhb6	119.178	0.771737	0.224027	3.44484	0.000571403	0.00551314
73609	1700125H03Rik	32.1997	3.06072	0.888578	3.44451	0.000572092	0.00551667
71885	Faap100	569.505	-0.321021	0.0932894	-3.44113	0.000579289	0.00558292
574402	Gpr17	1530.83	0.669403	0.194626	3.43944	0.000582926	0.00561481
232314	Ppp4r2	1772.14	0.446917	0.129951	3.43912	0.0005836	0.00561813
14489	Mtpn	10259.6	0.349912	0.101775	3.43809	0.000585837	0.00563301
15370	Nr4a1	3429.13	-0.752561	0.218898	-3.43795	0.000586133	0.00563301
630499	H2-K2	130.241	-1.05252	0.306125	-3.4382	0.000585598	0.00563301
69248	2610035F20Rik	63.2911	-1.13593	0.330563	-3.43636	0.000589583	0.00566298
218914	Wapl	1533.99	0.555862	0.161773	3.43606	0.000590243	0.00566613
14787	Rhpn1	548.764	-0.791441	0.230406	-3.43499	0.000592574	0.00568532
105844	Card10	437.217	-0.592431	0.172486	-3.43466	0.000593307	0.00568916
236733	Usp11	6367.59	-0.50627	0.147418	-3.43425	0.00059419	0.00569443
109054	Pfdn4	357.027	0.522402	0.152137	3.43376	0.000595263	0.00570152
53890	Sart3	2091.07	-0.432998	0.126116	-3.43332	0.000596229	0.00570758
13837	Epha3	161.584	1.00382	0.292459	3.43234	0.000598395	0.0057237
56469	Pias1	1563.13	0.510451	0.148722	3.43226	0.000598583	0.0057237
69906	Slc25a32	196.33	0.811413	0.236522	3.43061	0.000602224	0.00575466
266614	Ly6g5b	12.4678	-2.06255	0.601239	-3.43049	0.000602494	0.00575466
76217	Jakmip2	1693.42	0.464065	0.135341	3.42885	0.000606155	0.0057864
218341	Rfesd	320.408	0.542671	0.158289	3.42835	0.000607267	0.00579377
17850	Mmut	1050.77	0.399059	0.116483	3.42589	0.000612781	0.00583661
20482	Skil	2108.06	0.749774	0.218852	3.42593	0.000612691	0.00583661
70999	Naa40	2043.07	-0.877431	0.256097	-3.42616	0.000612174	0.00583661
231830	Micall2	119.939	-0.862847	0.251908	-3.42524	0.000614248	0.00584732
72330	Klhl40	258.993	0.607798	0.177517	3.42388	0.000617334	0.00587159
241230	St8sia6	50.0541	1.95147	0.56997	3.42382	0.000617484	0.00587159
217265	Abca5	1223.25	0.725016	0.211791	3.42326	0.000618737	0.00588024
98999	Znfx1	2086.07	0.343854	0.100465	3.42261	0.000620234	0.00589119
109637	Upk1a	32.5606	-1.70103	0.497075	-3.42207	0.000621452	0.00589948
18127	Nos3	575.554	-0.820845	0.239972	-3.42059	0.000624865	0.00592396
52609	Cbx7	3218.75	-0.389451	0.113858	-3.4205	0.00062507	0.00592396
94093	Trim33	2111.31	0.542388	0.158566	3.42059	0.000624863	0.00592396
56491	Vapb	5889.1	0.26628	0.0778634	3.41984	0.000626587	0.00593505
23908	Hs2st1	1612.04	0.378987	0.110832	3.41948	0.000627402	0.00593947
225743	Rnf165	3429.31	0.570122	0.166768	3.41866	0.000629302	0.00595417
67846	Tmem39a	449.621	-0.778392	0.227719	-3.41822	0.000630328	0.00596057
211007	Trim41	2845.4	-0.334565	0.0979117	-3.417	0.000633142	0.00598387
235442	Rab8b	1601.42	0.524285	0.153442	3.41683	0.000633539	0.00598432
16579	Kifap3	8443.59	0.289695	0.0848543	3.41402	0.000640107	0.00604302
59057	Zfp24	870.057	0.427473	0.125225	3.41363	0.000641031	0.00604656
67378	Bbs2	845.848	-0.490973	0.14383	-3.41356	0.000641189	0.00604656
23887	Ggt5	125.886	-0.957542	0.280538	-3.41324	0.000641952	0.00605041
231858	Radil	523.804	-0.804605	0.23575	-3.41296	0.000642608	0.00605326
11793	Atg5	756.451	0.364526	0.106837	3.41199	0.000644895	0.00606784
16650	Kpna6	3737.23	0.325798	0.0954882	3.41192	0.000645071	0.00606784
20743	Sptbn2	44128.8	0.547681	0.160525	3.41182	0.00064531	0.00606784
432530	Adcy1	41303.2	1.01518	0.297556	3.41171	0.000645575	0.00606784
104776	Aldh6a1	2617.78	0.297332	0.0871616	3.41128	0.00064659	0.00607404
107513	Ssr1	5147.17	0.324336	0.0950935	3.4107	0.000647953	0.0060835
98845	Eps8l2	352.043	-1.25683	0.368698	-3.40884	0.000652395	0.00612185
270035	Letm2	672.332	-0.822891	0.241426	-3.40846	0.000653304	0.00612701
66757	Adat2	149.993	0.621141	0.182287	3.4075	0.000655608	0.00614525
53419	Corin	13.9138	-2.74984	0.807386	-3.40585	0.000659579	0.006179
72195	Supt7l	723.688	-0.274659	0.0806468	-3.40571	0.000659932	0.006179
94112	Med15	2943.08	-0.486162	0.142769	-3.40522	0.000661097	0.00618652
11542	Adora3	43.6805	0.990158	0.2908	3.40495	0.000661763	0.00618937
22658	Pcgf2	1766.72	-1.00239	0.294501	-3.40371	0.000664773	0.00621094
26396	Map2k2	4478.45	-0.418949	0.123086	-3.4037	0.000664796	0.00621094
71711	Mus81	856.118	-0.431061	0.126652	-3.4035	0.000665295	0.00621221
268739	Arhgef40	819.512	-0.467957	0.137501	-3.40329	0.000665797	0.0062135
434008	Tmem178b	4417.01	0.784991	0.230709	3.40252	0.000667674	0.00622762
57444	Isg20	48.431	-1.59185	0.467875	-3.4023	0.000668221	0.00622932
20533	Slc4a1	25.0895	-2.89034	0.849841	-3.40104	0.000671292	0.00625454
13171	Dbt	623.081	0.402687	0.118412	3.40073	0.000672057	0.00625485
17246	Mdm2	1730.85	-0.473504	0.139234	-3.40077	0.000671968	0.00625485
11864	Arnt2	10433.2	0.53063	0.156077	3.39981	0.000674337	0.00627265
70650	Zcchc8	1348.54	-0.442031	0.130056	-3.39878	0.000676866	0.00629276
242915	Garem2	788.981	-0.520293	0.153158	-3.39711	0.000681007	0.00632781
14829	Grpr	13.2008	2.35772	0.694221	3.39622	0.000683247	0.00634518
14389	Gab2	915.558	0.517121	0.152306	3.39528	0.000685582	0.0063634
239017	Ogdhl	3923.59	-0.286903	0.0845081	-3.39498	0.000686331	0.0063669
140559	Igsf8	10665	-0.533792	0.157314	-3.39316	0.000690925	0.00640604
27878	Tada1	1149.96	-0.305382	0.0900191	-3.39242	0.000692794	0.00641989
12633	Cflar	717.285	0.540186	0.159294	3.39112	0.000696073	0.00644371
106025	Sharpin	1777.04	-0.393148	0.115935	-3.3911	0.000696119	0.00644371
11771	Ap2a1	14084.4	-0.409134	0.120664	-3.3907	0.000697138	0.00644617
53319	Nxf1	3812.74	-0.797705	0.235254	-3.39083	0.000696822	0.00644617
15042	H2-T24	127.753	1.28262	0.378338	3.39015	0.000698535	0.00645559
77521	Mtus2	1842.01	0.38917	0.11482	3.38939	0.000700484	0.00647011
19014	Med1	1403.04	0.576714	0.170184	3.38877	0.000702066	0.00648122
24060	Slc35a1	450.567	-0.389183	0.114859	-3.38836	0.000703112	0.00648738
227522	Rpp38	221.558	0.556034	0.164113	3.38811	0.000703771	0.00648995
17064	Cd93	290.172	-0.581036	0.171617	-3.38566	0.000710079	0.00654459
217201	Rundc1	1835.35	-0.32705	0.0966237	-3.38478	0.00071235	0.00656199
22594	Xrcc1	1249.66	-0.419867	0.124058	-3.38444	0.000713235	0.0065666
94044	Bcl2l13	1992.92	0.33663	0.0994925	3.38347	0.00071576	0.0065863
320473	Heatr5b	1341.49	0.492119	0.145469	3.38298	0.000717026	0.0065944
67619	Nob1	1315.88	-0.373662	0.11053	-3.38065	0.000723154	0.00664374
229445	Ctso	1270.49	0.296317	0.087651	3.38064	0.000723168	0.00664374
74558	Gvin1	107.997	1.32704	0.392704	3.37925	0.000726848	0.00667396
71927	Itfg1	7272.47	0.377486	0.111751	3.37791	0.000730381	0.00670281
71732	Vps11	3185.14	-0.286994	0.0849912	-3.37675	0.00073347	0.00672754
107528	Magee1	5544.14	-0.439377	0.130141	-3.37616	0.000735065	0.00673855
27393	Mrpl39	1776.99	-0.259722	0.0769964	-3.37316	0.000743096	0.00680488
329641	Sertm1	2740.18	-0.489545	0.145125	-3.37326	0.000742839	0.00680488
56403	Syncrip	2419.09	0.396846	0.117692	3.3719	0.000746528	0.00683265
69863	Ttc39b	1449.8	0.726542	0.21562	3.36955	0.000752897	0.00688357
319899	Dock6	1074.64	-1.09227	0.324146	-3.36968	0.00075256	0.00688357
229905	Kyat3	209.361	0.592457	0.175902	3.3681	0.000756871	0.00691621
11303	Abca1	1234.92	0.782657	0.232446	3.36705	0.000759764	0.00693893
18701	Pigf	251.194	0.466357	0.138554	3.3659	0.000762955	0.00696235
215705	Arrdc1	404.793	-0.846267	0.251429	-3.36583	0.000763142	0.00696235
225055	Fbxo11	3990.97	0.380199	0.112973	3.36539	0.000764349	0.00696964
16211	Kpnb1	6800.56	0.278529	0.0827963	3.36403	0.000768135	0.00700042
101883	Igflr1	60.192	-3.16785	0.941818	-3.36354	0.00076949	0.00700904
22036	Traip	1485.95	-1.56386	0.465174	-3.36188	0.000774135	0.0070476
237880	1700071K01Rik	3.55852	-5.69581	1.69437	-3.36162	0.000774869	0.00705052
216810	Tom1l2	13302.5	0.261381	0.077784	3.36034	0.000778461	0.00707944
74513	Neto2	1064.44	0.483185	0.143833	3.35934	0.000781275	0.00710126
232560	Caprin2	245.991	-1.03065	0.306888	-3.35837	0.000784022	0.00712243
56205	Ensa	10103.8	0.355405	0.105841	3.35792	0.000785302	0.00712271
329650	Med12l	1381.25	0.789711	0.235163	3.35815	0.000784668	0.00712271
353187	Nr1d2	2602.24	0.419304	0.124868	3.35797	0.000785159	0.00712271
104009	Qsox1	1274.72	-0.39396	0.11735	-3.35715	0.000787518	0.00713902
100763	Ube3c	2803.31	0.38901	0.115882	3.35696	0.000788055	0.00714011
234353	Psd3	14082.7	0.873981	0.260413	3.35614	0.00079039	0.00715747
66965	Ctu2	652.158	-0.418757	0.124824	-3.35479	0.000794256	0.00718866
51796	Srrm1	6071.5	-0.737529	0.219911	-3.35376	0.000797215	0.00721164
380711	Rap1gap2	7328.03	0.949134	0.283025	3.35353	0.00079788	0.00721383
15277	Hk2	267.466	0.532097	0.158705	3.35274	0.000800144	0.00722456
26404	Map3k12	4605.09	-0.358776	0.107014	-3.3526	0.000800555	0.00722456
66164	Nip7	1075.69	0.399425	0.119138	3.35262	0.000800517	0.00722456
227801	Dennd1a	4252.53	-0.432037	0.128869	-3.35253	0.000800757	0.00722456
21414	Tcf7	170.906	-0.658112	0.196388	-3.35107	0.000804988	0.00725891
100416706	Zfp729b	297.705	0.573823	0.171254	3.35072	0.000806028	0.00726445
233335	Synm	1707.3	0.513873	0.153384	3.35022	0.00080746	0.00727352
68774	Ms4a6d	39.2841	1.27031	0.379201	3.34996	0.000808239	0.0072767
78934	4930581F22Rik	144.499	-0.960666	0.286928	-3.3481	0.000813671	0.00732175
235072	Septin7	8876.55	0.366261	0.109414	3.34748	0.0008155	0.00733435
17535	Mre11a	336.626	0.576649	0.172373	3.34535	0.000821793	0.00738706
100503068	Smim43	329.638	1.53999	0.460603	3.34342	0.00082753	0.00743472
20592	Kdm5d	636.535	-2.37666	0.710961	-3.34289	0.000829103	0.00744495
230936	Phf13	611.632	-0.447176	0.133818	-3.34168	0.000832741	0.00747369
13196	Asap1	3167.26	0.452088	0.135319	3.3409	0.000835075	0.0074907
74777	Selenon	1228.66	-0.561415	0.168059	-3.34059	0.00083602	0.00749525
71729	Rgs12	1870.05	0.585834	0.175385	3.34028	0.00083695	0.00749965
63959	Slc29a1	784.141	-0.419595	0.125636	-3.33978	0.000838457	0.00750922
77128	Crebrf	1560.73	0.49211	0.147373	3.33921	0.000840173	0.00752065
333088	Kcp	92.3472	-1.62695	0.487346	-3.33838	0.000842687	0.00753921
93715	Pcdhga7	670.318	0.636609	0.190711	3.33808	0.00084359	0.00754334
208618	Etl4	2297.45	0.848912	0.254353	3.33753	0.000845253	0.00755426
99470	Magi3	1504.9	0.775803	0.232458	3.33739	0.000845697	0.00755428
241075	Plekhm3	1510.06	0.572652	0.171724	3.33471	0.00085387	0.0076233
67460	Decr1	623.432	0.401567	0.120499	3.33255	0.000860555	0.00767897
14809	Grik5	15732.7	-0.374533	0.11241	-3.33183	0.000862763	0.00769466
53614	Reck	673.68	-0.658181	0.197582	-3.33117	0.000864819	0.00770496
71176	Fbxo24	62.8456	-1.09267	0.328007	-3.33124	0.000864615	0.00770496
11434	Acr	116.284	-1.20288	0.361195	-3.33028	0.000867574	0.00772547
19330	Rab18	4453.46	0.238807	0.0717126	3.33006	0.000868281	0.00772775
235169	Foxred1	1326.77	-0.746967	0.224351	-3.32945	0.000870172	0.00774055
70603	Mutyh	90.5758	-0.751852	0.225867	-3.32875	0.00087238	0.00775212
328906	Gm15328	124.774	-1.82545	0.548383	-3.32879	0.000872238	0.00775212
76482	Rmc1	911.122	-0.304733	0.0915538	-3.32846	0.000873269	0.00775599
269209	Stk36	210.334	-0.813207	0.244389	-3.3275	0.000876274	0.00777864
74645	Tent5c	30.3588	1.6951	0.50961	3.32627	0.000880171	0.00780108
75273	Pelp1	1830.7	-0.418123	0.125701	-3.32632	0.000879997	0.00780108
170833	Hook2	695.128	-0.995498	0.299267	-3.32645	0.000879584	0.00780108
78796	Zcchc4	431.272	-0.533993	0.160574	-3.32552	0.000882544	0.00781401
227723	Prrc2b	22997.3	0.554532	0.166744	3.32564	0.00088216	0.00781401
18689	Phxr4	9.34644	-3.30696	0.994859	-3.32405	0.000887206	0.00785007
21652	Phf1	2107.61	-0.55118	0.165821	-3.32395	0.000887535	0.00785007
99152	Anapc2	3343.65	-0.370914	0.111604	-3.32348	0.000889006	0.00785901
12549	Arhgap31	1226.34	0.565292	0.170111	3.32307	0.000890311	0.00786648
108829	Jmjd1c	2325.05	0.842955	0.25369	3.32278	0.000891265	0.00787084
19042	Ppm1a	4473.23	0.263162	0.0792338	3.32134	0.000895878	0.0079075
73024	Emc7	2223.07	0.365492	0.110063	3.32074	0.000897802	0.00791265
229473	Tmem131l	931.488	-0.801961	0.241502	-3.32072	0.00089785	0.00791265
382406	Poc1b	5571.99	0.850114	0.256001	3.32075	0.000897766	0.00791265
14173	Fgf2	10.3821	3.44129	1.03664	3.31966	0.000901272	0.00793872
14423	Galnt1	1743.49	0.301981	0.0910124	3.31802	0.000906588	0.00798143
11489	Adam12	236.903	-0.582963	0.175719	-3.31759	0.000907973	0.00798951
22670	Trim26	946.239	-0.36219	0.109187	-3.31715	0.000909402	0.00799796
94279	Sfxn2	314.277	-1.06235	0.320302	-3.31672	0.000910796	0.00800199
227541	Camk1d	8375.13	0.82987	0.250202	3.3168	0.000910547	0.00800199
15273	Hivep2	8918.97	0.778337	0.234683	3.31655	0.000911359	0.00800283
68796	Tmem214	2901.63	-0.623898	0.188295	-3.3134	0.000921687	0.00808936
29856	Smtn	467.289	-0.79486	0.240057	-3.31112	0.000929221	0.0081513
269152	Kif26b	1080.78	0.91334	0.275856	3.31094	0.000929846	0.0081526
67609	4930453N24Rik	508.716	0.430214	0.129966	3.31021	0.000932273	0.0081697
66590	Farsa	1054.49	-0.34694	0.104824	-3.30974	0.000933828	0.00817913
252966	Cables2	1604.36	-0.547162	0.165353	-3.30905	0.000936122	0.00819502
76889	Coq8b	1093.03	-0.605948	0.183228	-3.30707	0.000942775	0.00824904
74476	4933439C10Rik	1131.81	-1.11896	0.338474	-3.30589	0.000946751	0.008273
171207	Arhgap4	175.806	-0.954108	0.288595	-3.30605	0.000946215	0.008273
241447	Cers6	2459.95	0.601304	0.181892	3.30583	0.000946966	0.008273
71059	Hexim2	1273.47	-0.845323	0.255779	-3.30489	0.000950127	0.00829639
70797	Ankib1	1621.52	0.533257	0.161406	3.30383	0.000953725	0.00832355
228061	Agps	990.877	0.494137	0.149626	3.30248	0.000958339	0.00835955
54648	Ccdc120	577.277	-0.744718	0.225547	-3.30183	0.000960563	0.00837468
78887	Sfi1	1421.18	-1.22855	0.372097	-3.30169	0.000961057	0.00837471
668030	NA	792	0.775903	0.23502	3.30143	0.000961919	0.00837796
19062	Inpp5k	2036.38	-0.446492	0.135291	-3.30022	0.000966076	0.00840988
22201	Uba1	17752.9	-0.348806	0.105705	-3.2998	0.000967544	0.00841409
70394	Kptn	4664.36	-0.388987	0.11788	-3.29986	0.000967317	0.00841409
242377	Pm20d2	487.688	0.601599	0.182345	3.29923	0.000969494	0.00842676
319618	Dcp1b	1087.14	-0.565906	0.171727	-3.29538	0.000982884	0.0085388
76809	Bri3bp	4878	0.337547	0.10244	3.29506	0.000984	0.00854416
12450	Ccng1	2443.79	0.272923	0.0828574	3.29389	0.000988097	0.00856668
208117	Aph1b	978.05	0.464837	0.14112	3.29391	0.000988034	0.00856668
100504464	E230016K23Rik	24.3294	-1.53928	0.4673	-3.29397	0.000987818	0.00856668
319272	A130077B15Rik	694.306	-1.00792	0.306164	-3.29209	0.00099444	0.00861731
100038526	Gm16008	493.12	-1.25005	0.379919	-3.29032	0.00100075	0.00866758
22122	Gfus	1292.92	-0.415003	0.126188	-3.28877	0.00100627	0.00871096
68449	Tbc1d10b	4314.39	-0.373381	0.113619	-3.28625	0.0010153	0.00878474
56218	Patz1	1634.17	-0.30211	0.0919477	-3.28567	0.0010174	0.00879729
71743	Coasy	959.611	-0.332681	0.101255	-3.28556	0.00101778	0.00879729
208043	Setd1b	4582.63	-0.794057	0.241703	-3.28526	0.00101888	0.00880234
66932	Rexo1	3233.05	-0.357308	0.108798	-3.28412	0.00102301	0.0088335
70417	Megf10	745.609	0.566302	0.172471	3.28347	0.00102538	0.00884949
93890	Pcdhb19	162.229	0.745332	0.227016	3.28317	0.00102648	0.00885456
50782	Rgs11	1900.99	-1.52684	0.465089	-3.28289	0.00102749	0.00885876
76742	Snx27	4496.32	0.313209	0.0954162	3.28256	0.00102871	0.00886483
70998	Phf6	705.262	0.486111	0.148154	3.28111	0.00103399	0.00890584
229714	Gpr61	777.011	-0.328511	0.10013	-3.28085	0.00103493	0.00890949
13649	Egfr	304.26	0.766108	0.233579	3.27986	0.00103859	0.00893649
67576	4930429B21Rik	237.551	0.535553	0.163324	3.27908	0.00104145	0.00895203
240334	Pcyox1l	846.985	-0.537399	0.163881	-3.2792	0.00104102	0.00895203
101489	Ric8a	2223.06	-0.326666	0.0996454	-3.27828	0.00104441	0.00897304
22146	Tuba1c	199.862	-2.24912	0.68662	-3.27565	0.0010542	0.0090526
23821	Bace1	3677.04	0.397078	0.121236	3.27524	0.00105572	0.00905655
227644	Snapc4	2640.63	-1.15269	0.35193	-3.27533	0.00105538	0.00905655
327826	Frs2	2180.28	0.61889	0.188998	3.27459	0.00105817	0.00907296
67724	Pop1	399.094	-0.789435	0.241106	-3.27422	0.00105954	0.00908017
208908	Ccdc62	106.914	-1.25128	0.382196	-3.27392	0.00106066	0.00908522
70445	Cd248	198.976	-1.06456	0.325254	-3.273	0.00106414	0.00911045
54650	Sfmbt1	1162.62	0.400446	0.122438	3.27061	0.00107317	0.00918283
105000	Dnal1	4332.56	0.418805	0.128062	3.27033	0.0010742	0.00918283
[truncated: 18,270 more rows]

## Sheet: BDNF_IDO_ALL
gene_id	Symbol	baseMean	log2FoldChange	lfcSE	stat	pvalue	padj
71760	Etnppl	1200.48	1.81564	0.202853	8.95052	3.53802e-19	5.77192e-15
15925	Ide	2199.51	-1.37948	0.164935	-8.36373	6.07638e-17	4.9565e-13
12192	Zfp36l1	1488.94	-0.8059	0.102116	-7.89201	2.9736e-15	1.61704e-11
243911	Kirrel2	509.502	1.39156	0.177708	7.83063	4.85435e-15	1.97985e-11
101694	Mir9-3hg	1633.96	0.970449	0.125745	7.71761	1.18529e-14	3.86736e-11
24018	Rngtt	730.714	-0.686264	0.0918078	-7.47501	7.71988e-14	2.09904e-10
17064	Cd93	290.172	-1.25676	0.168809	-7.44485	9.70555e-14	2.26195e-10
17002	Ltf	68.4578	-6.99738	0.969635	-7.21651	5.33396e-13	1.08773e-09
19205	Ptbp1	2113.32	-0.58821	0.0845174	-6.95964	3.41155e-12	5.5656e-09
107182	Btaf1	1621.48	-1.71675	0.246595	-6.96183	3.35892e-12	5.5656e-09
20394	Scg5	6663.17	0.81849	0.118081	6.93159	4.16149e-12	5.65754e-09
270685	Mthfd1l	561.82	0.785004	0.113058	6.9434	3.82765e-12	5.65754e-09
18054	Ngp	50.5757	-4.91588	0.712266	-6.90175	5.13674e-12	6.44621e-09
104215	Rhoq	1264.65	-0.500176	0.0743154	-6.73044	1.69148e-11	1.97105e-08
80286	Tusc3	6093.15	0.562757	0.0841942	6.68404	2.32446e-11	2.52808e-08
72632	Smim18	190.484	1.09464	0.164031	6.67338	2.49982e-11	2.54888e-08
11489	Adam12	236.903	-1.14932	0.172985	-6.64403	3.05222e-11	2.92906e-08
72330	Klhl40	258.993	1.20258	0.181543	6.62423	3.49067e-11	3.16371e-08
23970	Pacsin2	2388.6	-0.556618	0.0879535	-6.32854	2.47488e-10	2.12501e-07
211484	Tsga10	509.015	-0.91352	0.14469	-6.31364	2.72542e-10	2.12974e-07
229599	Ciart	735.327	1.09985	0.174228	6.31273	2.74148e-10	2.12974e-07
13476	Reep5	15277.7	0.341997	0.0546138	6.26211	3.79811e-10	2.81647e-07
75180	Tmem269	280.635	0.890628	0.143111	6.22333	4.86722e-10	3.45234e-07
20024	Sub1	6223.24	0.474765	0.0768631	6.17676	6.54307e-10	4.44765e-07
20475	Six5	271.154	-1.29325	0.209886	-6.16167	7.1981e-10	4.69719e-07
208777	Sned1	894.04	-2.27695	0.370759	-6.14132	8.18383e-10	5.13504e-07
14579	Gem	69.4903	-1.81086	0.298691	-6.06264	1.33904e-09	8.09079e-07
71881	Apmap	2047.48	0.546941	0.0906257	6.03517	1.58799e-09	9.25232e-07
22158	Tulp3	1159.25	-0.708613	0.119928	-5.90864	3.44945e-09	1.93837e-06
107770	Tm6sf2	201.141	-3.29255	0.557753	-5.90323	3.56449e-09	1.93837e-06
12575	Cdkn1a	625.26	1.20626	0.206094	5.85293	4.82988e-09	2.42142e-06
12696	Cirbp	3508.91	0.980961	0.167668	5.8506	4.89805e-09	2.42142e-06
100042539	Gm3893	263.439	-1.78513	0.304762	-5.85743	4.70071e-09	2.42142e-06
22042	Tfrc	3034.8	0.704142	0.121084	5.81533	6.05131e-09	2.90356e-06
30953	Schip1	7015.79	0.46243	0.0796717	5.80419	6.46774e-09	3.0147e-06
20202	S100a9	51.8461	-3.53151	0.611977	-5.77066	7.89605e-09	3.57823e-06
20201	S100a8	32.3455	-4.1212	0.715415	-5.76056	8.38331e-09	3.64715e-06
56335	Mettl3	715.061	-0.617619	0.107257	-5.75832	8.49527e-09	3.64715e-06
16069	Jchain	32.63	-3.01247	0.527344	-5.71254	1.11305e-08	4.65598e-06
76932	Arfip2	4348.73	0.326889	0.0573122	5.70366	1.17265e-08	4.78263e-06
245638	Tbc1d8b	462.503	-1.0081	0.177204	-5.68894	1.27829e-08	5.08636e-06
69430	1700048O20Rik	277.055	1.2001	0.211371	5.67769	1.36526e-08	5.30307e-06
245026	Col6a6	21.4909	-3.04187	0.538028	-5.65373	1.57005e-08	5.9567e-06
17886	Myh9	4435.09	-0.742933	0.133357	-5.57102	2.53246e-08	9.2884e-06
240752	Pik3c2b	794.195	-1.34574	0.24173	-5.56713	2.58976e-08	9.2884e-06
448987	Fbxl7	131.735	-1.05043	0.188751	-5.56517	2.61902e-08	9.2884e-06
19652	Rbm3	4981.09	1.11213	0.200197	5.55518	2.77318e-08	9.6259e-06
216760	Mfap3	1043.85	-0.782226	0.14107	-5.54495	2.94033e-08	9.99343e-06
85030	Tnfrsf25	86.418	-3.90386	0.710445	-5.49496	3.90802e-08	1.30113e-05
54137	Acrbp	477.283	-2.05806	0.375027	-5.48778	4.07012e-08	1.32781e-05
209586	Nudcd3	6531.74	0.46081	0.0840233	5.48431	4.15094e-08	1.32781e-05
14768	Lancl1	7401.28	0.326257	0.0597407	5.46121	4.72898e-08	1.48363e-05
18789	Papola	3630.79	-0.604958	0.110903	-5.45486	4.90124e-08	1.50866e-05
78232	Trappc6b	1909.37	0.413861	0.0760049	5.44519	5.17503e-08	1.56343e-05
12785	Cnbp	7720.77	0.53393	0.0982178	5.43618	5.44342e-08	1.61462e-05
66881	Pcyox1	4210.09	0.335118	0.0617925	5.42327	5.85188e-08	1.70478e-05
232791	Cnot3	2764.23	-0.548982	0.101494	-5.40903	6.33664e-08	1.81361e-05
68259	Ift80	892.561	-0.739337	0.137172	-5.38984	7.05194e-08	1.98354e-05
433004	B830017H08Rik	164.779	1.13243	0.210735	5.37373	7.71241e-08	2.13255e-05
18027	Nfia	2571.94	-0.53632	0.1003	-5.34715	8.93484e-08	2.42938e-05
74443	P4htm	3668.56	0.434124	0.0814198	5.33192	9.71785e-08	2.59897e-05
19063	Ppt1	4523.08	0.374648	0.0710749	5.27117	1.3556e-07	3.56697e-05
79464	Lias	1232.07	0.516173	0.0984492	5.24304	1.57955e-07	4.02636e-05
193742	Abhd16a	2899.4	0.441	0.0840658	5.24589	1.5553e-07	4.02636e-05
20257	Stmn2	12109.2	0.6365	0.121605	5.23414	1.65751e-07	4.03592e-05
21389	Tbx6	50.8756	-2.26344	0.432295	-5.23587	1.64213e-07	4.03592e-05
29875	Iqgap1	969.728	-1.14112	0.217937	-5.236	1.64093e-07	4.03592e-05
19249	Ptpn13	525.743	-0.873635	0.167009	-5.23105	1.68546e-07	4.04362e-05
78560	Adgra2	857.607	-0.64249	0.123319	-5.21001	1.88834e-07	4.46469e-05
22668	Sf1	9113.61	-0.38367	0.0737424	-5.20284	1.96262e-07	4.57404e-05
30959	Ddx25	1333.41	0.537337	0.103581	5.18761	2.13005e-07	4.89432e-05
338523	Kdm7a	1744.53	-1.09443	0.211313	-5.17919	2.22851e-07	5.04943e-05
14281	Fos	536.605	-2.23908	0.432724	-5.17439	2.28661e-07	5.11011e-05
70887	Dmrtc1a	260.642	0.756212	0.146749	5.15309	2.56227e-07	5.64877e-05
26754	Cops5	2115.21	0.460953	0.0895546	5.14717	2.64445e-07	5.7522e-05
17174	Masp1	475.618	0.551492	0.10744	5.13304	2.85103e-07	6.05287e-05
20913	Stxbp4	743.335	-0.567522	0.110571	-5.13265	2.85688e-07	6.05287e-05
54131	Irf3	1044.73	-0.854747	0.166711	-5.12711	2.94216e-07	6.15364e-05
494468	Armcx5	583.656	1.16695	0.227875	5.121	3.03917e-07	6.27607e-05
56541	Habp4	8480.48	0.557431	0.109033	5.11252	3.17884e-07	6.48245e-05
239706	Mettl22	774.433	0.786935	0.154028	5.10902	3.23826e-07	6.52209e-05
19108	Prkx	677.553	-0.711367	0.139411	-5.10265	3.34927e-07	6.58314e-05
213119	Itga10	145.215	-2.16659	0.424476	-5.10415	3.32286e-07	6.58314e-05
67726	Fam114a2	1285.14	-0.592256	0.116234	-5.09539	3.48025e-07	6.75914e-05
66193	Pithd1	2999.49	0.543594	0.106896	5.08525	3.67135e-07	7.0464e-05
100689703	9330133O14Rik	363.31	0.770625	0.152075	5.06741	4.03255e-07	7.64965e-05
50762	Fbxo6	920.737	0.627172	0.123886	5.06247	4.13856e-07	7.76051e-05
21872	Tjp1	3221.22	-0.715194	0.141508	-5.0541	4.32416e-07	8.01639e-05
109711	Actn1	3467.56	-0.430381	0.0853413	-5.04306	4.58149e-07	8.39803e-05
69692	Hddc2	283.34	0.87075	0.172827	5.03827	4.6975e-07	8.515e-05
54006	Deaf1	2929.05	0.540727	0.107442	5.03272	4.83558e-07	8.66898e-05
100316903	Gm20605	1990.78	-2.15745	0.428999	-5.02903	4.92967e-07	8.74159e-05
12176	Bnip3	3421.75	0.436187	0.0868812	5.02049	5.15393e-07	9.04099e-05
108067	Eif2b3	575.211	0.495114	0.0986954	5.01659	5.25975e-07	9.12846e-05
17888	Myh6	243.232	-1.94375	0.389328	-4.99257	5.95826e-07	0.000102319
67760	Slc38a2	3638.42	-0.521167	0.104588	-4.98305	6.25887e-07	0.0001053
72205	Eml2	7048.24	0.548163	0.110137	4.9771	6.45455e-07	0.0001053
107569	Nt5c3	1011.4	0.601192	0.120684	4.98155	6.30782e-07	0.0001053
228839	Tgif2	190.584	-0.980444	0.196918	-4.97895	6.39297e-07	0.0001053
232811	Kmt5c	1120.6	-1.41984	0.285146	-4.97933	6.38037e-07	0.0001053
69047	Atp2c2	143.596	1.27541	0.256452	4.9733	6.58224e-07	0.000106319
107733	Mrpl41	2487.19	0.651586	0.131383	4.95945	7.0694e-07	0.000110894
109054	Pfdn4	357.027	0.761451	0.1535	4.96061	7.02719e-07	0.000110894
218194	Phactr1	16382.4	0.453951	0.0914925	4.96162	6.99078e-07	0.000110894
76795	Tbc1d9b	9842.69	0.445376	0.0898894	4.95471	7.24369e-07	0.000112546
19011	Endou	77.1503	2.00407	0.405886	4.93752	7.91229e-07	0.000120602
57813	Tk2	1595.8	0.623804	0.126329	4.93791	7.89647e-07	0.000120602
68067	Mrnip	760.652	1.03492	0.209678	4.93576	7.98394e-07	0.000120602
102747	Lrrc49	2218.98	0.390621	0.0793313	4.92392	8.48259e-07	0.000126959
19139	Prps1	2501.71	0.34685	0.0706911	4.90655	9.26917e-07	0.00013747
66961	Neat1	4377.11	-2.02757	0.413462	-4.90388	9.39603e-07	0.000138096
15499	Hsf1	2478.54	-0.646706	0.132216	-4.89129	1.00179e-06	0.00014251
56452	Orc6	715.191	0.553825	0.113165	4.89395	9.88335e-07	0.00014251
97064	Wwtr1	600.803	-0.577201	0.118019	-4.89074	1.00458e-06	0.00014251
104885	Tmem179	4938.61	0.62489	0.12766	4.89496	9.83271e-07	0.00014251
18034	Nfkb2	113.226	-0.97503	0.200019	-4.8747	1.08976e-06	0.000151462
67213	Cmtm6	871.291	-0.356696	0.0731886	-4.87365	1.09553e-06	0.000151462
76650	Srxn1	3461.71	0.509221	0.10442	4.87666	1.07899e-06	0.000151462
69721	Nkiras1	2951.25	0.379182	0.0779435	4.86483	1.14553e-06	0.000156462
228769	Psmf1	1556.51	0.54695	0.112451	4.86391	1.15088e-06	0.000156462
51886	Fubp1	2692.52	-0.95685	0.196998	-4.85716	1.19084e-06	0.000157983
83701	Srrt	5826.52	-0.85522	0.176025	-4.85851	1.18273e-06	0.000157983
109624	Cald1	1482.04	-0.804914	0.165719	-4.85711	1.19112e-06	0.000157983
21824	Thbd	560.488	-1.32734	0.273978	-4.84472	1.26791e-06	0.000166813
103711	Pnpo	2026.25	0.641854	0.132568	4.84171	1.28727e-06	0.000168004
19155	Npepps	5650.83	-0.377244	0.0780615	-4.83265	1.34729e-06	0.000174441
16449	Jag1	289.629	-0.845009	0.175097	-4.82595	1.39334e-06	0.000178984
11504	Adamts1	539.816	-1.27929	0.265487	-4.81866	1.44524e-06	0.00018224
73834	Atp6v1d	8583.75	0.500068	0.103798	4.8177	1.4522e-06	0.00018224
226040	Tmem252	123.913	-1.6663	0.345662	-4.82061	1.43122e-06	0.00018224
18636	Cfp	1644.84	-1.886	0.391825	-4.81339	1.48395e-06	0.000184802
76220	6530402F18Rik	112.075	-1.29953	0.270126	-4.81083	1.50304e-06	0.000185762
17909	Myo10	1465.79	-0.561635	0.11684	-4.80686	1.53319e-06	0.000188063
66840	Wdr45b	2259.38	0.342237	0.0712538	4.80308	1.56246e-06	0.000190224
100102	Pcsk9	43.592	3.89564	0.81197	4.79776	1.60451e-06	0.000193896
240025	Dact2	1719.88	0.919092	0.191693	4.79461	1.62992e-06	0.000195519
81877	Tnxb	1198.93	-1.60383	0.334661	-4.79239	1.64807e-06	0.000196253
11501	Adam8	278.406	-1.90956	0.398676	-4.78976	1.66977e-06	0.000197396
102791	Tcta	1232.19	0.552621	0.115425	4.7877	1.68701e-06	0.000198
15930	Ido1	9.05421	6.94421	1.45124	4.78502	1.7097e-06	0.000198429
18451	P4ha1	1850.85	-0.702974	0.14693	-4.7844	1.715e-06	0.000198429
12576	Cdkn1b	1798.73	-0.357834	0.0748558	-4.78032	1.7502e-06	0.000199885
384071	Slc25a34	316.964	1.52135	0.318268	4.7801	1.75209e-06	0.000199885
16542	Kdr	444.419	-0.896256	0.18777	-4.77316	1.81361e-06	0.000205467
18807	Pld3	28920.6	0.605057	0.12697	4.76534	1.88537e-06	0.000206309
19317	Qk	7631.04	-0.593273	0.124424	-4.76814	1.85936e-06	0.000206309
21956	Tnnt2	158.529	2.01149	0.422318	4.76297	1.90762e-06	0.000206309
66917	Chordc1	1175.22	-0.76695	0.161075	-4.76143	1.92221e-06	0.000206309
68272	Rbm28	1634.73	-1.21673	0.255535	-4.76149	1.92173e-06	0.000206309
192176	Flna	3953.99	-1.19198	0.250151	-4.76503	1.88821e-06	0.000206309
237611	Stac3	78.8885	-3.27243	0.687197	-4.762	1.91688e-06	0.000206309
432467	Hnrnph3	1542.22	-0.943938	0.198127	-4.76431	1.89505e-06	0.000206309
56846	Necab3	1461.67	1.4707	0.309293	4.75506	1.98387e-06	0.000211535
74166	Tmem38a	4584.05	0.473495	0.0997999	4.74445	2.09075e-06	0.000221484
71962	Castor1	178.968	0.820683	0.173475	4.73084	2.23587e-06	0.000233821
76574	Mfsd2a	1203.65	1.06142	0.224314	4.73182	2.2251e-06	0.000233821
69499	Tsr2	2786.02	0.439122	0.093037	4.71986	2.36009e-06	0.00024328
76954	Denn2b	1298.29	-1.02536	0.217286	-4.71891	2.37106e-06	0.00024328
226519	Lamc1	1379.85	-0.547641	0.115995	-4.72125	2.34398e-06	0.00024328
228564	Frmd5	1103.27	-0.503964	0.107327	-4.69559	2.65843e-06	0.00027106
67057	Yaf2	3401.4	0.41918	0.0893937	4.68914	2.74353e-06	0.000276366
100271841	Uckl1os	54.6513	-1.57263	0.335382	-4.68908	2.74434e-06	0.000276366
216850	Kdm6b	2227.29	-0.901817	0.192846	-4.67637	2.91999e-06	0.00029225
75398	Mrpl32	608.695	0.566423	0.121305	4.66942	3.02057e-06	0.000300473
11418	Asic2	3387.52	0.496805	0.10646	4.66659	3.06236e-06	0.000302784
66958	Tmx2	8258.09	0.368375	0.0790139	4.66215	3.12915e-06	0.00030669
67952	Tomm20	12508.2	0.351607	0.0754281	4.66148	3.13946e-06	0.00030669
52530	Nhp2	1267.52	0.837826	0.179809	4.65954	3.16914e-06	0.000307746
20416	Shc1	623.318	-0.773671	0.166092	-4.6581	3.19144e-06	0.000308078
54200	Sult2b1	390.668	1.00767	0.216384	4.65686	3.21073e-06	0.000308117
69894	Fam241b	974.492	0.713869	0.153386	4.65407	3.25453e-06	0.000310494
12832	Col5a2	255.412	-1.89502	0.407713	-4.64793	3.35277e-06	0.000317026
109346	Ankrd39	349.462	0.616686	0.132696	4.64737	3.36186e-06	0.000317026
53379	Hnrnpa2b1	10576.2	-0.481034	0.103555	-4.64519	3.39765e-06	0.000318559
231134	Dok7	797.9	0.487632	0.105143	4.6378	3.52135e-06	0.000328271
18129	Notch2	1438.2	-0.956157	0.206558	-4.62901	3.67426e-06	0.000340579
67201	Glod4	2066.9	0.419902	0.0907599	4.62651	3.71875e-06	0.000342755
18214	Ddr2	339.387	-1.06479	0.230346	-4.62256	3.79042e-06	0.000347398
68310	Zmym1	1589.78	-2.10267	0.455132	-4.61992	3.83885e-06	0.000349871
213649	Arhgef19	787.739	-0.656568	0.142376	-4.6115	3.99777e-06	0.000362331
67881	Mdp1	1537.76	0.312737	0.0679116	4.60506	4.12351e-06	0.000366299
71275	Noxred1	23.5085	-3.58506	0.778253	-4.60655	4.09407e-06	0.000366299
72157	Pgm1	3296.51	0.435874	0.0946723	4.60403	4.14386e-06	0.000366299
75292	Prkd3	615.155	-0.499411	0.108457	-4.6047	4.13062e-06	0.000366299
214968	Sema6d	2888.5	-0.819536	0.178023	-4.60353	4.15381e-06	0.000366299
18806	Pld2	1008.18	-0.488285	0.106136	-4.60054	4.21397e-06	0.000369606
14248	Flii	2277.42	-0.433268	0.0942704	-4.59601	4.30662e-06	0.000375712
19303	Pxn	2793.23	-1.28937	0.280798	-4.59181	4.39415e-06	0.00038131
74486	Osbpl10	1410.17	0.935607	0.203863	4.5894	4.44515e-06	0.000383694
18549	Pcsk2	12258.1	0.497673	0.108483	4.58758	4.48408e-06	0.000385017
13867	Erbb3	158.97	-1.40033	0.305739	-4.58014	4.64665e-06	0.000392774
20420	Shd	565.823	1.15764	0.252723	4.58068	4.63461e-06	0.000392774
216616	Efemp1	441.749	-1.12404	0.245383	-4.58076	4.63296e-06	0.000392774
218629	Dhx29	875.583	-0.430665	0.0941771	-4.57293	4.80962e-06	0.000404454
11838	Arc	6298.19	-1.41923	0.31079	-4.56651	4.95901e-06	0.000414879
14269	Fnbp1	6655.27	-0.949666	0.2083	-4.55913	5.13661e-06	0.000427544
101497	Plekhg2	435.681	-0.963139	0.211561	-4.55254	5.30015e-06	0.000438917
65113	Ndfip1	8065.07	0.350929	0.077136	4.54949	5.37766e-06	0.000443087
218543	Srek1	2081.13	-1.27855	0.281197	-4.54681	5.44664e-06	0.000444282
768252	Foxl2os	28.3209	-2.54739	0.560199	-4.54729	5.43416e-06	0.000444282
18196	Nsg1	10567.3	0.444169	0.0977471	4.54406	5.51799e-06	0.000447863
56772	Mllt11	14073.8	0.444104	0.0978067	4.54063	5.60873e-06	0.00044902
93692	Glrx	1323.16	0.622727	0.137153	4.5404	5.61481e-06	0.00044902
225288	Fhod3	521.905	1.51763	0.334114	4.54225	5.56562e-06	0.00044902
70439	Taf15	1450.77	-0.496933	0.109579	-4.53493	5.76213e-06	0.000456327
70497	Arhgap17	756.741	-0.788877	0.173936	-4.53543	5.74863e-06	0.000456327
66101	Ppih	447.155	0.580357	0.12812	4.52978	5.90464e-06	0.000465354
17330	Minpp1	2024.34	0.438672	0.096969	4.52384	6.07269e-06	0.000476298
21410	Hnf1b	39.8796	-1.69595	0.375166	-4.52054	6.16813e-06	0.000479971
67713	Dnajc19	629.514	0.626431	0.138616	4.51919	6.20779e-06	0.000479971
113868	Acaa1a	2365.62	-0.339476	0.0751183	-4.51921	6.20702e-06	0.000479971
27058	Srp9	2561.87	0.516144	0.11425	4.51767	6.2525e-06	0.000481148
12642	Ch25h	33.7139	-1.97176	0.436652	-4.51564	6.31261e-06	0.000481234
320727	Ipo8	1697.24	-0.411949	0.091224	-4.51579	6.30801e-06	0.000481234
68631	Cryl1	674.506	0.559777	0.124019	4.51364	6.37256e-06	0.000483544
212448	9330159F19Rik	1201.34	-1.28626	0.285193	-4.51013	6.47888e-06	0.000489336
240168	Rasgrp3	443.718	-0.692607	0.153851	-4.50181	6.73766e-06	0.000506535
19687	Rfc1	1160.93	-0.332368	0.0739204	-4.4963	6.91473e-06	0.000513948
20866	Stim1	3600.16	0.337909	0.0752251	4.49197	7.05679e-06	0.000513948
72306	Zfp777	1781.93	0.423804	0.0942925	4.49457	6.97107e-06	0.000513948
101540	Prkd2	241.532	-0.622734	0.138625	-4.49222	7.04858e-06	0.000513948
224344	Rbm11	314.972	0.613555	0.136542	4.49354	7.0049e-06	0.000513948
234776	Atmin	3294.52	0.397615	0.0884494	4.4954	6.94405e-06	0.000513948
238037	Wdcp	569.809	-0.818574	0.182077	-4.49577	6.93197e-06	0.000513948
110962	Mbd6	4391.91	-1.29996	0.289526	-4.48996	7.12373e-06	0.000516518
16177	Il1r1	731.379	-1.10951	0.247301	-4.48648	7.24109e-06	0.000521154
67621	Bend5	271.505	0.665342	0.14831	4.48617	7.25156e-06	0.000521154
668253	Dleu2	157.042	-0.832499	0.185759	-4.4816	7.40857e-06	0.000530103
242584	Wdr78	327.524	-1.16577	0.260382	-4.47717	7.56387e-06	0.000538852
240058	Cpne5	2101.6	1.47358	0.329301	4.47487	7.64569e-06	0.000542312
68813	Dock5	362.506	-1.48884	0.332875	-4.47268	7.72441e-06	0.000545524
27281	Plaat1	565.24	0.668993	0.149761	4.46708	7.92958e-06	0.0005576
77059	4931408D14Rik	27.2111	-3.07284	0.688941	-4.46023	8.18699e-06	0.00057323
107607	Nod1	226.604	-0.86829	0.195008	-4.45259	8.48416e-06	0.000591498
627191	Syndig1l	500.663	0.985982	0.221624	4.44889	8.63154e-06	0.000599213
20224	Sar1a	4012.44	0.305953	0.068917	4.43944	9.01918e-06	0.00062347
16976	Lrpap1	6262.9	0.353972	0.0798178	4.43475	9.21784e-06	0.000634514
53424	Tsnax	6116.3	0.43836	0.0989611	4.42962	9.4398e-06	0.000647062
18030	Nfil3	340.149	-0.74583	0.168629	-4.4229	9.73835e-06	0.000664734
14874	Gstz1	1657.26	0.579232	0.131272	4.41244	1.02212e-05	0.000693582
69710	Arap1	611.969	-0.725646	0.164474	-4.41192	1.0246e-05	0.000693582
13400	Dmpk	1513.68	-1.37174	0.311183	-4.40815	1.04258e-05	0.000699942
16538	Kcns1	615.26	0.938575	0.212885	4.40883	1.03929e-05	0.000699942
20401	Sh3bp1	1399.27	-0.502611	0.114162	-4.4026	1.06963e-05	0.000712245
107022	Gramd3	614.26	-0.587668	0.133476	-4.40281	1.0686e-05	0.000712245
70292	Afap1	863.134	-0.664003	0.15093	-4.3994	1.08553e-05	0.000719892
74563	Rasgef1c	253.998	2.94534	0.670014	4.39593	1.10298e-05	0.000728501
29859	Sult4a1	18041.1	0.591659	0.13467	4.39339	1.11597e-05	0.000731162
67763	Prpsap1	1578.99	-0.367543	0.0836508	-4.39377	1.114e-05	0.000731162
11431	Acp1	2439.66	0.440796	0.100362	4.39205	1.12285e-05	0.00073273
320478	Sox2ot	980.456	-1.00279	0.228636	-4.38597	1.15472e-05	0.000750524
19263	Ptprb	1587.52	-0.657924	0.150132	-4.38232	1.17425e-05	0.000760185
11908	Atf1	394.217	-0.477956	0.109301	-4.37283	1.22647e-05	0.000790857
22068	Trpc6	691.133	-1.02286	0.233964	-4.37188	1.23181e-05	0.000791171
22051	Trip6	303.581	-0.765084	0.175077	-4.36999	1.2425e-05	0.00079215
330173	2610524H06Rik	573.392	0.746246	0.17077	4.3699	1.24305e-05	0.00079215
12764	Cmas	2606.3	0.431521	0.0988684	4.3646	1.27354e-05	0.000803826
20868	Stk10	350.446	-0.522437	0.119738	-4.36318	1.28186e-05	0.000803826
30785	Cttnbp2	6447.27	-1.23462	0.28301	-4.36247	1.286e-05	0.000803826
235674	Acaa1b	122.163	-1.07057	0.245293	-4.36444	1.27448e-05	0.000803826
432855	Zfhx2os	716.297	-2.41253	0.552945	-4.36305	1.28262e-05	0.000803826
66795	Atg10	286.117	0.484702	0.11114	4.36118	1.29363e-05	0.000805073
101772	Ano1	125.46	-1.59905	0.366717	-4.36046	1.29787e-05	0.000805073
436230	BC065397	127.847	-1.83345	0.420888	-4.35614	1.32379e-05	0.000818042
208177	Phldb2	242.082	-1.16673	0.268252	-4.34938	1.36525e-05	0.000840481
241490	Rbm45	1296.31	-0.914279	0.210481	-4.34376	1.40064e-05	0.000859026
21825	Thbs1	96.723	-1.62974	0.375623	-4.33877	1.4328e-05	0.000874863
230837	Asap3	200.293	-0.950631	0.219135	-4.3381	1.43719e-05	0.000874863
51885	Tubgcp4	685.433	-0.612853	0.141375	-4.33493	1.45805e-05	0.000877738
70650	Zcchc8	1348.54	-0.563395	0.129921	-4.33644	1.44808e-05	0.000877738
225655	Prelid3a	1694.17	0.362852	0.0837019	4.33506	1.45722e-05	0.000877738
56360	Acot9	507.291	0.493832	0.114015	4.33129	1.48241e-05	0.000889118
15452	Hprt	3471.67	0.368849	0.0853689	4.32065	1.55572e-05	0.000929669
18779	Pla2r1	20.8873	-2.12439	0.49196	-4.31821	1.57298e-05	0.000936556
26365	Ceacam1	188.499	-0.828389	0.191894	-4.31692	1.58223e-05	0.000938636
12830	Col4a5	149.695	-1.58065	0.366373	-4.31432	1.60098e-05	0.000946321
67894	Dennd10	1327.92	0.346994	0.0804769	4.31172	1.61988e-05	0.00095403
54325	Elovl1	1294.48	-1.1717	0.271852	-4.31006	1.63211e-05	0.00095778
68099	Cibar1	1697.05	0.406621	0.0945813	4.29917	1.71442e-05	0.00100247
319899	Dock6	1074.64	-1.39231	0.323976	-4.29757	1.72681e-05	0.00100611
66492	Zmat2	7746.39	0.584641	0.136172	4.29339	1.75966e-05	0.00102161
234686	Fhod1	403.401	-1.2426	0.289505	-4.29215	1.76953e-05	0.00102369
15354	Hmgb3	683.723	1.20415	0.280757	4.28895	1.79522e-05	0.00103488
22035	Tnfsf10	73.7502	-1.08228	0.252519	-4.28595	1.81957e-05	0.00104331
328354	Gm5087	119.201	-1.85502	0.432852	-4.28558	1.82262e-05	0.00104331
83675	Bicc1	289.966	-0.982466	0.229317	-4.28431	1.83305e-05	0.00104561
17979	Ncoa3	1989.39	-0.904247	0.211203	-4.28141	1.85715e-05	0.00105566
68738	Acss1	1280.48	-0.38664	0.0903546	-4.27914	1.87616e-05	0.00105909
170439	Elovl6	1763.45	-0.508555	0.118844	-4.27919	1.87575e-05	0.00105909
14466	Gba	1321.29	-0.358903	0.0839107	-4.27721	1.89254e-05	0.00106465
56874	Rnf32	281.246	-0.706958	0.165386	-4.27459	1.91491e-05	0.00107353
16801	Arhgef1	3637.34	-1.4061	0.329094	-4.27264	1.93172e-05	0.00107874
69790	Med30	376.2	0.737533	0.172675	4.27122	1.94404e-05	0.00107874
72170	Chchd4	909.157	0.582354	0.136337	4.27144	1.94212e-05	0.00107874
56030	Tmem131	4207.62	-0.648028	0.152101	-4.26051	2.03965e-05	0.00112796
66361	Zfand1	598.85	0.558849	0.131207	4.25929	2.05075e-05	0.00113027
12566	Cdk2	117.543	-0.947801	0.222735	-4.25529	2.08778e-05	0.00113918
18033	Nfkb1	703.653	-0.463287	0.108878	-4.25511	2.08948e-05	0.00113918
69106	Stoml1	2241.69	0.405905	0.0953695	4.25613	2.07999e-05	0.00113918
108052	Slc14a1	733.358	-0.51361	0.120721	-4.25453	2.09485e-05	0.00113918
20947	Swap70	458.936	-0.616425	0.144998	-4.25127	2.12564e-05	0.00115208
56741	Igdcc4	2187.19	-0.675672	0.158981	-4.25003	2.13746e-05	0.00115466
72007	Fndc3b	560.341	-0.81162	0.19131	-4.24243	2.21116e-05	0.00119052
64704	Htra2	1260.47	0.385389	0.0909087	4.2393	2.24221e-05	0.00120065
73251	Setd7	5288.37	-0.589208	0.138995	-4.23905	2.2447e-05	0.00120065
77382	C030018K13Rik	355.868	-0.904085	0.213472	-4.23515	2.284e-05	0.00120978
263803	Pkn3	64.8634	-1.27706	0.301498	-4.23572	2.27823e-05	0.00120978
319876	Cobll1	422.029	-0.620931	0.146575	-4.23626	2.27275e-05	0.00120978
14469	Gbp2	121.48	-0.988896	0.233657	-4.23226	2.31359e-05	0.00121363
208647	Creb3l2	269.202	-0.840724	0.198603	-4.23319	2.30396e-05	0.00121363
382066	Prdm10	948.351	-0.647633	0.153011	-4.2326	2.31005e-05	0.00121363
21423	Tcf3	1325.19	-0.362667	0.0857309	-4.2303	2.33378e-05	0.0012203
13543	Dvl2	1186.08	-0.844125	0.199707	-4.22682	2.37017e-05	0.00122859
230757	5730409E04Rik	4546.27	0.483277	0.114333	4.22694	2.36892e-05	0.00122859
330662	Dock1	1042.71	-0.597651	0.141402	-4.22662	2.37224e-05	0.00122859
11863	Arnt	1943.99	-1.31356	0.311093	-4.22242	2.41695e-05	0.00123888
14183	Fgfr2	1549.13	-0.763779	0.180859	-4.22307	2.40999e-05	0.00123888
271639	Adcy10	32.7831	-2.96239	0.701634	-4.22212	2.42011e-05	0.00123888
448850	Znhit3	468.849	0.823346	0.195018	4.2219	2.42247e-05	0.00123888
11865	Arntl	1059.72	-0.577907	0.136952	-4.21977	2.44554e-05	0.00124676
330409	Cecr2	467.988	-0.989226	0.234475	-4.21891	2.45492e-05	0.00124765
67603	Dusp6	1799.6	-0.715169	0.169583	-4.21722	2.47328e-05	0.00125308
21687	Tek	434.2	-0.680417	0.161525	-4.21245	2.52617e-05	0.00126627
74153	Uba7	121.17	-1.1436	0.271385	-4.21392	2.50973e-05	0.00126627
78373	Nudt17	392.315	0.565871	0.134307	4.21327	2.51695e-05	0.00126627
192187	Stab1	665.018	-0.907251	0.215393	-4.21207	2.53037e-05	0.00126627
66774	Carlr	48.8907	1.4153	0.336177	4.20999	2.55387e-05	0.00127412
20586	Smarca4	6337.35	-0.309776	0.073613	-4.20817	2.57442e-05	0.00128046
26921	Map4k4	4376.58	-0.56337	0.133946	-4.20596	2.59971e-05	0.00128132
71912	Jsrp1	173.177	1.31699	0.313026	4.2073	2.58442e-05	0.00128132
101706	Numa1	4431	-0.535997	0.127426	-4.20633	2.59552e-05	0.00128132
67661	Ift172	1914.17	-0.752828	0.179112	-4.20311	2.6327e-05	0.00129079
333193	Proser3	117.818	-0.914214	0.217518	-4.20294	2.63476e-05	0.00129079
12053	Bcl6	2343.68	-0.631312	0.150448	-4.1962	2.7143e-05	0.00132034
16882	Lig3	1058.14	-0.649993	0.154931	-4.19536	2.72434e-05	0.00132034
59013	Hnrnph1	6358.14	-0.751423	0.179119	-4.19511	2.72744e-05	0.00132034
228998	Arfgap1	4113.08	0.473372	0.112828	4.19553	2.72236e-05	0.00132034
19337	Rab33a	737.366	0.890687	0.212353	4.19436	2.73639e-05	0.00132075
12388	Ctnnd1	2323.35	-0.344525	0.0821559	-4.19355	2.74628e-05	0.00132162
66391	Zbtb11os1	288.967	0.868581	0.2074	4.18794	2.81494e-05	0.00135067
13521	Slc26a2	95.1403	-0.834914	0.199436	-4.18637	2.83452e-05	0.00135608
20454	St3gal5	5350.41	0.400306	0.0956722	4.18414	2.86248e-05	0.00136545
12824	Col2a1	69.3821	-1.64533	0.393435	-4.18195	2.89019e-05	0.00137465
212514	Spice1	461.819	-0.602086	0.144053	-4.17961	2.92003e-05	0.00138481
11785	Apbb1	19772	0.53073	0.127214	4.17197	3.01983e-05	0.00142798
73600	1700120C14Rik	10.2053	2.83966	0.68081	4.171	3.0326e-05	0.00142988
70533	Btf3l4	2965.68	0.397344	0.0952919	4.16976	3.04925e-05	0.00143359
320046	F730043M19Rik	1962.38	-0.927495	0.222628	-4.16613	3.09816e-05	0.0014524
78943	Ern1	176.736	-1.12396	0.269874	-4.16478	3.11656e-05	0.00145683
53415	Htatip2	255.278	0.572095	0.137447	4.16229	3.15065e-05	0.00146856
20558	Slfn4	7.6642	-6.25832	1.50444	-4.15989	3.18396e-05	0.00147566
117148	Necab2	5899.66	0.843472	0.202745	4.16025	3.17897e-05	0.00147566
218397	Rasa1	1767.39	-0.589974	0.14195	-4.15621	3.23569e-05	0.00149538
75712	Tmem14a	969.361	0.539669	0.129913	4.15407	3.26614e-05	0.00150519
66104	Tceal6	3238.8	0.629851	0.151723	4.15133	3.30547e-05	0.00151903
23939	Mapk7	1283.44	-0.572187	0.137971	-4.14716	3.36618e-05	0.00154258
20539	Slc7a5	3956.47	0.482214	0.116523	4.13835	3.49816e-05	0.00159857
68971	Tamm41	297.801	0.56338	0.136254	4.13477	3.55313e-05	0.00161915
81018	Rnf114	2669.74	0.368859	0.089249	4.13293	3.58175e-05	0.00162765
241116	Cfap65	510.546	-1.96605	0.47581	-4.13202	3.59592e-05	0.00162955
242773	Slc45a1	2251.69	0.53592	0.129785	4.12929	3.63884e-05	0.00164443
26950	Vsnl1	20618.4	0.596014	0.144373	4.1283	3.65455e-05	0.00164697
252972	Tpcn1	2692.71	-0.276488	0.0669982	-4.12679	3.67857e-05	0.00165323
15370	Nr4a1	3429.13	-0.902069	0.21886	-4.12167	3.76141e-05	0.00168255
240087	Mdc1	769.695	-0.768906	0.186561	-4.12148	3.76444e-05	0.00168255
101214	Tra2a	2695.78	-1.35239	0.328237	-4.12015	3.78626e-05	0.00168768
66659	Acp6	786.515	-1.00557	0.244491	-4.11291	3.90707e-05	0.00173454
210711	Mcmbp	931.768	-0.408896	0.0994257	-4.11258	3.91265e-05	0.00173454
76252	Atp6v0e2	20010.3	0.515358	0.125353	4.11127	3.9349e-05	0.00173967
12819	Col15a1	194.062	-1.20773	0.293888	-4.1095	3.96522e-05	0.00174834
21676	Tead1	1194.83	-1.05982	0.257961	-4.10847	3.98283e-05	0.00175137
218210	Nup153	1425.23	-0.681008	0.165858	-4.10598	4.02597e-05	0.00176558
242748	Disp3	2272.03	-0.539462	0.131448	-4.104	4.06066e-05	0.00177602
100042679	Gm16386	209.968	-1.83013	0.446633	-4.09761	4.17434e-05	0.00182086
107376	E330013P04Rik	53.4096	-1.3226	0.323063	-4.09393	4.24121e-05	0.0018451
13654	Egr2	123.531	-2.37196	0.579495	-4.09316	4.25535e-05	0.00184632
243362	Stard13	844.85	-0.791517	0.193441	-4.09177	4.2809e-05	0.00185248
66368	Rtca	1867.36	0.573084	0.140144	4.08926	4.32751e-05	0.0018677
12946	Cr1l	824.517	-0.463569	0.113416	-4.08732	4.36388e-05	0.00187703
13132	Dab2	539.804	-1.41144	0.34548	-4.08543	4.3995e-05	0.00187703
14156	Fen1	447.588	0.502592	0.123044	4.08463	4.41462e-05	0.00187703
22335	Vdac3	5010.05	0.480417	0.117618	4.08457	4.41593e-05	0.00187703
75799	4930444P10Rik	133.718	-2.60142	0.636735	-4.08556	4.39713e-05	0.00187703
214951	Rhbdl1	3150.43	0.472996	0.115821	4.08384	4.42967e-05	0.00187703
105940408	Gm20498	529.132	0.59712	0.146208	4.08405	4.42575e-05	0.00187703
18572	Pdcd11	961.817	-0.622544	0.152463	-4.08323	4.44131e-05	0.00187709
230991	Fndc10	1681.98	0.74307	0.182032	4.08208	4.46341e-05	0.00188155
19167	Psma3	3008.66	0.440308	0.10791	4.08032	4.49735e-05	0.00189097
13107	Cyp2f2	35.2193	-3.17266	0.777999	-4.07797	4.54304e-05	0.00189472
23980	Pebp1	8835.14	0.797712	0.19562	4.07786	4.54527e-05	0.00189472
66309	Tmem128	450.809	0.467049	0.114544	4.07748	4.55271e-05	0.00189472
237988	Cdr2l	1669.19	-0.605394	0.148428	-4.07871	4.52866e-05	0.00189472
18095	Nkx3-1	63.1701	1.25642	0.30832	4.07506	4.60023e-05	0.00190477
216505	Pik3ip1	1512.87	0.309561	0.0759639	4.07511	4.59925e-05	0.00190477
18073	Nid1	305.295	-0.926796	0.227512	-4.07362	4.62882e-05	0.00191176
384309	Trim56	327.237	-0.825348	0.202679	-4.0722	4.65711e-05	0.00191859
233046	Rasgrp4	336.1	-0.903888	0.222174	-4.06839	4.73392e-05	0.00194532
24000	Ptpn21	350.501	-0.585549	0.144171	-4.06149	4.87609e-05	0.00199871
15530	Hspg2	585.516	-1.20124	0.295832	-4.06054	4.89586e-05	0.00200178
18797	Plcb3	885.173	-0.415528	0.102381	-4.05863	4.93605e-05	0.00201317
68874	Klhdc9	787.086	0.676143	0.166735	4.05521	5.00901e-05	0.00203783
12328	Caml	1259.05	0.322569	0.0795575	4.05453	5.02343e-05	0.00203861
101867	Rrp8	462.965	0.433381	0.106973	4.05133	5.0927e-05	0.0020616
16952	Anxa1	61.1341	-1.56666	0.38748	-4.04321	5.27237e-05	0.00211856
18128	Notch1	1507.15	-0.39456	0.097579	-4.04349	5.26612e-05	0.00211856
75991	Slain2	860.105	-0.458502	0.113369	-4.04433	5.24731e-05	0.00211856
56542	Cilk1	1045.33	-0.429247	0.106186	-4.04242	5.29033e-05	0.00212055
14789	P3h3	998	-1.17956	0.291944	-4.04038	5.3364e-05	0.00212406
17345	Mki67	68.2109	-1.54236	0.38175	-4.04024	5.33956e-05	0.00212406
22371	Vwf	1365.84	-1.52665	0.377868	-4.04016	5.34156e-05	0.00212406
69747	Zswim7	267.723	0.822621	0.203661	4.03916	5.36419e-05	0.00212406
353328	Muc6	97.1475	-2.93428	0.726441	-4.03925	5.36217e-05	0.00212406
235527	Plscr4	224.371	-0.714232	0.176925	-4.03692	5.41574e-05	0.00213928
76936	Hnrnpm	4478.23	-0.630329	0.156355	-4.03139	5.54471e-05	0.00218494
18044	Nfya	758.149	-0.587418	0.145842	-4.02778	5.63071e-05	0.00220843
78935	Saal1	607.687	-0.45686	0.113428	-4.02775	5.63141e-05	0.00220843
12064	Bdnf	1508.02	-1.04155	0.258724	-4.0257	5.68055e-05	0.00221225
71146	Golga7b	4460.76	0.732139	0.181825	4.02661	5.65868e-05	0.00221225
435684	Shf	1876.9	0.618659	0.153679	4.02565	5.68182e-05	0.00221225
226830	Smyd2	2405.32	0.456273	0.11338	4.02429	5.71486e-05	0.00221982
13017	Ctbp2	1459.29	-0.545771	0.135656	-4.0232	5.74127e-05	0.00222478
12655	Chil3	8.38273	-4.87199	1.21179	-4.02047	5.80819e-05	0.00223478
20499	Slc12a7	290.774	-0.997303	0.248048	-4.0206	5.80512e-05	0.00223478
68255	Tmem86b	296.493	-1.58819	0.395007	-4.02067	5.80328e-05	0.00223478
18933	Prrx1	233.218	-0.749272	0.186546	-4.01656	5.90542e-05	0.00225623
231571	Rpap2	631.161	0.365468	0.0909741	4.01727	5.88761e-05	0.00225623
386463	Cdsn	43.9645	1.49601	0.372447	4.01672	5.9014e-05	0.00225623
27059	Sh3d19	912.27	-1.03918	0.258979	-4.01261	6.00515e-05	0.00228897
209176	Ido2	79.8517	1.41116	0.351831	4.01091	6.04857e-05	0.00230015
18432	Mybbp1a	2653.49	-0.353952	0.0884354	-4.00238	6.27095e-05	0.00236478
18439	P2rx7	419.097	-0.929334	0.232239	-4.00162	6.29101e-05	0.00236478
56427	Tubd1	236.638	-1.15368	0.288193	-4.00313	6.25087e-05	0.00236478
67247	Mtarc2	1454.69	0.647102	0.16168	4.00237	6.27116e-05	0.00236478
103768	Tubg2	2234.13	0.62756	0.156806	4.00214	6.27719e-05	0.00236478
12583	Cdo1	948.488	0.774982	0.193815	3.99858	6.37248e-05	0.0023899
213121	Ankrd35	451.693	0.500597	0.125223	3.99765	6.39743e-05	0.00239376
225745	Haus1	214.203	0.795189	0.199038	3.99517	6.46489e-05	0.00241346
26901	Ss18l2	540.051	0.702008	0.175886	3.99128	6.57179e-05	0.00244777
83396	Glis2	611.637	-0.497724	0.124807	-3.98795	6.66468e-05	0.00247671
13555	E2f1	353.712	1.13633	0.285018	3.98686	6.69528e-05	0.00248243
56279	Dipk1b	1767.93	0.622802	0.156265	3.98555	6.73238e-05	0.00248489
67446	Dusp28	808.379	0.827448	0.207587	3.98602	6.71907e-05	0.00248489
18682	Phkg1	1096.4	-0.76405	0.191979	-3.97986	6.89561e-05	0.0025196
20359	Sema6b	7785.36	0.489862	0.123121	3.97869	6.92959e-05	0.0025196
53418	B4galt2	3252.93	0.556832	0.139978	3.97799	6.94999e-05	0.0025196
66164	Nip7	1075.69	0.474814	0.119331	3.97897	6.92134e-05	0.0025196
108800	Ston2	1129.86	-0.762517	0.19157	-3.98036	6.88123e-05	0.0025196
229003	Helz2	226.753	-1.25312	0.314763	-3.98116	6.85795e-05	0.0025196
320256	Dlec1	117.731	-1.43654	0.361084	-3.97841	6.93782e-05	0.0025196
665574	Gm7694	336.269	-1.19113	0.299344	-3.97913	6.91669e-05	0.0025196
27225	Ddx24	7802.3	0.326115	0.0820333	3.97539	7.02632e-05	0.00254163
19171	Psmb10	1115.05	0.836407	0.210606	3.97144	7.14398e-05	0.002563
69519	Rwdd2a	798.408	0.649202	0.163507	3.97047	7.17299e-05	0.002563
104174	Gldc	1589.29	-0.422053	0.106282	-3.97107	7.155e-05	0.002563
140571	Plxnb3	1092.31	-1.39464	0.351257	-3.97043	7.17422e-05	0.002563
171285	Havcr2	167.77	0.618967	0.155901	3.97025	7.17966e-05	0.002563
100043189	Gm4285	223.433	0.757489	0.190765	3.97081	7.16298e-05	0.002563
574404	Gm14685	87.0956	1.00182	0.252399	3.96919	7.21163e-05	0.00256879
20930	Surf1	1782.8	0.636054	0.160305	3.96777	7.25481e-05	0.00257293
229906	Gtf2b	1027.85	0.498539	0.125643	3.96791	7.25068e-05	0.00257293
67923	Eloc	3225.41	0.297862	0.0751734	3.96233	7.42216e-05	0.00262657
234847	Spg7	1826.81	0.323675	0.0817334	3.96013	7.49095e-05	0.00264518
14570	Arhgdig	1847.67	0.993724	0.251016	3.95881	7.53239e-05	0.00264835
71177	Ints13	929.639	-1.00653	0.254218	-3.95931	7.51681e-05	0.00264835
100041530	Gm10409	83.8626	1.25874	0.318085	3.95725	7.58173e-05	0.00265997
22343	Lin7c	2672.12	-0.42708	0.107964	-3.95575	7.62963e-05	0.00266729
67678	Lsm3	490.156	0.798262	0.201807	3.95557	7.6353e-05	0.00266729
20977	Syp	67478.3	0.507619	0.128379	3.95407	7.68337e-05	0.00267834
66191	Ier3ip1	1240.09	0.367195	0.0929719	3.94952	7.83071e-05	0.00272096
233871	Atxn2l	11122.7	-0.838085	0.212213	-3.94927	7.83899e-05	0.00272096
15950	Ifi203	167.772	-2.01945	0.511463	-3.94838	7.86821e-05	0.00272531
54598	Calcrl	201.938	-0.629182	0.159388	-3.94749	7.89744e-05	0.00272964
100504112	Ccer2	34.7505	2.52895	0.640792	3.94659	7.92708e-05	0.00273409
70317	Arl16	939.327	0.488079	0.123726	3.94485	7.98493e-05	0.00274245
327954	Dnah2	323.371	-1.33219	0.337687	-3.94505	7.97829e-05	0.00274245
24070	Mpdu1	1425.2	0.600967	0.152468	3.9416	8.09415e-05	0.00277412
70757	Hacd2	1783.66	0.373167	0.0947061	3.94027	8.13915e-05	0.00278369
18764	Pkd2	1764.38	-0.877687	0.222801	-3.93932	8.17115e-05	0.00278879
504193	Npcd	41686.5	0.731613	0.185829	3.93703	8.24958e-05	0.00280968
16543	Mdfic	148.549	-1.77142	0.450171	-3.93499	8.32002e-05	0.00282777
22130	Ttf1	476.293	-0.88783	0.225715	-3.93342	8.37473e-05	0.00283455
71951	Gpc2	77.8326	-0.972587	0.247248	-3.93365	8.36661e-05	0.00283455
16592	Fabp5	1899.45	0.527044	0.134055	3.93153	8.44053e-05	0.00284118
73699	Ppp2r1b	582.341	-0.580816	0.147776	-3.93037	8.48139e-05	0.00284118
75691	Anks6	869.641	-0.979737	0.249224	-3.93115	8.45395e-05	0.00284118
98053	Gtf2f1	2929.75	0.429339	0.109195	3.93187	8.42887e-05	0.00284118
212517	Cfap44	278.748	-1.93784	0.492989	-3.9308	8.46653e-05	0.00284118
67493	Mettl16	678.468	-0.600517	0.152827	-3.9294	8.5158e-05	0.00284686
212943	Tent5a	223.125	-1.03267	0.263094	-3.92509	8.66967e-05	0.00289237
16391	Irf9	286.772	-0.69577	0.177466	-3.92058	8.83356e-05	0.00293504
78500	1700063D05Rik	129.002	-1.06443	0.271476	-3.92092	8.82116e-05	0.00293504
213054	Gabpb2	919.231	-1.27096	0.324742	-3.91375	9.08756e-05	0.0030133
17992	Ndufa4	7970.74	0.65973	0.168614	3.91267	9.12799e-05	0.00302057
17475	Mpdz	1938.64	-0.867834	0.221873	-3.9114	9.17618e-05	0.00303037
11983	Atpif1	7549.69	0.822054	0.21027	3.90952	9.24813e-05	0.00304776
230908	Tardbp	4989.38	-0.730952	0.18699	-3.90904	9.26622e-05	0.00304776
26572	Cops3	2246.49	0.413907	0.105904	3.90831	9.29449e-05	0.00305091
208836	Fanci	373.049	-0.836944	0.214186	-3.90755	9.32369e-05	0.00305435
109270	Prr5	663.406	0.553052	0.141564	3.90674	9.35491e-05	0.00305844
223918	Spryd3	6642.5	0.452367	0.115874	3.90395	9.46344e-05	0.00308773
28028	Mrpl50	1230.66	0.336278	0.0861889	3.90164	9.55414e-05	0.00310808
227622	Paxx	1595.12	0.799233	0.204858	3.9014	9.56392e-05	0.00310808
72661	Serp2	2313.93	0.762397	0.195505	3.89964	9.63375e-05	0.00312455
238386	Btbd7	844.525	-0.68551	0.17583	-3.8987	9.67105e-05	0.00313043
223922	Atf7	2000.08	-0.890441	0.22845	-3.89775	9.7089e-05	0.00313646
78919	Fndc8	205.309	-1.93839	0.497971	-3.89258	9.91824e-05	0.00319775
21976	Top3b	1691.79	-0.460279	0.118304	-3.89066	9.99734e-05	0.0032169
217995	Heatr1	834.571	-0.722892	0.185879	-3.88905	0.000100639	0.00323195
239102	Zfhx2	5210.2	-1.00822	0.259722	-3.88193	0.000103632	0.00332151
13418	Dnajc1	1118.36	-0.887023	0.228756	-3.8776	0.000105493	0.00335511
71538	Fbxo9	3109.38	0.404394	0.104279	3.87799	0.000105324	0.00335511
76260	Ttc8	1534.37	-1.43541	0.370182	-3.87757	0.000105503	0.00335511
195040	Tmem199	1109.44	0.441501	0.113821	3.87891	0.000104924	0.00335511
67290	3110040N11Rik	301.844	0.610294	0.157427	3.87669	0.000105889	0.00336085
18457	Bloc1s6	1113.53	0.428007	0.110463	3.87467	0.000106771	0.00338225
27053	Asns	3673.66	0.463575	0.119757	3.87095	0.000108412	0.00341439
66921	Prpf38b	1993.1	-0.884265	0.228397	-3.87161	0.000108119	0.00341439
232288	Frmd4b	976.734	-0.741939	0.191691	-3.87048	0.000108619	0.00341439
547253	Parp14	126.949	-1.03369	0.26707	-3.87048	0.000108623	0.00341439
28193	Reep3	1296.79	-0.572401	0.147933	-3.86932	0.00010914	0.00341881
223722	Mcat	606.003	0.4908	0.126847	3.86922	0.000109182	0.00341881
17472	Gbp4	60.9157	-1.59773	0.413016	-3.86845	0.000109528	0.00342306
224903	Safb	5096.35	-0.486882	0.125886	-3.86764	0.000109894	0.00342792
77832	Tchp	463.091	-0.461275	0.119325	-3.86571	0.000110768	0.00344202
109901	Cela1	53.0004	1.251	0.323614	3.86571	0.000110765	0.00344202
20585	Hltf	620.269	-0.727123	0.188217	-3.86321	0.000111906	0.00346649
20846	Stat1	742.225	-0.439993	0.113898	-3.86305	0.00011198	0.00346649
66311	Cenpw	66.3084	1.0993	0.284833	3.85944	0.000113646	0.00351139
19766	Ripk1	251.849	-0.547002	0.141785	-3.85797	0.00011433	0.00352587
56464	Ctsf	2273.29	0.420559	0.10914	3.85337	0.000116501	0.0035393
67899	Cmc1	264.202	0.581192	0.150774	3.85473	0.000115859	0.0035393
72318	Cyth4	877.072	-0.482872	0.125255	-3.8551	0.000115684	0.0035393
75452	Ascc2	2324.49	-1.21425	0.315044	-3.85423	0.000116093	0.0035393
232232	Hdac11	8781.81	0.476826	0.123731	3.85374	0.000116327	0.0035393
245195	Retnlg	8.2819	-4.62044	1.19902	-3.85352	0.000116433	0.0035393
319508	Syt15	56.045	-0.982964	0.255086	-3.85346	0.000116462	0.0035393
382019	Zfp882	241.002	-0.752634	0.195207	-3.85558	0.000115457	0.0035393
16195	Il6st	2161.13	-0.555029	0.144119	-3.8512	0.000117541	0.0035539
52670	Cpsf4l	70.0089	-2.26486	0.588066	-3.85138	0.000117456	0.0035539
57435	Plin4	850.071	1.75376	0.455404	3.851	0.000117636	0.0035539
230027	Coq3	585.28	0.422945	0.109936	3.84719	0.000119482	0.00360302
100502734	Gm16023	27.3953	-2.07094	0.538384	-3.84659	0.000119775	0.00360518
11966	Atp6v1b2	24094.5	0.429277	0.111627	3.84562	0.000120247	0.00361272
225872	Npas4	792.457	-1.81806	0.472836	-3.84502	0.000120542	0.00361493
228602	4930402H24Rik	4363.46	-0.801502	0.208486	-3.84439	0.000120853	0.0036176
320020	6330415G19Rik	59.5913	1.41858	0.369235	3.84193	0.000122069	0.00364573
381104	Prickle4	777.629	0.550867	0.143396	3.84159	0.00012224	0.00364573
21813	Tgfbr2	812.162	-0.544684	0.141901	-3.83849	0.000123794	0.00368535
20190	Ryr1	1271.79	-1.57632	0.41085	-3.83672	0.000124686	0.00370515
229584	Pogz	2464.68	-0.540493	0.140906	-3.83584	0.000125137	0.00371179
15115	Hars	3263.58	0.419932	0.109547	3.83335	0.000126411	0.00374277
22229	Ucp3	115.281	0.790347	0.206251	3.83196	0.000127124	0.00375677
22330	Vcl	1778.28	-0.736827	0.192306	-3.83154	0.000127344	0.00375677
19079	Prkab1	700.235	0.427883	0.11171	3.8303	0.000127989	0.00376704
21832	Thpo	665.273	-1.22651	0.32024	-3.82998	0.000128154	0.00376704
70247	Psmd1	5988.01	0.28159	0.0735404	3.82905	0.00012864	0.00377102
227697	Dolk	600.466	0.460286	0.120216	3.82883	0.000128752	0.00377102
11981	Atp9a	17341.9	0.396737	0.103672	3.82686	0.000129787	0.00379454
17129	Smad5	1148.86	-0.473892	0.123891	-3.82506	0.000130739	0.00379516
26914	Macroh2a1	3692.47	-0.296997	0.0776358	-3.82552	0.000130496	0.00379516
74094	Tjap1	1157.64	-0.737778	0.192877	-3.82512	0.000130711	0.00379516
243853	Fkrp	2504.24	0.451284	0.117972	3.82535	0.000130589	0.00379516
13401	Dmwd	8451.87	0.367807	0.0961862	3.82391	0.000131354	0.00380249
16790	Anpep	213.702	-1.42173	0.371823	-3.82368	0.000131472	0.00380249
105245	Txndc5	2613.74	0.376128	0.0983784	3.82327	0.000131691	0.00380249
225280	Ino80c	929.929	0.498983	0.130537	3.82255	0.000132081	0.00380701
56449	Ybx3	1571	-0.450814	0.117993	-3.8207	0.000133074	0.00381943
69215	Sat2	560.939	0.451374	0.118147	3.82044	0.000133214	0.00381943
433375	Creg1	1382.49	0.443764	0.116143	3.82085	0.000132995	0.00381943
213464	Rbbp5	2435.97	-0.343753	0.0899927	-3.81979	0.000133568	0.00382284
53872	Caprin1	7865.69	-0.43106	0.112875	-3.81893	0.000134031	0.0038236
71941	Cars2	772.459	-0.953317	0.249633	-3.81887	0.000134063	0.0038236
52432	Ppp2r2d	2389.88	0.373128	0.0977337	3.8178	0.000134647	0.00383355
66405	Mcts2	298.072	0.632773	0.165802	3.81643	0.000135395	0.00384815
16512	Kcnh3	5400.38	0.63358	0.166134	3.81366	0.000136922	0.00388242
71729	Rgs12	1870.05	0.669134	0.17547	3.81338	0.000137077	0.00388242
68567	Cgref1	473.36	1.23691	0.324484	3.81193	0.000137885	0.00389178
69020	Zfp707	464.979	0.482751	0.12663	3.8123	0.000137679	0.00389178
66853	Pnpla2	1633.9	0.740863	0.194395	3.81112	0.00013834	0.00389334
386655	Eid2	1483.93	0.524885	0.13773	3.81098	0.000138417	0.00389334
79554	Cptp	864.14	0.522438	0.137183	3.80833	0.000139907	0.00392848
57754	Cend1	12762.4	0.609788	0.16023	3.80569	0.000141407	0.00396377
23986	Eci2	1142.04	0.464718	0.122164	3.80406	0.000142342	0.00398315
13544	Dvl3	2954.3	-0.466503	0.122695	-3.80213	0.000143458	0.00400443
381605	Tbc1d2	197.884	-1.10164	0.289762	-3.80189	0.000143594	0.00400443
20937	Suv39h1	1338.24	0.574945	0.151265	3.80091	0.000144164	0.00401185
320595	Phf8	1132.73	-0.394058	0.103683	-3.80059	0.000144352	0.00401185
26401	Map3k1	317.43	-0.602868	0.158749	-3.79761	0.000146096	0.00405341
14390	Gabpa	769.004	-0.611062	0.161005	-3.7953	0.000147464	0.00406713
26570	Slc7a11	1077.06	-1.33574	0.351874	-3.79609	0.000146999	0.00406713
59015	Nup160	484.517	-0.717715	0.189117	-3.79509	0.000147588	0.00406713
230806	Crybg2	27.2315	1.40152	0.369242	3.79566	0.000147251	0.00406713
51875	Tmem141	505.67	0.78307	0.206376	3.79438	0.000148012	0.00406744
75538	Fam71e1	260.25	0.740452	0.195152	3.79424	0.000148097	0.00406744
14470	Rabac1	5601.47	0.721067	0.190142	3.79226	0.000149282	0.00408623
16581	Kifc2	27710.7	0.481573	0.126988	3.79228	0.00014927	0.00408623
12772	Ccr2	7.84375	-3.08935	0.815094	-3.79017	0.000150544	0.00411386
22774	Zic4	143.203	-1.79625	0.474962	-3.78189	0.000155645	0.00424614
67511	Tmed9	3490.72	0.502294	0.132834	3.78137	0.00015597	0.00424789
78428	Pym1	901.956	0.713847	0.188858	3.77982	0.000156944	0.0042602
624866	Lekr1	117.722	-1.17445	0.310715	-3.77983	0.000156938	0.0042602
100503068	Smim43	329.638	1.74275	0.461162	3.77903	0.000157439	0.00426655
50908	C1s1	77.9102	-1.89786	0.502323	-3.77817	0.000157983	0.00426982
218952	Fermt2	3051.25	-0.367315	0.0972242	-3.77801	0.000158083	0.00426982
232798	Leng8	12850	-1.65552	0.438483	-3.77557	0.000159643	0.00430483
237073	Rbm41	224.526	-1.00521	0.266291	-3.77487	0.000160093	0.00430984
16353	Ipw	334.774	-1.66526	0.441339	-3.77321	0.000161161	0.00432505
26920	Cntrl	716.24	-1.30004	0.344555	-3.77309	0.000161235	0.00432505
72549	Reep4	134.204	-0.912484	0.241875	-3.77254	0.000161594	0.00432505
109113	Uhrf2	1479.24	-0.467289	0.123872	-3.77235	0.000161719	0.00432505
108143	Taf9	3045.32	0.55666	0.147605	3.77128	0.000162414	0.00433655
269959	Adamtsl3	48.9092	-1.75547	0.46578	-3.76887	0.000163986	0.00437135
20683	Sp1	793.226	-0.475361	0.126239	-3.76557	0.000166169	0.00440381
99334	Zscan29	292.51	-0.657761	0.174655	-3.76606	0.000165841	0.00440381
235402	Lingo1	13285.1	0.498805	0.132471	3.76539	0.000166289	0.00440381
330817	Dhps	1333.91	0.604247	0.160491	3.76499	0.000166553	0.00440381
100503199	5430416N02Rik	218.754	0.71125	0.188895	3.76533	0.000166333	0.00440381
235041	Kank2	530.678	-0.678213	0.180261	-3.76239	0.000168294	0.00444264
70918	Nsun7	1157.43	-1.53278	0.407452	-3.76186	0.000168657	0.00444503
66313	Smurf2	1073.53	-0.398046	0.105876	-3.75957	0.000170209	0.00446243
207798	Gramd1c	91.006	-1.39591	0.371211	-3.76043	0.000169621	0.00446243
237500	Tmtc3	345.631	-0.971308	0.258365	-3.75944	0.000170297	0.00446243
790910	Gm11201	41.2319	-2.94134	0.782423	-3.75927	0.000170411	0.00446243
67075	Magt1	456.372	-0.613814	0.163308	-3.75862	0.000170855	0.00446688
20815	Srpk1	1617.62	-0.613903	0.163419	-3.75663	0.000172219	0.00449532
68991	Ssu72	2194.61	0.640023	0.170435	3.75523	0.000173181	0.00451322
68053	Ubxn2b	1082.7	-0.517706	0.137895	-3.75434	0.0001738	0.00452212
100038746	Gm1976	872.766	0.60769	0.161941	3.75253	0.00017506	0.00454766
56444	Actr10	4395.47	0.312751	0.0833741	3.75118	0.000176004	0.0045649
66231	Thoc7	1059.46	0.353999	0.0944804	3.7468	0.000179104	0.00463793
320234	Ccdc66	389.486	-0.633821	0.169193	-3.74613	0.000179581	0.00464293
338352	Nell1	1491.24	0.544567	0.145416	3.7449	0.000180468	0.00465847
100503849	Sp3os	431.055	0.612017	0.163452	3.74432	0.000180883	0.00466181
22218	Sumo1	2611.53	0.421054	0.112482	3.74332	0.000181608	0.0046731
68988	Prpf31	1582.06	0.304557	0.0814007	3.74146	0.000182957	0.00468566
69221	2410006H16Rik	591.577	0.818601	0.218787	3.74155	0.000182888	0.00468566
76967	2700049A03Rik	268.025	-0.790714	0.211297	-3.74219	0.000182422	0.00468566
77739	Adamtsl1	241.402	-0.894464	0.239193	-3.73951	0.000184379	0.00471467
16772	Lama1	143.054	-1.3884	0.371496	-3.73732	0.000185992	0.00474847
215160	Rhbdd2	4010.17	0.463889	0.12426	3.7332	0.000189061	0.00481927
72102	Dusp11	2738.85	-1.4291	0.382917	-3.73213	0.00018987	0.00482589
73024	Emc7	2223.07	0.411019	0.110132	3.73207	0.000189912	0.00482589
269966	Nup98	1455.49	-0.486774	0.130517	-3.72957	0.000191803	0.00486637
94332	Cadm3	22704.9	0.411414	0.110334	3.72881	0.000192386	0.00487358
17427	Mns1	64.2957	-1.35191	0.362625	-3.72811	0.000192921	0.00487884
56771	Med20	883.721	-0.790685	0.212108	-3.72776	0.000193192	0.00487884
74741	C2cd5	2248.5	-1.04086	0.279273	-3.72705	0.000193733	0.00488495
13644	Efs	734.505	-0.8515	0.228632	-3.72433	0.000195834	0.00492155
20619	Snap23	567.359	-1.01523	0.272619	-3.724	0.00019609	0.00492155
74246	Gale	588.769	0.377233	0.101291	3.72424	0.000195907	0.00492155
11695	Alx4	86.1404	-1.93444	0.51961	-3.72288	0.000196965	0.00492174
23921	Sh2b2	274.841	0.756214	0.20315	3.72244	0.000197304	0.00492174
67877	Naa20	1565.54	0.525268	0.141101	3.72264	0.000197153	0.00492174
435376	Atp6ap1l	77.3706	2.63662	0.708222	3.72287	0.00019697	0.00492174
11666	Abcd1	934.84	-0.525351	0.141167	-3.72148	0.000198055	0.00493294
66257	Nicn1	3445.84	0.354971	0.0954114	3.72043	0.000198884	0.00494354
67846	Tmem39a	449.621	-0.846663	0.227611	-3.71979	0.00019939	0.00494354
215512	Fam117a	415.106	-0.700442	0.188294	-3.71993	0.000199274	0.00494354
56209	Gde1	7680.01	0.564081	0.151665	3.71927	0.000199801	0.00494621
57780	Fxyd7	2955.77	1.12199	0.301706	3.71882	0.000200158	0.00494754
56418	Ykt6	3268.7	0.343217	0.0923283	3.71736	0.000201317	0.00496116
76156	Fam131b	5524.07	0.351694	0.0946005	3.71768	0.000201062	0.00496116
11605	Gla	500.553	0.384604	0.103491	3.71631	0.000202152	0.00497423
319565	Syne2	891.477	-0.67143	0.18073	-3.71509	0.000203131	0.00499078
56174	Nagk	1234.32	0.68227	0.183825	3.71152	0.000206018	0.0050439
71409	Fmnl2	1644.37	-0.558258	0.150422	-3.71127	0.000206221	0.0050439
102902673	Gm21992	1012.18	-1.25843	0.339025	-3.71191	0.000205704	0.0050439
22139	Ttr	72767.3	-5.08752	1.37102	-3.71077	0.000206633	0.00504641
11841	Arf2	1475.49	0.440573	0.11877	3.70945	0.000207706	0.00506505
18783	Pla2g4a	89.2867	-0.924315	0.249482	-3.70494	0.000211443	0.00514847
75782	Lca5	377.452	-0.884664	0.238872	-3.7035	0.000212645	0.00517003
17387	Mmp14	764.54	-0.62134	0.167814	-3.70256	0.000213433	0.00518146
69195	Tmem121	633.895	0.733605	0.198209	3.70116	0.000214612	0.00520236
16593	Klc1	24369.1	0.327597	0.0885226	3.70072	0.00021499	0.00520377
210126	Lpp	390.609	-0.716579	0.193692	-3.69959	0.000215952	0.00521931
15254	Hint1	4831.97	0.652759	0.176523	3.69787	0.00021742	0.00523669
18082	Nipsnap1	2813.62	0.317337	0.0858158	3.69789	0.000217402	0.00523669
20832	Ssr4	1550.87	0.538045	0.145511	3.69762	0.000217634	0.00523669
11769	Ap1s1	9591.48	0.705986	0.191246	3.6915	0.000222937	0.0053236
21818	Tgm3	42.5507	2.30051	0.62312	3.69192	0.00022257	0.0053236
65105	Arl6ip4	1253.47	1.05152	0.28485	3.69147	0.000222962	0.0053236
75956	Srrm2	25380.5	-1.3396	0.36292	-3.69116	0.000223233	0.0053236
78321	Ankrd23	181.07	-1.08986	0.295133	-3.69277	0.000221822	0.0053236
78586	Srbd1	287.928	-0.585227	0.158556	-3.69098	0.000223393	0.0053236
224405	Cyyr1	218.554	-0.851892	0.230814	-3.69082	0.00022353	0.0053236
84004	Mcam	778.677	-1.02651	0.278333	-3.68808	0.000225957	0.00537356
382089	Ripply2	113.008	0.879405	0.238511	3.68707	0.000226851	0.00538697
30947	Adat1	185.803	-0.753925	0.204584	-3.68516	0.000228562	0.00541183
239408	Tmem74	170.1	-0.822119	0.223087	-3.6852	0.000228523	0.00541183
64540	Tspan4	516.107	0.778497	0.211317	3.68402	0.000229583	0.00541359
72946	Lrrc47	2495.28	0.32431	0.0880246	3.68431	0.000229321	0.00541359
212898	Dse	197.287	-0.575277	0.156157	-3.68397	0.000229631	0.00541359
320705	Bend6	3518.85	0.53849	0.146286	3.68107	0.000232254	0.00546752
11782	Ap4s1	1021.69	0.448049	0.121758	3.67982	0.000233398	0.00548653
17691	Sik1	719.456	-0.994632	0.270489	-3.67717	0.000235838	0.00553591
208043	Setd1b	4582.63	-0.888389	0.241689	-3.67576	0.000237145	0.00555859
67808	Tprgl	7494.21	0.530617	0.144403	3.67457	0.000238254	0.00557657
14077	Fabp3	1366.55	0.886917	0.241527	3.67212	0.000240548	0.0056222
16150	Ikbkb	1612.46	-0.745519	0.203152	-3.66976	0.000242774	0.00565239
21678	Tead3	178.324	-0.69508	0.189414	-3.66964	0.000242892	0.00565239
22385	Baz1b	4504.07	-0.524376	0.142885	-3.66992	0.000242625	0.00565239
102098	Arhgef18	2293.07	-0.307335	0.0837588	-3.66929	0.000243225	0.00565239
74430	Cfap20dc	395.724	0.556281	0.151651	3.66817	0.000244291	0.00566908
11973	Atp6v1e1	10702.3	0.528691	0.144157	3.66746	0.000244969	0.00567674
81630	Zbtb22	1047.68	0.953749	0.260241	3.66487	0.000247462	0.00572638
57875	Angptl4	183.789	1.30193	0.355351	3.6638	0.000248502	0.00574229
73666	Thoc3	1401.29	0.386587	0.105537	3.66306	0.000249217	0.00575068
233328	Lrrk1	171.467	-0.859466	0.23483	-3.65995	0.00025226	0.00581267
14149	Fdxr	1516.93	-0.355993	0.0973254	-3.65777	0.000254423	0.00585423
231326	Aasdh	350.985	-1.053	0.287943	-3.65695	0.000255232	0.00586458
19085	Prkar1b	29114.4	0.733874	0.200704	3.65649	0.000255691	0.00586686
105148	Iars	2000.84	-0.408999	0.111911	-3.65467	0.000257517	0.00590046
57753	Noc3l	535.883	-0.663838	0.181775	-3.65198	0.000260223	0.00595411
70727	Rasgef1a	13691.2	0.397828	0.10896	3.65115	0.000261067	0.00596506
18605	Enpp1	158.706	-0.997184	0.273186	-3.6502	0.000262041	0.00597892
74201	Cep97	679.71	-0.764923	0.209599	-3.64945	0.000262799	0.00598786
12614	Celsr1	457.021	-0.564145	0.154717	-3.6463	0.00026604	0.00602802
77543	8030442B05Rik	268.239	-0.801101	0.219642	-3.64731	0.000265	0.00602802
78286	Nav2	3514.14	-0.820016	0.224879	-3.64648	0.000265856	0.00602802
104110	Adcy4	163.166	-1.04252	0.285902	-3.64644	0.0002659	0.00602802
17122	Mxd4	1319.79	0.482808	0.132445	3.64534	0.000267035	0.00603629
260302	Gga3	3270.43	-0.390411	0.107102	-3.64524	0.000267145	0.00603629
24012	Rgs7	2947.92	0.328184	0.0901019	3.64237	0.000270142	0.00607706
70461	Crtc3	1443.58	-0.404949	0.111186	-3.64208	0.000270439	0.00607706
72160	Tmem163	469.482	0.925854	0.25419	3.64237	0.000270141	0.00607706
140629	Ubox5	717.212	0.431045	0.118346	3.64223	0.00027029	0.00607706
223601	Cyrib	4026.23	0.358555	0.0984589	3.64167	0.000270875	0.00607847
77782	Polq	454.008	-1.73773	0.477246	-3.64116	0.000271409	0.00608209
103135	Pan2	931.059	-0.991879	0.272472	-3.6403	0.000272321	0.00609416
231821	Adap1	6888.01	0.587227	0.16134	3.63969	0.000272964	0.00610019
68273	Pomgnt1	2878.69	0.409187	0.112436	3.63929	0.000273391	0.00610137
16974	Lrp6	1753.52	-0.687788	0.189024	-3.63862	0.000274099	0.00610881
27060	Tcirg1	583.71	-0.665704	0.183008	-3.63758	0.000275215	0.00612531
12268	C4b	2274.39	-1.26514	0.34802	-3.63525	0.000277707	0.00616395
231999	Plekha8	530.96	-0.653505	0.17976	-3.63544	0.000277507	0.00616395
66098	Chchd6	1628.61	0.666141	0.183323	3.6337	0.000279386	0.00619281
27414	Sergef	471.512	0.573096	0.157806	3.63164	0.000281625	0.0062096
56807	Scamp5	17850.2	0.384376	0.105842	3.6316	0.000281666	0.0062096
208266	Dot1l	4083.56	-1.26503	0.348307	-3.63196	0.000281282	0.0062096
280668	Adam1a	203.192	-1.35663	0.373469	-3.63252	0.000280671	0.0062096
56233	Hdac7	1760.32	-0.901393	0.248643	-3.62525	0.000288685	0.00633093
68790	Fendrr	51.0544	-2.03046	0.560095	-3.62521	0.000288722	0.00633093
73431	1700052K11Rik	278.034	0.434705	0.119911	3.62524	0.000288699	0.00633093
381038	Parl	1110.6	0.453176	0.124982	3.62592	0.000287934	0.00633093
13446	Doc2a	1414.05	1.19599	0.330125	3.62284	0.000291389	0.00636644
71927	Itfg1	7272.47	0.40494	0.111766	3.62312	0.000291066	0.00636644
232821	Ccdc106	1455.4	0.536703	0.148149	3.62273	0.000291512	0.00636644
66648	Tpgs2	2320.75	0.321755	0.088845	3.62153	0.000292866	0.00638286
67680	Sdhb	4511.99	0.66871	0.184664	3.62122	0.000293213	0.00638286
108075	Ltbp4	4283.58	-0.455176	0.125704	-3.62103	0.000293438	0.00638286
625018	C4a	138.982	-2.21154	0.610937	-3.61991	0.0002947	0.00640178
73075	Ppil6	619.874	-1.40528	0.388349	-3.61861	0.000296186	0.00642551
78934	4930581F22Rik	144.499	-1.03695	0.286627	-3.61776	0.000297162	0.00643811
105663	Thtpa	1375.06	0.441381	0.122061	3.61606	0.000299119	0.00647192
71472	Usp19	5700.11	-0.535726	0.148176	-3.61548	0.000299794	0.00647793
19328	Rab12	3765.86	0.352924	0.0976273	3.61502	0.00030033	0.00648093
12796	Camp	10.1739	-3.68347	1.01953	-3.61292	0.000302765	0.00651623
98685	Trmt1l	1197.56	-0.38436	0.106385	-3.61293	0.000302759	0.00651623
14672	Gna11	8407.54	0.424102	0.117441	3.61118	0.000304805	0.00654253
106952	Arap3	496.744	-0.578267	0.160147	-3.61085	0.00030519	0.00654253
105943584	Gm45927	1551.27	-1.42537	0.394707	-3.61121	0.000304768	0.00654253
30795	Fkbp3	2354.7	0.390125	0.108113	3.60849	0.000307989	0.00657661
66086	Cep20	1219.79	0.545987	0.151285	3.60898	0.000307401	0.00657661
66226	Trappc2	1340.95	0.322278	0.0893112	3.60849	0.000307989	0.00657661
328906	Gm15328	124.774	-1.97714	0.54803	-3.60772	0.000308894	0.00658731
15439	Hp	13.9929	-2.23798	0.620464	-3.60695	0.000309818	0.00659781
67119	Ccdc159	866.008	-1.37405	0.381048	-3.60598	0.000310981	0.00659781
226123	Morn4	3027.36	0.48596	0.134766	3.60596	0.000311004	0.00659781
242297	Fam110b	1881.57	0.491037	0.136159	3.60636	0.000310522	0.00659781
107734	Mrpl30	1775.36	0.660099	0.183353	3.60016	0.000318025	0.00673199
213484	Nudt18	1330.99	0.665917	0.184974	3.60005	0.000318154	0.00673199
14245	Lpin1	1156.01	-0.456239	0.126745	-3.59967	0.000318617	0.00673306
12488	Cd2ap	816.131	-0.957672	0.266156	-3.59816	0.000320477	0.00675134
59041	Stk25	8956.82	0.263312	0.073182	3.59804	0.000320625	0.00675134
68133	Gcsh	1426.32	0.492661	0.136928	3.59796	0.000320724	0.00675134
57750	Wdr12	955.572	0.323674	0.0899754	3.59736	0.000321457	0.00675806
380718	Mks1	275.665	-0.590135	0.164071	-3.59683	0.000322115	0.00676318
23934	Ly6h	12166.3	0.815172	0.226663	3.5964	0.000322654	0.00676577
142980	Tlr3	449.545	-0.578589	0.160912	-3.59568	0.000323542	0.0067757
68734	Ppp4r3a	1132.62	-0.533387	0.148384	-3.59463	0.000324857	0.00678791
114604	Prdm15	629.202	-0.662246	0.184236	-3.59455	0.000324957	0.00678791
213391	Rassf4	214.626	-0.794129	0.220998	-3.59338	0.000326412	0.00680957
12751	Tpp1	3531.57	-0.322653	0.0898216	-3.59215	0.000327955	0.00683303
14670	Gnl1	8419.95	0.562489	0.156638	3.59101	0.000329402	0.00685442
67236	Cinp	1248.88	0.517794	0.144222	3.59027	0.00033034	0.00685901
231380	Uba6	336.38	-0.874106	0.243472	-3.59017	0.000330464	0.00685901
11491	Adam17	454.202	-0.61458	0.171236	-3.58908	0.000331851	0.00687409
20617	Snca	10029.9	0.344315	0.0959379	3.58893	0.000332033	0.00687409
13488	Drd1	213.53	1.34843	0.375829	3.58787	0.000333388	0.00688466
73711	Mvb12a	860.577	0.757422	0.211092	3.58812	0.000333073	0.00688466
14251	Flot1	4368.87	0.532951	0.148615	3.58613	0.000335623	0.00692206
19177	Psmb7	4006.4	0.632786	0.176521	3.58477	0.000337373	0.00694062
230872	Crocc	3342.05	-1.32347	0.369176	-3.58493	0.000337169	0.00694062
12029	Bcl6b	84.6821	-1.19621	0.33376	-3.58403	0.000338332	0.00694282
69852	Tcf23	26.0077	1.60518	0.447837	3.58429	0.000337997	0.00694282
72565	Uaca	392.396	-0.762538	0.212819	-3.58303	0.000339632	0.00696074
16330	Inpp5b	2126	-0.722455	0.201875	-3.57873	0.000345267	0.00698528
16775	Lama4	187.498	-0.758766	0.212071	-3.57788	0.000346395	0.00698528
19342	Rab4b	3005.67	0.605068	0.168994	3.58042	0.000343047	0.00698528
19763	Ring1	1520.66	-0.355183	0.0992661	-3.57808	0.000346121	0.00698528
56513	Pard6a	836.39	0.644704	0.180036	3.58097	0.000342316	0.00698528
66704	Rbm4b	1397.27	-1.12899	0.315296	-3.58074	0.00034262	0.00698528
69890	Zfp219	2261.2	-0.340738	0.0951978	-3.57926	0.000344572	0.00698528
72900	Ndufv2	4810.94	0.573936	0.160314	3.58008	0.000343494	0.00698528
80982	Cemip	1110.09	-0.757062	0.211368	-3.58173	0.000341332	0.00698528
93734	Mpv17l	2925.22	0.332604	0.0929455	3.57849	0.00034559	0.00698528
227656	Rexo4	1978.77	-0.697846	0.194963	-3.57937	0.000344418	0.00698528
240427	Setbp1	1349.9	-0.646893	0.180692	-3.58008	0.000343489	0.00698528
381629	Atraid	2021.25	0.464751	0.129872	3.57854	0.00034552	0.00698528
15932	Idua	1196.97	-0.689755	0.192907	-3.57558	0.000349455	0.0070229
21987	Tpd52l1	1064.54	0.491708	0.13752	3.57555	0.000349496	0.0070229
68750	Rreb1	3058.06	-1.76957	0.494914	-3.57551	0.000349552	0.0070229
20649	Sntb1	204.208	-1.22049	0.341606	-3.57281	0.000353174	0.00708694
18632	Pex11b	1535.25	0.390031	0.109238	3.57047	0.000356336	0.0071416
71986	Ddx28	514.616	0.573316	0.16061	3.56962	0.000357496	0.00715606
230676	Szt2	2492.86	-1.25092	0.350476	-3.56922	0.000358047	0.00715831
18583	Pde7a	925.826	-0.767806	0.215168	-3.5684	0.000359172	0.00717201
76088	Dock8	203.009	-0.51621	0.14468	-3.56794	0.000359801	0.00717579
14254	Flt1	2206.6	-0.608026	0.170456	-3.56706	0.000361014	0.00719118
94216	Col4a6	60.4168	-1.62222	0.454873	-3.56631	0.000362046	0.00720295
76976	Arxes2	1617.08	0.441442	0.123803	3.56568	0.000362913	0.00720656
242022	Frem2	139.791	-0.81656	0.229014	-3.56554	0.000363111	0.00720656
14696	Gnb4	438.411	0.882996	0.247813	3.56315	0.000366432	0.00724969
16323	Inhba	249.969	-0.820643	0.230322	-3.56302	0.000366614	0.00724969
67473	Slc47a1	86.3192	-2.7953	0.784532	-3.56302	0.000366617	0.00724969
50927	Nasp	507.566	-0.606138	0.170162	-3.56212	0.000367868	0.00725684
56205	Ensa	10103.8	0.377057	0.10585	3.56218	0.00036779	0.00725684
268739	Arhgef40	819.512	-0.489514	0.137494	-3.56026	0.000370491	0.00729976
66614	Gpatch4	1150.62	0.444288	0.124863	3.55821	0.000373388	0.00734795
94230	Cpsf1	2457.96	-0.379033	0.106576	-3.55646	0.00037588	0.00737852
229543	Ints3	3059.04	-0.328628	0.0924107	-3.55617	0.000376298	0.00737852
232164	Paip2b	1907.19	0.2634	0.0740646	3.55636	0.000376033	0.00737852
27403	Abca7	739.671	-0.883762	0.248576	-3.55531	0.000377541	0.007394
216440	Os9	7499.56	0.389732	0.109662	3.55394	0.000379501	0.00742348
68332	Sdhaf1	970.413	0.663998	0.187008	3.55064	0.000384293	0.0075082
100502982	BC037704	77.6218	0.792207	0.223169	3.54981	0.000385511	0.00752299
230868	Igsf21	1664.57	1.16721	0.32885	3.54938	0.000386135	0.00752616
329504	Lcmt2	345.578	0.618795	0.174374	3.54866	0.000387201	0.00753794
13430	Dnm2	3531.32	-0.425352	0.119878	-3.5482	0.000387878	0.00754212
100642166	Gm15446	1332.46	-1.3566	0.382423	-3.54738	0.00038909	0.00755669
19892	Rpe65	19.6705	3.8035	1.0723	3.54705	0.000389567	0.00755696
228858	Gdap1l1	3382.6	0.591863	0.16689	3.54642	0.000390505	0.00756614
100503790	Gm19897	13.482	-2.74048	0.773102	-3.54478	0.000392938	0.00760427
72615	Anks3	2241.47	-0.981763	0.277063	-3.54347	0.000394901	0.0076332
50773	Nt5c	898.041	0.571758	0.161386	3.5428	0.000395907	0.00763475
399101	Snhg3	273.33	0.684633	0.193247	3.54279	0.000395917	0.00763475
12826	Col4a1	2101.36	-1.08001	0.304874	-3.54247	0.000396405	0.00763513
208211	Alg1	1089.11	0.383666	0.108327	3.54174	0.000397492	0.00764703
72039	Mccc1	931.407	-0.736721	0.208037	-3.5413	0.000398164	0.00765094
12814	Col11a1	322.676	-1.9857	0.560819	-3.54072	0.000399032	0.00765861
22339	Vegfa	1950.12	-0.961544	0.271699	-3.53901	0.000401635	0.00768145
76425	Gid8	2571.2	0.296903	0.0838937	3.53903	0.000401593	0.00768145
100529074	Snora33	123.298	0.801621	0.226498	3.53919	0.000401351	0.00768145
12626	Cetn3	778.099	0.392179	0.110837	3.53834	0.000402659	0.00768301
68977	Haghl	2433	0.474041	0.133962	3.53862	0.000402231	0.00768301
19341	Rab4a	1654.56	0.627527	0.177392	3.53751	0.000403922	0.00769811
18642	Pfkm	15459.9	0.327864	0.0926995	3.53685	0.000404932	0.00769937
434350	9430091E24Rik	93.511	-0.997312	0.281972	-3.53691	0.000404833	0.00769937
108159	Ubxn8	666.756	0.331247	0.0936943	3.5354	0.000407162	0.00773277
218503	Fcho2	1160.62	-0.799915	0.226324	-3.53437	0.000408743	0.00775377
320209	Ddx11	40.9799	-1.4756	0.417657	-3.53304	0.00041081	0.00778392
20192	Ryr3	2955.44	-1.6563	0.468898	-3.53232	0.00041193	0.00779474
69668	Ccdc115	938.416	0.361628	0.102384	3.53206	0.000412337	0.00779474
19726	Rfx3	2368.55	-0.765381	0.216764	-3.53094	0.000414081	0.00781866
338371	Endov	1888.25	0.332367	0.0941384	3.53062	0.000414583	0.00781908
70885	Ints10	2780.44	-1.08799	0.308256	-3.52949	0.000416365	0.00784362
107747	Aldh1l1	2361.72	0.515924	0.146202	3.52884	0.000417384	0.00785375
622404	Ccdc107	739.747	0.651325	0.184589	3.52851	0.000417899	0.00785438
14815	Nr3c1	2456.75	-0.382788	0.108511	-3.52763	0.000419296	0.00787157
319832	Tmem229a	1746	-0.383579	0.10877	-3.52653	0.000421051	0.00789543
18571	Pdcd6ip	2992.37	-0.315457	0.0894707	-3.52581	0.000422187	0.00790764
22428	Dctn6	2619.72	0.430808	0.122232	3.52452	0.000424249	0.00793715
380608	Tagap1	1472.58	0.359838	0.102111	3.52399	0.000425096	0.0079439
320790	Chd7	822.385	-0.861273	0.244474	-3.52296	0.000426755	0.00796577
101565	Ccp110	1979.38	-0.661155	0.187806	-3.52042	0.000430862	0.00803324
66439	Borcs7	993.757	0.329618	0.0936643	3.51914	0.000432952	0.00806028
75659	Wdr54	611.92	0.534383	0.15186	3.51892	0.000433301	0.00806028
68652	Tab2	2910.27	-0.353967	0.100635	-3.51734	0.000435889	0.00809919
76524	Cln6	802.913	0.461065	0.131152	3.51551	0.000438915	0.00814613
107515	Lgr4	887.354	-0.645248	0.183594	-3.51454	0.000440515	0.00816654
66248	Alg5	555.181	0.457551	0.130394	3.509	0.0004498	0.00832018
231214	Cc2d2a	1023.19	-0.889545	0.253505	-3.50898	0.000449822	0.00832018
239796	Mb21d2	950.62	0.531552	0.151514	3.50826	0.000451045	0.00833335
225339	Ammecr1l	1090.61	-0.52676	0.150178	-3.50756	0.000452228	0.00834576
223642	Zc3h3	1636.19	-0.523313	0.149216	-3.50707	0.000453065	0.00835175
20650	Sntb2	327.587	-1.12041	0.319635	-3.50528	0.000456123	0.0083749
23924	Katna1	331.653	-0.636551	0.181586	-3.50551	0.000455734	0.0083749
269800	Zfp384	2229.95	-0.38143	0.108804	-3.50567	0.000455451	0.0083749
546144	Wdr72	13.0518	-6.66475	1.90143	-3.50514	0.000456374	0.0083749
18986	Pou2f1	767.96	-0.959622	0.273907	-3.50346	0.000459254	0.00839
21334	Tac2	218.564	1.89533	0.540905	3.50399	0.000458334	0.00839
69151	Lzic	205.075	-0.466164	0.133046	-3.50378	0.000458703	0.00839
224897	Dpp9	3717.44	-0.308534	0.088061	-3.50364	0.000458948	0.00839
71887	Ppm1j	13.9687	2.2994	0.656503	3.50249	0.000460931	0.00840182
246694	Hps5	532.145	-0.782896	0.223508	-3.50276	0.00046046	0.00840182
13405	Dmd	1580.06	-0.722407	0.206288	-3.50193	0.000461893	0.00840995
17245	Mdm1	238.08	-0.705672	0.201529	-3.50159	0.000462491	0.00841145
68644	Abhd14a	1616.62	-0.540655	0.154436	-3.50084	0.000463803	0.00842437
71724	Aox3	97.0723	-1.61038	0.46007	-3.50029	0.00046475	0.00842437
631990	Cdr1	1960.28	1.20375	0.343874	3.50056	0.000464284	0.00842437
216345	Zfc3h1	1438.41	-1.0482	0.299502	-3.4998	0.000465599	0.00843039
11829	Aqp4	3758.6	-0.68858	0.196794	-3.49899	0.000467027	0.00843751
268373	Ppia	38492.6	0.715789	0.204557	3.49921	0.00046664	0.00843751
320210	A230077H06Rik	647.148	-1.76836	0.505466	-3.49847	0.000467933	0.00844454
80748	BC004004	2425.41	0.483138	0.138129	3.49773	0.00046924	0.00845876
78887	Sfi1	1421.18	-1.30131	0.372075	-3.49743	0.000469764	0.00845886
20907	Stx1a	5641.62	1.14163	0.326522	3.49632	0.000471724	0.00848479
209354	Eif2b1	869.278	0.406195	0.116201	3.49563	0.000472941	0.00849732
69131	Cdk12	1040.98	-0.472523	0.135194	-3.49515	0.000473801	0.00850339
14252	Flot2	5749.93	0.448863	0.128511	3.4928	0.00047799	0.00855974
75734	Mff	6046.06	0.335018	0.0959115	3.49299	0.000477646	0.00855974
217026	Heatr6	963.276	-0.620941	0.177848	-3.49142	0.000480459	0.00859452
12667	Chrd	5079.26	-1.26072	0.361526	-3.48721	0.000488088	0.00872142
54396	Irgm2	162.195	-0.541094	0.155218	-3.48603	0.000490244	0.00875037
12913	Creb3	1427.13	0.492389	0.141275	3.48532	0.000491557	0.00875516
58869	Pex5l	12391.7	-0.426587	0.122396	-3.4853	0.000491585	0.00875516
107723	Slc12a6	4304.86	-0.524779	0.150614	-3.48425	0.000493513	0.0087799
66775	Hacd4	285.543	-1.15599	0.331817	-3.48382	0.000494316	0.00878461
14704	Gng3	12338.2	0.696631	0.200001	3.48314	0.000495574	0.00879739
67239	Rpf2	1275.12	0.346367	0.0994672	3.48222	0.000497271	0.00881791
16905	Lmna	1714.04	0.384004	0.110314	3.48101	0.000499529	0.00882976
30050	Fbxw2	2883.22	0.308453	0.0886075	3.48112	0.00049933	0.00882976
170643	Kirrel	259.558	-0.701652	0.201567	-3.48099	0.000499563	0.00882976
50722	Dkkl1	124.048	2.95816	0.849933	3.48046	0.000500552	0.00883766
71684	Rbm43	518.684	0.370745	0.106553	3.47944	0.000502459	0.00885218
77428	9430083A17Rik	118.178	0.708391	0.203578	3.4797	0.000501978	0.00885218
80515	Rnf227	3016.17	0.556763	0.160052	3.47865	0.000503953	0.00886893
72935	Ddx41	1976.16	-0.525852	0.151245	-3.47682	0.0005074	0.00891302
74158	Josd1	2766.87	0.329599	0.0948011	3.47674	0.000507552	0.00891302
106344	Rfc4	71.8472	0.877627	0.252541	3.47519	0.000510491	0.008955
100302730	5830417I10Rik	2261.65	-0.917238	0.263963	-3.47487	0.000511102	0.00895609
17750	Mt2	8884.69	0.918486	0.264433	3.47342	0.000513878	0.00899506
12386	Ctnna2	3494.02	0.276251	0.0795445	3.47292	0.000514833	0.00900214
65945	Clstn1	48144.6	0.569608	0.164066	3.47183	0.000516929	0.00901944
74310	Ube4bos3	69.8705	-1.9913	0.57355	-3.47189	0.000516811	0.00901944
66277	Klf15	1071.52	0.444103	0.127948	3.47096	0.000518608	0.00903907
26440	Psma1	2473.97	0.383447	0.110496	3.47023	0.000520015	0.0090499
109136	Mmaa	1064.33	-0.864566	0.24915	-3.47006	0.000520339	0.0090499
19661	Rbp3	20.8044	-4.46174	1.28602	-3.4694	0.000521613	0.0090624
232878	Zscan22	567.48	-0.431866	0.124528	-3.46803	0.000524291	0.00909924
71983	Tmco6	556.951	-0.461244	0.133033	-3.46715	0.000526015	0.00911945
320237	Smim10l2a	891.392	0.579756	0.167261	3.46618	0.000527918	0.00914273
381022	Kmt2d	6682.15	-1.03339	0.298194	-3.46548	0.000529284	0.00915668
50911	Exosc9	814.84	0.405844	0.117156	3.46414	0.000531927	0.00919264
52635	Esyt2	1557.36	-0.469174	0.135496	-3.46263	0.000534917	0.00922846
625098	Slc38a6	680.946	-1.10339	0.318667	-3.46253	0.000535131	0.00922846
17896	Myl4	128.199	1.90595	0.550827	3.46015	0.00053987	0.00926649
18028	Nfib	7703.33	-0.448853	0.129726	-3.46	0.000540176	0.00926649
20971	Sdc4	3706.33	0.611548	0.17674	3.46015	0.000539874	0.00926649
68925	Rpap1	861.693	-0.384631	0.111165	-3.46001	0.000540153	0.00926649
80750	N4bp1	2449.82	-0.38986	0.112645	-3.46094	0.000538286	0.00926649
224902	Safb2	4397.16	-1.10221	0.318583	-3.45972	0.000540746	0.00926653
18633	Pex16	1180.56	0.363604	0.105116	3.45908	0.000542032	0.00926909
317717	Sec22a	533.935	0.412141	0.119139	3.45934	0.000541502	0.00926909
105351	AW209491	660.023	0.389797	0.112716	3.45822	0.000543747	0.00928262
328977	Zfp532	2683.24	-0.413013	0.119445	-3.45777	0.000544669	0.00928262
434215	Lrrc32	182.742	-1.08723	0.31445	-3.45756	0.000545099	0.00928262
668173	Pex10	517.032	0.436328	0.126194	3.45759	0.00054504	0.00928262
66469	Prxl2b	1762.4	0.776154	0.224512	3.45707	0.000546081	0.00928964
72313	Fryl	2787.46	-0.732886	0.212036	-3.45641	0.000547414	0.00929095
209195	Clic6	970.253	-4.15096	1.20102	-3.45619	0.000547866	0.00929095
407800	Ecm2	281.433	-0.899075	0.260113	-3.45647	0.000547297	0.00929095
20897	Stra6	779.616	-1.0618	0.307327	-3.45495	0.000550399	0.00932421
74600	Mrpl47	395.064	0.59476	0.172283	3.45223	0.000555973	0.00940886
234797	6430548M08Rik	8893.1	0.625479	0.181226	3.45137	0.000557744	0.00942905
68666	Svop	9275.95	0.44571	0.129189	3.45007	0.00056045	0.00946499
236732	Rbm10	3095.7	-0.739584	0.214474	-3.44836	0.000564008	0.00951523
13709	Elf1	224.664	-0.496339	0.143986	-3.44712	0.00056659	0.00954891
78688	Nol3	1374.05	0.652411	0.189278	3.44683	0.0005672	0.00954934
12628	Cfh	904.301	-1.14004	0.330933	-3.44493	0.000571208	0.00958814
233199	Mybpc2	89.2566	1.00724	0.292386	3.4449	0.000571269	0.00958814
623781	Gm14137	65.5595	-1.68153	0.488089	-3.44514	0.000570773	0.00958814
20520	Slc22a5	511.098	-0.632727	0.183689	-3.44455	0.000572005	0.00959063
67937	Tmem59l	16259.6	0.502933	0.146066	3.4432	0.000574884	0.00962902
13998	Fgd6	705.688	-0.679566	0.19746	-3.44153	0.000578427	0.0096685
64657	Mrps10	742.95	0.653579	0.189906	3.4416	0.000578285	0.0096685
22771	Zic1	573.432	-1.35493	0.393858	-3.44015	0.000581385	0.009708
102693	Phldb1	5833.81	-0.892786	0.259576	-3.43941	0.000582992	0.00972316
212167	Gsap	270.987	-0.847069	0.2463	-3.43918	0.000583485	0.00972316
15902	Id2	2556.68	0.688869	0.200423	3.43708	0.000588019	0.00978871
22003	Tpm1	6526.4	0.331264	0.0964281	3.43535	0.00059179	0.00984145
320226	Ccdc171	132.59	-1.45849	0.424607	-3.43493	0.000592715	0.00984679
104625	Cnot6	1282.44	-0.51981	0.151376	-3.43389	0.000594986	0.00987447
21991	Tpi1	22378.9	0.537023	0.156508	3.43129	0.000600716	0.00995346
233489	Picalm	4734.84	-0.335613	0.0978129	-3.43118	0.000600966	0.00995346
68401	G6pc3	2399.3	0.570337	0.166248	3.43064	0.000602156	0.00996306
380732	Milr1	48.0283	-1.57908	0.460408	-3.42974	0.000604149	0.0099859
70144	Lrch3	1733.01	-1.05138	0.306611	-3.42905	0.000605697	0.0100014
12870	Cp	651.9	-0.93681	0.273257	-3.42832	0.000607339	0.0100183
75964	Trappc8	1690.14	-0.435149	0.126946	-3.42782	0.000608439	0.0100263
12545	Cdc7	589.426	-1.37296	0.400779	-3.42572	0.000613183	0.010074
109700	Itga1	157.425	-0.858239	0.250496	-3.42616	0.000612188	0.010074
226101	Myof	274.139	-1.24427	0.363196	-3.4259	0.000612776	0.010074
11977	Atp7a	300.806	-0.995955	0.290827	-3.42457	0.000615782	0.0101065
64656	Mrps23	1236.06	0.519251	0.151688	3.42315	0.000618999	0.0101439
66335	Atp6v1c1	8357.42	0.235466	0.0687945	3.42274	0.000619927	0.0101439
170930	Sumo2	7614.86	0.411287	0.120162	3.42276	0.000619886	0.0101439
73951	4930413G21Rik	411.726	0.423959	0.123893	3.42197	0.000621696	0.0101627
52055	Rab11fip5	3517.33	0.433135	0.126646	3.42004	0.000626127	0.0102249
93838	Dqx1	27.5703	-2.00731	0.587006	-3.41958	0.000627179	0.0102318
268390	Ahsa2	1488.21	-0.706634	0.206674	-3.41907	0.000628365	0.0102409
22223	Uchl1	21069.2	0.687237	0.20105	3.41825	0.000630262	0.0102513
22625	Map3k19	120.14	-1.11673	0.326684	-3.41839	0.000629924	0.0102513
22333	Vdac1	18076.5	0.418333	0.122448	3.41641	0.00063453	0.0103064
28088	Rtcb	4138.94	0.401447	0.117511	3.41624	0.000634912	0.0103064
14605	Tsc22d3	2906.48	0.610118	0.178679	3.4146	0.000638759	0.0103586
22680	Zfp207	5015.83	-0.642487	0.18826	-3.41276	0.000643078	0.0104182
76454	Fbxo31	7552.97	0.390836	0.114537	3.41232	0.000644136	0.010425
12836	Col7a1	122.646	-2.05611	0.602769	-3.41111	0.000646987	0.0104608
78825	Desi2	685.988	-0.447381	0.131209	-3.40967	0.00065042	0.0105059
208431	Shroom4	286.968	-0.666981	0.195631	-3.40938	0.000651118	0.0105068
11792	Apex1	1897.96	0.537754	0.157826	3.40727	0.000656161	0.0105559
19248	Ptpn12	1079.52	-0.601108	0.176432	-3.40703	0.000656748	0.0105559
70363	Fam135b	342.622	-0.992096	0.291187	-3.40707	0.000656642	0.0105559
71514	Sfpq	7835.8	-0.934108	0.274155	-3.40723	0.000656265	0.0105559
59036	Dact1	283.527	-0.7061	0.207317	-3.40589	0.000659478	0.0105789
71787	Trnau1ap	546.659	0.653729	0.191929	3.4061	0.000658972	0.0105789
76787	Ppfia3	9143.52	0.372039	0.109259	3.40513	0.000661331	0.0105982
16520	Kcnj4	4112.89	0.86951	0.255436	3.40402	0.000664019	0.0106204
73095	Slc25a42	2150.48	-0.51552	0.151435	-3.40422	0.000663526	0.0106204
78134	Lpar4	56.7428	-0.806104	0.236962	-3.40182	0.000669375	0.0106956
17925	Myo9b	2824.93	-1.25631	0.369596	-3.39914	0.000675991	0.0107535
55991	Panx1	542.494	0.389266	0.114511	3.39938	0.000675383	0.0107535
103573	Xpo1	1965.28	-0.653334	0.192159	-3.39997	0.000673923	0.0107535
214812	Zfp609	2994.21	-0.514679	0.15142	-3.39901	0.000676297	0.0107535
216190	Appl2	3754.87	-0.82877	0.243819	-3.39911	0.000676044	0.0107535
71375	Foxn3	1459.63	-0.432706	0.127352	-3.39771	0.00067953	0.0107839
242509	Bnc2	11.8591	-2.56981	0.756307	-3.39784	0.000679195	0.0107839
100040462	Mndal	130.226	-1.69724	0.499781	-3.39597	0.000683852	0.0108419
66770	4933429O19Rik	24.1682	-6.15949	1.81464	-3.39434	0.000687948	0.0108963
18537	Pcmt1	3253.95	0.257011	0.0757542	3.3927	0.000692071	0.0109192
51944	Knstrn	37.5591	-1.37208	0.404364	-3.39319	0.000690837	0.0109192
67102	D16Ertd472e	475.262	-0.563569	0.166086	-3.39324	0.000690719	0.0109192
277939	C2cd3	1100.11	-0.445436	0.131285	-3.39291	0.000691554	0.0109192
18424	Otx2	303.741	-4.39699	1.29684	-3.39056	0.00069751	0.0109213
21339	Taf1a	650.783	-1.0716	0.315988	-3.39128	0.000695677	0.0109213
50935	St6galnac6	6789.85	0.440989	0.130048	3.39098	0.000696429	0.0109213
56790	Supt20	1407.03	-0.87365	0.257669	-3.3906	0.00069741	0.0109213
58894	Zfp862-ps	545.784	-0.640072	0.188725	-3.39156	0.000694952	0.0109213
68891	Cd177	7.35572	-2.79448	0.824115	-3.39088	0.000696678	0.0109213
326622	Upf2	1898.11	-0.517382	0.152535	-3.39188	0.000694148	0.0109213
380916	Lrch1	758.502	-0.561765	0.165686	-3.39054	0.000697563	0.0109213
57810	Cdon	806.784	-0.774485	0.228462	-3.39	0.000698921	0.0109321
17281	Fyco1	2469.27	-1.11815	0.329944	-3.38892	0.000701692	0.010944
77683	Ehmt1	1454.06	-0.423747	0.125038	-3.38895	0.000701599	0.010944
272538	Tango6	182.969	-0.542534	0.16009	-3.38893	0.000701663	0.010944
27261	Dok3	175.057	-1.14694	0.338615	-3.38714	0.000706256	0.0110046
18817	Plk1	119.04	-0.860833	0.254192	-3.38655	0.000707773	0.0110065
20684	Sp100	143.775	-0.860449	0.254083	-3.38649	0.000707938	0.0110065
213753	Zfp598	2544.13	-0.719264	0.212404	-3.38631	0.000708399	0.0110065
18074	Nid2	170.488	-1.44443	0.426878	-3.38372	0.000715113	0.0110873
18588	Pde6g	16.4027	-3.13378	0.926284	-3.38317	0.000716539	0.0110873
78372	Snrnp25	390.558	0.70879	0.209505	3.38317	0.00071655	0.0110873
109232	Sccpdh	1700.01	0.403646	0.119316	3.383	0.000716999	0.0110873
208650	Cblb	1329.07	-0.564108	0.166708	-3.38381	0.000714883	0.0110873
26446	Psmb3	3026.56	0.720491	0.213021	3.38226	0.000718933	0.0111067
65100	Zic5	90.8303	-0.845045	0.249959	-3.38074	0.000722918	0.0111577
20972	Syngr1	22446.1	0.554542	0.164119	3.3789	0.000727754	0.0112217
269642	Nat8l	13114.1	0.394419	0.116804	3.37675	0.000733488	0.0112995
328186	Gm10336	501.439	-0.693244	0.205429	-3.37461	0.000739196	0.0113766
18768	Pkib	298.93	0.599045	0.177562	3.37372	0.000741607	0.011403
20474	Six4	40.5832	-1.06442	0.315712	-3.37148	0.000747644	0.011485
69539	Trnp1	8411.28	0.553951	0.164343	3.37071	0.000749757	0.0115066
19057	Ppp3cc	737.805	0.362408	0.10757	3.36905	0.000754284	0.0115618
99929	Tiparp	584.696	-0.63375	0.18812	-3.36887	0.000754771	0.0115618
382406	Poc1b	5571.99	-0.861301	0.255708	-3.3683	0.000756346	0.0115751
13713	Elk3	433.904	-0.450166	0.133714	-3.36664	0.000760905	0.0116339
223696	Tomm22	2420.89	0.518639	0.154075	3.36614	0.000762272	0.0116439
14296	Frat1	921.478	0.538984	0.16014	3.36571	0.000763482	0.0116515
195208	Dcdc2a	393.662	-0.651172	0.193671	-3.36226	0.00077306	0.0117866
66241	Tmem9	2950.66	0.497579	0.148102	3.35971	0.000780234	0.0118679
73032	Ttc9b	3227.62	1.30017	0.386955	3.36001	0.000779407	0.0118679
235442	Rab8b	1601.42	-0.51215	0.152444	-3.35959	0.000780575	0.0118679
52882	Rgs7bp	6725.47	-0.399598	0.118956	-3.35921	0.000781652	0.0118733
320528	Vps13c	3926.32	-1.13925	0.339242	-3.35821	0.0007845	0.0119054
107338	Gbf1	3579.37	-0.285769	0.0851201	-3.35725	0.000787217	0.0119356
18102	Nme1	4640.95	0.633741	0.188867	3.35549	0.000792233	0.0119671
65960	Twsg1	1400.35	-0.298305	0.0888967	-3.35563	0.00079184	0.0119671
74195	Elp3	3300.18	0.300825	0.0896443	3.35576	0.000791462	0.0119671
108155	Ogt	8443.32	-1.0313	0.307334	-3.35564	0.000791807	0.0119671
214444	Cdk5rap2	861.501	-0.953485	0.284363	-3.35306	0.000799247	0.0120619
56150	Mad2l1	253.64	0.461189	0.137608	3.35148	0.000803822	0.0121124
100037396	D030047H15Rik	91.539	-1.99588	0.595538	-3.35139	0.000804078	0.0121124
18008	Nes	327.774	-0.735743	0.21971	-3.3487	0.00081191	0.0121185
21871	Atp6v0a2	2605.26	-0.279259	0.0833649	-3.34984	0.00080858	0.0121185
22384	Eif4h	13535.5	0.396557	0.118393	3.3495	0.000809573	0.0121185
66447	Mgst3	2282.19	1.0644	0.317835	3.34892	0.00081128	0.0121185
68735	Mrps18c	699.782	0.683322	0.203949	3.35045	0.000806801	0.0121185
72522	Atxn7l2	1984.6	-1.01384	0.302549	-3.35099	0.000805232	0.0121185
75430	Anapc15	348.623	0.428917	0.128082	3.34876	0.000811742	0.0121185
192285	Phf21a	2472.79	-0.459741	0.137246	-3.34975	0.000808846	0.0121185
213895	Bms1	1136.57	-0.741513	0.221401	-3.34918	0.000810514	0.0121185
319670	Eml5	3569.87	-1.3209	0.394387	-3.34926	0.00081028	0.0121185
12952	Cry1	608.155	0.565586	0.16893	3.34805	0.000813833	0.012125
211660	Cspp1	688.058	-0.98284	0.293536	-3.34828	0.000813162	0.012125
71492	Bbs7	539.966	-0.403981	0.120676	-3.34764	0.000815022	0.0121316
12984	Csf2rb2	158.898	-1.85045	0.552877	-3.34694	0.000817081	0.0121439
110595	Timp4	1172.85	0.43719	0.130627	3.34686	0.000817337	0.0121439
212127	Proser1	1253.4	-0.577462	0.172566	-3.34632	0.000818916	0.0121563
20591	Kdm5c	2875.61	-0.478784	0.143098	-3.34583	0.000820352	0.0121666
56229	Thsd1	235.61	-0.57255	0.171156	-3.34519	0.000822271	0.0121832
70683	Utp20	665.958	-0.889875	0.266035	-3.34495	0.000822969	0.0121832
75815	4930470H14Rik	547.559	-1.35235	0.404541	-3.34294	0.000828967	0.0122276
218236	Fam120a	6182.46	-0.428768	0.128243	-3.34339	0.000827613	0.0122276
230863	Sh2d5	3938.89	0.442961	0.1325	3.34311	0.000828451	0.0122276
319594	Hif1an	1638.66	-0.449603	0.134488	-3.34306	0.000828588	0.0122276
66218	Ndufb9	6326.1	0.729716	0.218377	3.34154	0.000833139	0.012267
403178	Plcxd1	555.013	0.661679	0.198012	3.34161	0.00083295	0.012267
72656	Ints8	725.946	-0.487932	0.146077	-3.34023	0.000837096	0.0122991
237711	Eml6	1031.92	-1.16708	0.349412	-3.34013	0.000837396	0.0122991
654795	Sdr39u1	2815.01	0.463607	0.138802	3.34007	0.00083758	0.0122991
380686	Cnrip1	3304.96	0.332326	0.0995173	3.33938	0.000839662	0.0123186
208263	Tor1aip1	1661.39	-0.292071	0.0874754	-3.33889	0.00084113	0.012329
51796	Srrm1	6071.5	-0.734159	0.219915	-3.33838	0.00084267	0.0123348
71041	Pcgf6	695.441	-1.17039	0.350651	-3.33777	0.00084455	0.0123348
225583	Minar2	1559.75	0.420675	0.12603	3.3379	0.000844152	0.0123348
100141474	4933428G20Rik	339.745	-1.37673	0.41246	-3.33786	0.000844252	0.0123348
80859	Nfkbiz	357.54	-1.25944	0.377538	-3.33592	0.000850175	0.0124059
52535	Mettl17	1471.18	-1.24943	0.374586	-3.3355	0.000851464	0.0124136
22146	Tuba1c	199.862	-2.28965	0.686578	-3.33487	0.000853401	0.0124307
69632	Arhgef12	9025.97	-0.51585	0.154706	-3.33438	0.000854898	0.0124414
194126	Mtmr11	324.823	-0.511814	0.153541	-3.3334	0.000857923	0.0124743
21838	Thy1	39594.6	0.512195	0.153681	3.33284	0.000859636	0.0124881
12223	Btc	11.3305	-2.20395	0.661452	-3.33199	0.000862288	0.0124999
22239	Ugt8a	881.351	-1.16112	0.348455	-3.33219	0.000861653	0.0124999
68598	Dnajc8	3840.73	0.376267	0.112931	3.33184	0.00086275	0.0124999
414758	Zfp950	1216.39	-1.28724	0.386515	-3.33039	0.000867243	0.0125539
66779	4933432I09Rik	65.6313	-1.45835	0.437925	-3.33013	0.000868045	0.0125543
18186	Nrp1	2902.48	-0.762871	0.229135	-3.32936	0.000870474	0.0125638
320244	Ttll5	1450.16	-0.446234	0.134017	-3.32967	0.000869478	0.0125638
613262	BC029722	3341.5	0.551226	0.165574	3.32918	0.000871012	0.0125638
13349	Ackr1	1470.2	0.737458	0.221555	3.32855	0.00087299	0.0125812
11684	Alox12	29.3841	-1.50456	0.452226	-3.327	0.000877849	0.0126194
77920	A330102I10Rik	190.467	-0.764006	0.22964	-3.32697	0.000877962	0.0126194
80287	Apobec3	133.18	-0.79709	0.239579	-3.32704	0.000877724	0.0126194
71176	Fbxo24	62.8456	-1.0912	0.328194	-3.32486	0.000884631	0.0126818
110446	Acat1	3284.48	0.311879	0.0937999	3.32494	0.000884382	0.0126818
319555	Nwd1	3571.4	-0.67499	0.202996	-3.32514	0.000883734	0.0126818
93765	Ube2n	7206.94	0.196753	0.0591856	3.32433	0.000886306	0.0126946
66559	Metap1d	1280.2	-1.18295	0.355931	-3.32355	0.000888804	0.0127134
68800	Prr32	149.018	-4.47502	1.34651	-3.32343	0.000889177	0.0127134
235627	Nbeal2	756.085	-0.988027	0.297353	-3.32274	0.000891378	0.0127338
13607	Eda	280.536	0.479671	0.14438	3.32227	0.000892882	0.0127348
50779	Rgs6	678.142	0.982082	0.295609	3.32223	0.000893012	0.0127348
100041244	Gm3230	83.5005	1.01294	0.304936	3.32182	0.000894319	0.0127423
286940	Flnb	4946.02	-1.38725	0.41767	-3.3214	0.000895677	0.0127505
66055	Sf3b6	1222.22	0.605937	0.18245	3.3211	0.000896626	0.0127529
70673	Prdm16	1447.05	-0.567501	0.1709	-3.32066	0.000898046	0.012762
11601	Angpt2	74.8055	-1.39164	0.419254	-3.31934	0.000902321	0.0128115
70767	Prpf3	884.224	-0.491685	0.148141	-3.31903	0.000903309	0.0128144
12648	Chd1	757.507	-0.619133	0.186632	-3.31739	0.000908619	0.0128785
226977	Actr1b	7829.07	0.255522	0.0770341	3.31701	0.000909879	0.0128852
67534	Ttll4	216.988	-0.974876	0.294065	-3.31517	0.00091586	0.0129587
239017	Ogdhl	3923.59	0.281591	0.0849467	3.31491	0.000916727	0.0129597
103551	Epop	2461.71	1.16369	0.351084	3.31456	0.000917888	0.0129649
68073	Atpsckmt	215.596	-0.894032	0.269787	-3.31384	0.000920235	0.0129756
106878	Smim3	683.119	0.814646	0.24583	3.31386	0.00092018	0.0129756
231051	Kmt2c	3011.04	-0.971368	0.29315	-3.31355	0.000921188	0.0129778
76892	Rnft1	592.52	-0.79656	0.240457	-3.3127	0.000924004	0.012995
229658	Vangl1	207.872	-0.695903	0.210067	-3.31276	0.000923793	0.012995
217864	Rcor1	295.553	-0.745707	0.225135	-3.31227	0.000925428	0.0130038
319722	E330033B04Rik	92.7373	-1.6355	0.493815	-3.31197	0.000926401	0.0130063
66411	Tbcb	2092.5	0.613435	0.185251	3.31138	0.000928376	0.0130228
72961	Slc17a7	83412.4	0.373787	0.112933	3.30981	0.000933598	0.0130803
246277	Csad	962.951	-0.413138	0.124828	-3.30966	0.000934077	0.0130803
16949	Loxl1	234.601	-0.926921	0.280099	-3.30927	0.000935412	0.0130877
18619	Penk	2015.62	1.33115	0.402359	3.30836	0.000938443	0.0131026
53412	Ppp1r3c	1948.23	-0.523364	0.158212	-3.30799	0.000939685	0.0131026
68194	Ndufb4	3916.45	0.703484	0.21266	3.30802	0.000939574	0.0131026
320487	Heatr5a	418.775	-0.543134	0.164181	-3.30814	0.000939192	0.0131026
16007	Ccn1	270.799	-1.18387	0.357921	-3.30764	0.000940858	0.0131077
100859931	Gm20604	583.204	0.722322	0.218403	3.30729	0.000942037	0.013113
226352	Epb41l5	252.478	-0.568181	0.171969	-3.30398	0.000953224	0.0132574
17165	Mapkapk5	1739.13	-0.741606	0.2246	-3.30189	0.000960341	0.0133223
170756	Slc8b1	252.625	-0.653434	0.197893	-3.30195	0.000960137	0.0133223
215493	A3galt2	12.9551	-2.61998	0.793471	-3.30192	0.000960268	0.0133223
226866	Sbspon	661.299	-1.40613	0.425908	-3.30148	0.000961747	0.0133304
319885	Zcchc7	2465.44	-1.42845	0.432711	-3.30116	0.000962874	0.0133347
12977	Csf1	1495.66	-0.605294	0.183404	-3.30033	0.000965717	0.0133628
14268	Fn1	2739.92	-0.689557	0.209134	-3.2972	0.00097654	0.0134042
14923	Guk1	2685.92	0.627637	0.190303	3.29809	0.000973442	0.0134042
27967	Cherp	4020.94	-0.299244	0.0907577	-3.29717	0.000976635	0.0134042
58226	Cacna1h	7372.91	-0.883982	0.268019	-3.29821	0.000973027	0.0134042
66849	Ppp1r2	4865.45	0.247174	0.0749722	3.29687	0.000977673	0.0134042
72404	Wdr44	404.54	-0.501905	0.152175	-3.29821	0.000973039	0.0134042
84704	Snurf	2097.99	0.983893	0.298337	3.29792	0.000974043	0.0134042
207165	Bptf	4542.15	-0.504618	0.153051	-3.29705	0.000977061	0.0134042
246728	Oas2	34.8678	-1.89123	0.573371	-3.29844	0.000972253	0.0134042
378460	Pram1	290.419	-1.62015	0.491409	-3.29695	0.0009774	0.0134042
613258	A730017L22Rik	890.946	-0.936696	0.284118	-3.29685	0.00097775	0.0134042
224432	Scaf4	1914.66	-0.578104	0.175378	-3.29633	0.000979557	0.013417
319974	Auts2	4600.19	-0.396234	0.120212	-3.29611	0.000980328	0.013417
107934	Celsr3	5302.08	-1.39148	0.422295	-3.29504	0.000984071	0.0134569
14695	Gnb3	12.1429	-4.22016	1.28152	-3.29309	0.000990932	0.0135394
54324	Arhgef5	145.94	-1.06266	0.322812	-3.29188	0.000995212	0.0135865
225362	Reep2	6501.89	0.442061	0.13433	3.29085	0.000998859	0.0136249
101100	Ttll3	1219.69	-0.743679	0.226038	-3.29006	0.00100166	0.0136403
192678	Rassf3	743.709	0.535189	0.162667	3.29009	0.00100155	0.0136403
19301	Pxmp2	234.109	0.639862	0.194537	3.28916	0.00100489	0.0136728
19275	Ptprn	27526.5	0.347826	0.105777	3.28831	0.00100792	0.0137012
140483	Hnmt	607.897	0.357485	0.108721	3.2881	0.00100865	0.0137012
22772	Zic2	954.349	-0.87238	0.265372	-3.28738	0.00101123	0.0137248
245847	Amdhd2	709.353	0.484997	0.147564	3.28669	0.00101371	0.013747
97827	Exd2	3147.25	-0.794704	0.241863	-3.28576	0.00101709	0.0137814
11761	Aox1	318.858	-0.868626	0.264427	-3.28493	0.00102008	0.0137989
13116	Cyp46a1	8927.32	0.723731	0.220313	3.28502	0.00101977	0.0137989
217664	Mgat2	1096.12	0.30103	0.0916506	3.28454	0.0010215	0.0138067
71448	Tmem80	920.232	-0.334883	0.101974	-3.28399	0.0010235	0.0138223
69094	Tmem160	1505	0.76036	0.231554	3.28373	0.00102442	0.0138234
432940	Otulin	560.765	0.483061	0.14716	3.28256	0.00102869	0.0138695
665119	Sec14l5	1001.42	-1.26599	0.385744	-3.28195	0.0010309	0.0138878
14447	Gapdhs	597.091	-1.65155	0.503402	-3.28078	0.0010352	0.0138883
58249	Fibp	1741.17	0.403289	0.122916	3.28101	0.00103435	0.0138883
68165	Fdx2	1344.59	0.70207	0.213961	3.28129	0.00103333	0.0138883
109754	Cyb5r3	4465.49	0.440609	0.134264	3.28167	0.00103196	0.0138883
231691	Sds	211.813	-1.04405	0.318222	-3.28089	0.00103479	0.0138883
75913	4930579G18Rik	529.875	-1.67143	0.509676	-3.27939	0.00104032	0.0139456
20295	Ccl17	44.1056	1.50018	0.457851	3.27656	0.00105081	0.0140747
21402	Skp1	10588.7	0.358503	0.109423	3.27632	0.00105169	0.0140748
20284	Scrg1	897.103	0.622197	0.190011	3.27453	0.00105838	0.0141528
76798	Srrm4os	45.3104	-2.74703	0.839572	-3.27194	0.00106812	0.0142597
224132	Slc49a4	2766.61	0.369753	0.113006	3.27197	0.00106801	0.0142597
50770	Atp11a	3180.46	-0.881439	0.26946	-3.27114	0.00107116	0.0142886
216188	Aldh1l2	211.582	-0.776293	0.237363	-3.27048	0.00107364	0.0143099
18596	Pdgfrb	1196.32	-0.410191	0.125435	-3.27015	0.00107491	0.0143152
232910	Ap2s1	5614.33	0.682399	0.208725	3.26937	0.00107787	0.0143428
18555	Cdk16	12376.1	0.366185	0.112044	3.26821	0.00108229	0.0143726
107999	Gtpbp6	1410.44	0.494347	0.151248	3.26845	0.00108138	0.0143726
224273	Crybg3	370.862	-0.670485	0.205161	-3.26809	0.00108275	0.0143726
170472	Recql5	1312.21	-0.723603	0.221456	-3.26747	0.00108512	0.0143923
12876	Cpe	101437	0.27199	0.0832478	3.26724	0.00108603	0.0143926
223227	Sox21	484.334	-0.743193	0.227484	-3.26701	0.0010869	0.0143926
66865	Pmpca	3853.51	0.237869	0.0728249	3.26631	0.0010896	0.0144167
22329	Vcam1	981.514	-0.681274	0.208662	-3.26496	0.0010948	0.0144511
69207	Srsf11	5603.65	-0.870426	0.266564	-3.26536	0.00109325	0.0144511
319448	Fndc3a	1564.02	-0.598111	0.183192	-3.26494	0.00109486	0.0144511
19134	Prpf4b	2436.28	-0.937592	0.287204	-3.26455	0.00109639	0.0144596
329679	Fnip2	907.073	-0.631815	0.193644	-3.26276	0.00110331	0.0145391
51810	Hnrnpu	13139.6	-0.501932	0.153854	-3.26239	0.00110478	0.0145467
19259	Ptpn5	7008.73	0.341879	0.104804	3.26208	0.001106	0.014551
13730	Emp1	105.414	-1.07016	0.328218	-3.26051	0.00111213	0.0146199
74026	Msl1	7325.75	-0.233519	0.0716397	-3.25963	0.00111556	0.0146531
399566	Btbd6	2446.67	0.481045	0.147607	3.25895	0.00111827	0.0146769
68477	Rmnd5a	3757.11	-0.380641	0.116827	-3.25816	0.00112139	0.0147061
231002	Plekhn1	829.026	-1.23783	0.379982	-3.25761	0.00112356	0.0147227
13511	Dsg2	166.878	-0.894532	0.274806	-3.25514	0.00113335	0.0148391
12426	Cckbr	681.024	1.39254	0.428161	3.25238	0.00114442	0.0149602
69161	Manbal	1442.13	0.547202	0.168247	3.25238	0.00114444	0.0149602
70544	Tmem242	1396.97	0.63934	0.196714	3.2501	0.00115364	0.0150471
71984	Sars2	537.245	0.44826	0.137924	3.25005	0.00115385	0.0150471
231769	Sfswap	5119.57	-1.10122	0.338791	-3.25043	0.00115231	0.0150471
230789	Fam76a	2096.72	0.216224	0.0665419	3.24944	0.00115631	0.0150672
72657	Selenoh	341.15	0.813617	0.250418	3.24903	0.00115798	0.0150768
69815	Krtcap3	19.5118	-2.11144	0.650005	-3.24834	0.00116079	0.0151014
16798	Lats1	1318.07	-0.58229	0.179288	-3.24779	0.00116303	0.0151104
68095	Ociad1	10803.2	0.236266	0.0727481	3.24772	0.00116333	0.0151104
69071	Tmem97	469.542	0.726789	0.223869	3.2465	0.00116835	0.0151635
68082	Dusp19	274.891	-0.458052	0.141118	-3.24588	0.00117088	0.0151842
26441	Psma4	2228.74	0.418006	0.128793	3.24557	0.00117215	0.0151886
17246	Mdm2	1730.85	-0.451949	0.139271	-3.2451	0.00117411	0.0152019
67330	1700047M11Rik	614.412	-1.33341	0.411096	-3.24354	0.00118053	0.0152729
20264	Scn10a	6.82289	6.85502	2.11365	3.24321	0.00118191	0.0152787
17936	Nab1	951.724	-0.402543	0.124212	-3.24077	0.00119206	0.0153977
67073	Pi4k2b	57.2601	-0.82579	0.254866	-3.2401	0.00119488	0.0154219
12825	Col3a1	120.629	-2.05319	0.633884	-3.23905	0.00119927	0.0154419
229905	Kyat3	209.361	0.569681	0.175861	3.23938	0.00119791	0.0154419
100037262	Gm12359	19.6979	-2.02761	0.625962	-3.23919	0.00119871	0.0154419
12568	Cdk5	5190.57	0.435858	0.134613	3.23787	0.00120425	0.0154938
223665	C030006K11Rik	581.102	0.727713	0.224784	3.23739	0.00120628	0.0155077
56330	Pdcd5	1232.37	0.580125	0.179275	3.23595	0.00121241	0.0155405
71929	Tmem123	560.528	-0.488747	0.151043	-3.23582	0.00121295	0.0155405
76485	Glt8d1	1712.25	-1.08997	0.336846	-3.2358	0.00121301	0.0155405
107328	Trpt1	349.516	0.532903	0.164697	3.23567	0.00121359	0.0155405
218214	Kdm1b	366.897	-0.496764	0.153494	-3.23638	0.00121055	0.0155405
18414	Osmr	277.811	-1.24453	0.384774	-3.23445	0.00121878	0.0155947
18970	Polb	2721.42	-0.99903	0.308927	-3.23387	0.00122126	0.0156141
218811	Sec24c	3961.59	-0.249467	0.0771623	-3.23302	0.00122491	0.0156485
67672	0610040B10Rik	77.8768	1.20188	0.372015	3.23074	0.00123472	0.0157615
56215	Acin1	6979.72	-0.458952	0.142069	-3.23049	0.00123578	0.0157628
226169	Pprc1	1191.92	-0.421753	0.130568	-3.23014	0.00123731	0.01577
30057	Timm8b	1981.61	0.684812	0.212054	3.22943	0.00124037	0.0157966
73121	Rflna	22.5342	-1.30468	0.40404	-3.22909	0.00124183	0.0158028
118446	Gjc3	1812.78	-0.930564	0.288203	-3.22884	0.00124292	0.0158043
79043	Spsb3	1783.43	0.56468	0.174906	3.22848	0.0012445	0.0158122
21917	Tmpo	930.992	-0.255633	0.0792275	-3.22657	0.00125282	0.0159055
66259	Camk2n1	33979.6	0.941364	0.29197	3.22418	0.00126336	0.0160268
13447	Doc2b	5871.74	-0.871748	0.270468	-3.22311	0.00126806	0.0160521
224109	Nrros	341.67	0.564856	0.175255	3.22306	0.00126831	0.0160521
241915	Phc3	2001.36	-0.716095	0.222162	-3.2233	0.00126721	0.0160521
66817	Tmem170	181.841	-0.475737	0.147616	-3.2228	0.00126943	0.0160539
64337	Gng13	1336.33	1.03696	0.321814	3.22223	0.00127197	0.0160735
24105	Rbck1	6400.78	0.291013	0.0903247	3.22186	0.00127362	0.0160737
67040	Ddx17	12908.7	-0.875974	0.271909	-3.22157	0.00127489	0.0160737
320706	Soga1	3066.55	-0.650654	0.201968	-3.22156	0.00127494	0.0160737
16434	Itpa	1331.52	0.489669	0.152081	3.21979	0.00128284	0.0161608
21892	Tll1	56.7189	-0.957125	0.297348	-3.21887	0.00128697	0.0161924
72050	Poglut2	269.854	-0.574669	0.178536	-3.21879	0.00128733	0.0161924
215494	Pomgnt2	1681.36	0.34531	0.107315	3.21771	0.00129217	0.0162282
215690	Nav1	6824.84	-0.881427	0.273916	-3.21788	0.00129143	0.0162282
12070	Bex3	7129.27	0.569305	0.177047	3.21556	0.0013019	0.0163328
76863	Dcun1d5	796.182	0.32547	0.101221	3.21543	0.0013025	0.0163328
16149	Cd74	279.449	-1.99199	0.619776	-3.21404	0.00130882	0.0163749
17449	Mdh1	17758.1	0.427477	0.133006	3.21397	0.00130913	0.0163749
102032	Smim19	951.862	0.489308	0.152248	3.21389	0.0013095	0.0163749
104831	Ptpn23	3692.4	-0.565199	0.175866	-3.21381	0.00130987	0.0163749
66142	Cox7b	4126.82	0.59617	0.185528	3.21336	0.0013119	0.0163752
432508	Cpsf6	2608.54	-0.719003	0.223743	-3.21352	0.00131117	0.0163752
233410	Zfp592	1471.8	-0.402555	0.125288	-3.21303	0.00131343	0.0163818
67863	Slc25a11	4326.11	0.433446	0.134968	3.21147	0.00132059	0.0164584
67604	Get4	2007.76	0.45994	0.143252	3.2107	0.00132413	0.0164812
74577	Glb1l	418.813	-0.80028	0.249259	-3.21063	0.00132443	0.0164812
18738	Pitpna	14000.5	0.281016	0.0875684	3.2091	0.00133153	0.0165568
214944	Mob3b	185.229	-1.08576	0.338374	-3.20874	0.00133316	0.0165645
66845	Mrpl33	423.492	0.585666	0.182618	3.20705	0.00134102	0.0166054
68920	1110065P20Rik	1282.92	0.777299	0.242379	3.20696	0.00134144	0.0166054
80283	Abtb1	1196.71	0.470026	0.146565	3.20694	0.00134154	0.0166054
218850	Tasor	1618.97	-0.733651	0.228759	-3.20709	0.00134084	0.0166054
233813	Vwa3a	526.63	-0.90942	0.283551	-3.20725	0.00134011	0.0166054
12406	Serpinh1	747.25	-1.08905	0.339685	-3.20606	0.00134567	0.0166438
74533	Gzf1	4108.8	0.409981	0.127899	3.20551	0.00134824	0.0166504
83485	Ngrn	1128.91	0.352653	0.110008	3.20569	0.00134738	0.0166504
18604	Pdk2	7510.76	0.473867	0.147853	3.20498	0.00135072	0.0166685
16475	Ajuba	96.3579	-1.01649	0.317308	-3.20348	0.00135776	0.0167268
16649	Kpna4	2476.43	-0.347145	0.108387	-3.20282	0.00136088	0.0167268
66046	Ndufb5	3146.59	0.679513	0.212169	3.2027	0.00136147	0.0167268
76850	Ago4	454.044	-0.844181	0.263573	-3.20283	0.00136083	0.0167268
106504	Stk38	1544.67	-0.91086	0.284339	-3.20343	0.00135803	0.0167268
246103	Atxn7	892.565	-1.07122	0.334478	-3.20267	0.0013616	0.0167268
73739	Cby1	1783.95	0.543918	0.169849	3.20236	0.00136307	0.0167323
12864	Cox6c	6581.46	0.66368	0.20731	3.20139	0.00136767	0.0167406
17999	Nedd4	15163.5	-0.317966	0.0993359	-3.20092	0.00136991	0.0167406
52118	Pvr	357.047	-0.736122	0.229925	-3.20158	0.00136678	0.0167406
75288	Slc35f4	379.433	0.376114	0.117465	3.20192	0.00136516	0.0167406
242259	Slc44a5	1317.49	-0.926264	0.289374	-3.20093	0.00136987	0.0167406
319944	Taf2	1102.03	-0.626018	0.195569	-3.20101	0.00136946	0.0167406
68379	Ciz1	2486.71	-0.325817	0.101811	-3.20021	0.00137325	0.0167548
100182	Akna	268.926	-0.57481	0.179621	-3.20013	0.00137366	0.0167548
210544	Tbc1d31	267.513	-1.00422	0.313815	-3.20003	0.00137415	0.0167548
68917	Hint2	534.56	0.823811	0.257574	3.19835	0.00138217	0.0168153
70579	Zc3h11a	4424.89	-0.889265	0.278044	-3.19829	0.00138246	0.0168153
76491	Abhd14b	961.287	-0.64763	0.202462	-3.19877	0.00138016	0.0168153
214895	Lman2l	1658.29	-0.469759	0.146886	-3.19813	0.00138324	0.0168153
56690	Mlycd	991.991	0.474113	0.148279	3.19743	0.00138657	0.0168432
19649	Robo3	995.845	-1.58929	0.497242	-3.19622	0.00139241	0.0168667
70208	Med23	1566.65	-0.710748	0.222389	-3.19596	0.00139367	0.0168667
97086	Slc9b2	72.1264	-1.17847	0.368682	-3.19643	0.00139139	0.0168667
214048	Larp1b	378.963	0.517846	0.162007	3.19645	0.00139128	0.0168667
320878	Mical2	17572	-0.581677	0.182002	-3.19599	0.0013935	0.0168667
12842	Col1a1	523.735	-1.67026	0.522754	-3.19512	0.00139775	0.0169025
228869	Ncoa5	1961.62	-0.358148	0.112099	-3.19492	0.0013987	0.0169025
13690	Eif4g2	18727.8	-0.255579	0.0800017	-3.19467	0.00139991	0.0169046
12048	Bcl2l1	5669.98	0.436733	0.136723	3.19428	0.0014018	0.0169149
16848	Lfng	928.006	0.65481	0.205046	3.19349	0.00140566	0.016949
19704	Upf1	3754.86	-0.230516	0.0721919	-3.1931	0.00140754	0.0169496
102115	Dohh	2663.65	0.408601	0.127966	3.19305	0.00140779	0.0169496
21969	Top1	2869.55	-0.340218	0.106582	-3.19209	0.00141248	0.016981
56869	Zfp109	333.348	-0.485181	0.151991	-3.19216	0.00141213	0.016981
67148	Ramac	1922.34	0.308326	0.096616	3.19125	0.00141657	0.0170176
12265	Ciita	15.8188	-1.99773	0.626465	-3.1889	0.00142814	0.0170561
19207	Ptch2	83.5647	-1.16255	0.364423	-3.19011	0.0014222	0.0170561
54399	Bet1l	773.337	0.430129	0.13488	3.18897	0.00142779	0.0170561
59056	Evc	620.789	-0.737102	0.231081	-3.18981	0.00142368	0.0170561
69257	Elf2	1272.56	-0.253358	0.0794134	-3.19037	0.00142093	0.0170561
230257	Ptbp3	995.347	-0.504154	0.158061	-3.18961	0.00142466	0.0170561
269209	Stk36	210.334	-0.780236	0.244624	-3.18954	0.00142501	0.0170561
381232	Mirt1	275.967	-1.41068	0.442348	-3.18907	0.00142731	0.0170561
269994	Gsg1l	2071.01	0.996101	0.31239	3.18865	0.00142941	0.0170588
227835	Gtdc1	1716.45	0.365242	0.114554	3.18838	0.00143071	0.0170619
73571	1700096K18Rik	111.921	0.864195	0.271105	3.18767	0.00143423	0.017087
108014	Srsf9	3203.81	-0.55453	0.173968	-3.18753	0.00143492	0.017087
59054	Mrps30	807.655	0.477936	0.14995	3.18729	0.00143611	0.0170888
20191	Ryr2	9120.46	-0.915046	0.287126	-3.18692	0.00143797	0.0170898
66395	Ahnak	1837.23	-0.815581	0.255921	-3.18685	0.00143829	0.0170898
381886	Mrgpra6	12921.7	-1.45016	0.455119	-3.18632	0.00144093	0.0171087
11717	Ampd3	841.028	-0.382213	0.119989	-3.1854	0.00144552	0.0171387
14865	Gstm4	523.605	0.534743	0.167873	3.1854	0.00144556	0.0171387
218763	Lrrc3b	345.079	0.69647	0.218666	3.18509	0.00144709	0.0171444
58198	Sall1	952.659	-0.326979	0.102686	-3.18425	0.00145128	0.0171815
78465	Ccdc190	507.916	-0.683084	0.214535	-3.18402	0.00145244	0.0171828
12389	Cav1	626.288	-0.621933	0.195369	-3.18337	0.00145569	0.0172088
241576	Ldlrad3	574.836	-0.427717	0.134389	-3.18268	0.00145919	0.0172377
15388	Hnrnpl	9069.36	-0.376243	0.118239	-3.18207	0.00146229	0.0172437
104681	Slc16a6	595.075	-1.12762	0.354391	-3.18185	0.0014634	0.0172437
231279	Guf1	1170.41	-0.805753	0.25324	-3.18178	0.00146374	0.0172437
328968	Carmn	52.8914	-1.48884	0.467948	-3.18165	0.0014644	0.0172437
100503393	Gm14827	355.164	-1.96142	0.6165	-3.18153	0.00146498	0.0172437
20768	Sephs2	1270.41	0.475606	0.149533	3.18061	0.00146968	0.0172544
66419	Mrpl11	1557.36	0.566948	0.178272	3.18024	0.00147154	0.0172544
66674	Spryd7	1463.73	0.319345	0.100406	3.18052	0.00147009	0.0172544
68364	0610030E20Rik	605.602	-0.64725	0.203476	-3.18096	0.00146789	0.0172544
74343	Crtc2	1725.62	-0.504346	0.158605	-3.17989	0.0014733	0.0172544
109333	Pkn2	695.428	-0.543856	0.170999	-3.18047	0.00147037	0.0172544
407823	Baz2b	884.365	-0.834727	0.262488	-3.18006	0.00147245	0.0172544
69101	Ydjc	484.85	0.642374	0.202092	3.17862	0.00147976	0.0172702
83429	Ctns	1046.9	-0.729751	0.229561	-3.17889	0.00147839	0.0172702
213990	Agap3	19359.8	0.391175	0.123052	3.17895	0.00147811	0.0172702
228357	Lrp4	1266.18	-0.521354	0.163991	-3.17915	0.00147707	0.0172702
234695	Carmil2	4994.35	0.571891	0.17992	3.17859	0.00147994	0.0172702
17105	Lyz2	288.2	-1.10291	0.347063	-3.17785	0.00148372	0.0173019
66384	Srp19	820.687	0.503804	0.158547	3.17764	0.0014848	0.0173022
227522	Rpp38	221.558	0.520978	0.163977	3.17713	0.00148741	0.0173202
18218	Dusp8	7980.96	0.351056	0.110535	3.17597	0.00149334	0.0173645
56226	Espn	673.196	0.559233	0.176079	3.17603	0.00149303	0.0173645
27416	Abcc5	6340.32	-1.04227	0.328195	-3.17575	0.00149448	0.0173653
73692	Cplane1	2023.03	-1.06109	0.334153	-3.17547	0.00149596	0.0173679
74192	Arpc5l	2369.61	0.413435	0.13021	3.17514	0.00149763	0.0173679
99683	Sec24b	2042.56	-0.449675	0.141635	-3.17489	0.00149895	0.0173679
229521	Syt11	33706.9	0.225923	0.0711594	3.17488	0.00149896	0.0173679
70564	Prxl2a	5994.12	0.289493	0.0911957	3.17442	0.00150136	0.0173834
69504	Zfp932	1006.23	-1.21571	0.383278	-3.17189	0.00151452	0.0175233
381903	Alg8	310.327	-0.610965	0.192635	-3.17162	0.00151593	0.0175272
12038	Bche	132.82	-0.68231	0.215145	-3.1714	0.00151706	0.0175278
12616	Cenpb	9050.86	0.547296	0.172652	3.16994	0.00152471	0.0175913
20821	Trim21	82.0041	-0.719634	0.227012	-3.17003	0.00152423	0.0175913
67394	4930404I05Rik	48.2626	-2.13317	0.673159	-3.16889	0.00153021	0.0176423
21406	Tcf12	1697.96	-0.481651	0.152025	-3.16823	0.00153368	0.0176698
71508	Zfp935	361.199	-0.739494	0.233427	-3.16799	0.00153497	0.0176722
72727	B3gat3	5634.84	0.600466	0.189588	3.16722	0.00153903	0.0177028
214162	Kmt2a	6194.33	-1.06764	0.337107	-3.16708	0.0015398	0.0177028
225876	Kdm2a	3388.77	-0.46921	0.148172	-3.16666	0.00154203	0.0177133
227357	Espnl	12.0076	2.11259	0.667169	3.16649	0.00154288	0.0177133
66625	Pnisr	5216.46	-1.302	0.411341	-3.16527	0.00154942	0.0177758
227929	Cytip	7.94476	-2.41645	0.763583	-3.16462	0.00155286	0.0178028
69534	Avpi1	579.984	0.799157	0.25258	3.16397	0.00155631	0.0178298
64113	Moap1	765.909	0.434377	0.137307	3.16355	0.00155858	0.0178308
99003	Qser1	587.395	-0.66742	0.210961	-3.16372	0.00155767	0.0178308
22225	Usp5	7906.75	0.306489	0.0969127	3.16253	0.00156407	0.017881
229007	Zgpat	2891.04	-1.0061	0.318272	-3.16114	0.00157153	0.0179538
100504641	1700101I11Rik	28.1266	1.1801	0.373345	3.16087	0.00157298	0.0179577
26563	Ror1	160.638	-0.837653	0.265051	-3.16034	0.00157583	0.0179652
56531	Ylpm1	3099.66	-0.635965	0.20122	-3.16055	0.00157474	0.0179652
76843	Dtl	78.7816	1.67156	0.529037	3.15963	0.00157967	0.0179963
66236	1500011B03Rik	3880.63	0.487493	0.154325	3.15888	0.00158376	0.0180177
66706	Ndufaf3	1212.69	0.643095	0.203575	3.15901	0.00158307	0.0180177
58802	Kcnmb4	2245.4	0.563933	0.178542	3.15855	0.00158556	0.0180257
97541	Qars	2949.81	0.233698	0.074018	3.15731	0.00159232	0.0180899
100504412	Kcnmb4os2	222.1	0.764153	0.242121	3.15608	0.00159903	0.0181535
382090	Cep162	304.875	-0.834015	0.26435	-3.15497	0.00160515	0.0182104
18080	Nin	1892.21	-1.02191	0.323954	-3.1545	0.00160775	0.0182154
329427	Chn1os3	418.465	-1.46647	0.464886	-3.15448	0.00160784	0.0182154
18387	Oprk1	58.735	2.43479	0.772045	3.15369	0.00161222	0.0182524
217262	Abca9	232.754	-0.707527	0.22445	-3.15227	0.00162007	0.0183203
102443351	Xntrpc	370.198	-1.15228	0.365548	-3.1522	0.00162046	0.0183203
74004	Jakmip3	1587.91	-0.758987	0.240947	-3.15002	0.00163261	0.0184449
218442	Serinc5	2286.09	-0.487954	0.15493	-3.1495	0.00163548	0.0184645
105513	Chmp7	3252.22	0.272699	0.0866115	3.14853	0.00164095	0.0185134
17248	Mdm4	3092.32	-1.02717	0.326321	-3.14774	0.00164537	0.0185474
18216	Ntsr1	284.96	1.17064	0.371967	3.14717	0.00164857	0.0185474
19156	Psap	74984.9	0.341768	0.108601	3.14699	0.00164959	0.0185474
239188	Enox1	1299.55	-0.360445	0.114537	-3.14698	0.00164964	0.0185474
320333	D830030K20Rik	134.907	0.688422	0.218747	3.14712	0.0016489	0.0185474
12289	Cacna1d	3081.09	-1.19478	0.379748	-3.14625	0.00165381	0.0185686
74580	Pyroxd2	101.151	-0.918108	0.2918	-3.14636	0.00165315	0.0185686
231003	Klhl17	2094.35	-0.752821	0.239299	-3.14594	0.00165551	0.018575
21888	Tle4	1557.92	-0.455023	0.144653	-3.14561	0.00165742	0.0185836
64817	Svep1	39.1833	-1.51079	0.48045	-3.14454	0.00166349	0.0186389
235323	Usp28	833.305	-1.06024	0.337214	-3.14412	0.00166587	0.0186527
69479	1700029J07Rik	191.746	-0.85454	0.271854	-3.14338	0.00167009	0.0186871
74776	Ppa2	1111.84	0.343212	0.109232	3.14205	0.0016777	0.0187595
14425	Galnt3	121.321	-0.924885	0.2945	-3.14053	0.00168642	0.0187817
18828	Plscr2	58.4826	-0.977679	0.311353	-3.1401	0.0016889	0.0187817
21833	Thra	51104.3	0.347389	0.110618	3.14045	0.00168689	0.0187817
72397	Rbm12b1	564.954	-0.886745	0.282336	-3.14074	0.0016852	0.0187817
73422	Prox2	1713.45	-1.24097	0.395116	-3.14077	0.00168507	0.0187817
218441	Zfyve16	294.458	-0.912548	0.290596	-3.14026	0.00168797	0.0187817
268469	Zfp652	2048.38	-0.565513	0.180049	-3.14088	0.0016844	0.0187817
574428	Zmynd15	11.1303	-2.28553	0.727778	-3.14043	0.00168702	0.0187817
66660	Sltm	2277	-0.661017	0.210547	-3.13952	0.00169222	0.0188058
66397	Sar1b	2062.41	0.470752	0.149983	3.1387	0.00169697	0.0188329
76251	Ercc6l2	583.165	-0.718545	0.228921	-3.13883	0.00169625	0.0188329
19725	Rfx2	269.881	-0.844187	0.268999	-3.13825	0.00169959	0.0188388
77604	Rbm12b2	646.785	-0.901059	0.287159	-3.13784	0.00170197	0.0188388
432842	LOC432842	431.694	0.415646	0.132464	3.13781	0.00170212	0.0188388
433931	Pigg	436.571	-0.563839	0.179685	-3.13794	0.0017014	0.0188388
74855	Fam228a	103.854	-1.72493	0.549932	-3.13662	0.00170908	0.018903
68515	Myadml2	166.53	0.809402	0.258104	3.13595	0.001713	0.0189207
100043332	Ankrd66	155.078	-0.851957	0.271667	-3.13603	0.00171249	0.0189207
12050	Bcl2l2	5251.88	0.282482	0.0901018	3.13514	0.00171772	0.01896
14369	Fzd7	426.023	-0.624267	0.199176	-3.13425	0.00172296	0.0189972
21990	Tph1	25.6958	-2.38227	0.760096	-3.13417	0.00172342	0.0189972
245469	Pdzd4	5440.88	0.416168	0.132798	3.13384	0.00172537	0.0190058
225207	Zfp521	377.261	-0.689349	0.220097	-3.13203	0.00173603	0.0190847
329942	Csmd2	2936.27	-0.965257	0.308155	-3.13237	0.001734	0.0190847
544696	Tbc1d32	420.869	-0.665985	0.212626	-3.13219	0.00173509	0.0190847
67588	Rnf41	3734.66	0.364983	0.116548	3.1316	0.00173856	0.0190996
67194	2700038G22Rik	37.8872	-1.31586	0.420269	-3.131	0.00174212	0.0191258
66477	Atp5md	6765.79	0.661167	0.211299	3.12906	0.00175369	0.0192399
239591	Ttll8	128.158	-1.43258	0.457945	-3.12828	0.0017583	0.0192775
12562	Cdh5	703.269	-0.74491	0.23817	-3.12764	0.00176216	0.0193068
77110	Gpbp1l1	1286.14	-0.298736	0.0955319	-3.12708	0.00176551	0.0193305
12721	Coro1a	3617.56	0.531972	0.170154	3.12642	0.00176949	0.0193463
104458	Rars	1706.91	0.262818	0.0840683	3.12625	0.00177051	0.0193463
104886	Rab15	9665.17	0.527399	0.168698	3.12629	0.00177027	0.0193463
71752	Gtf3c2	3169.88	-0.555526	0.17771	-3.12602	0.00177188	0.0193483
64294	Itm2c	33890.5	0.391464	0.125253	3.12538	0.00177575	0.0193739
319776	Tmem72	119.728	-5.6153	1.79676	-3.12524	0.00177659	0.0193739
11636	Ak1	4611.36	0.562043	0.179885	3.12447	0.00178128	0.0193991
70240	Ufsp1	337.166	0.562054	0.179883	3.12455	0.00178075	0.0193991
20847	Stat2	1027.18	-0.641915	0.205484	-3.12392	0.0017846	0.0194093
238693	Zfp58	267.292	-0.687129	0.219944	-3.12411	0.00178342	0.0194093
56748	Nfu1	1845.23	0.527326	0.168823	3.12355	0.00178682	0.0194206
67711	Nsmce1	422.875	0.533398	0.170791	3.1231	0.00178954	0.0194242
100048895	9330020H09Rik	120.279	0.778607	0.249304	3.12313	0.00178942	0.0194242
12827	Col4a2	2736.05	-1.08075	0.346118	-3.12248	0.00179333	0.0194395
171463	Il17rd	388.796	-0.679522	0.217613	-3.12262	0.00179249	0.0194395
99526	Usp53	600.672	-0.720144	0.230653	-3.12219	0.0017951	0.0194457
21778	Tex9	280.55	-0.65803	0.210773	-3.12198	0.00179638	0.0194467
230577	Pars2	368.28	0.546203	0.175029	3.12065	0.00180453	0.019522
58800	Trpm7	1400.31	-0.947651	0.303801	-3.11931	0.00181273	0.0195977
67956	Kmt5a	2243.59	-0.386805	0.124017	-3.11896	0.00181491	0.0196082
235047	Zfp809	721.154	-0.593413	0.190285	-3.11855	0.00181743	0.0196224
18763	Pkd1	6341.05	-1.06066	0.340306	-3.11678	0.0018284	0.0196464
56316	Ggcx	1176.02	-0.845649	0.27131	-3.11691	0.00182759	0.0196464
56490	Zbtb20	12901.4	-1.05668	0.339045	-3.11664	0.00182928	0.0196464
56838	Ccl28	170.867	0.927098	0.297393	3.11741	0.00182445	0.0196464
74392	Specc1l	1857.68	-0.359401	0.115282	-3.11758	0.00182341	0.0196464
108015	Chrnb4	25.9763	-2.34413	0.752102	-3.11677	0.00182844	0.0196464
243274	Tmem132d	290.76	0.797903	0.255981	3.11704	0.00182679	0.0196464
243905	Zfp568	130.814	-0.799282	0.256368	-3.11771	0.00182261	0.0196464
67369	Qpctl	1080.85	0.239503	0.0768798	3.11529	0.00183767	0.0197235
106205	Zc3h7a	1639.13	-1.0598	0.340231	-3.11496	0.00183972	0.0197326
73212	3110082I17Rik	435.008	0.536449	0.172239	3.11456	0.0018422	0.0197461
26942	Spag1	607.262	-0.820705	0.26362	-3.11321	0.00185063	0.0198132
101700	Trim68	263.529	-0.891985	0.286538	-3.11298	0.0018521	0.0198132
226151	Slf2	1532.6	-0.935751	0.300594	-3.11301	0.00185192	0.0198132
55951	Mpc1	2873.7	0.594915	0.191143	3.1124	0.0018557	0.0198311
69248	2610035F20Rik	63.2911	-1.03251	0.33175	-3.11233	0.0018562	0.0198311
18826	Lcp1	442.828	-0.482094	0.154918	-3.11193	0.00185867	0.0198445
16493	Kcna5	147.174	1.43584	0.461518	3.11113	0.00186373	0.0198724
56372	1110004F10Rik	2875.42	0.399898	0.128534	3.11123	0.00186311	0.0198724
66131	Tipin	323.576	0.492835	0.158435	3.11065	0.00186677	0.0198919
98221	Eif3m	1390.53	0.4588	0.147508	3.11034	0.0018687	0.0198995
15574	Hus1	479.348	-0.431988	0.138913	-3.10977	0.00187233	0.0198996
192216	Tmem47	3369.49	-0.327967	0.105462	-3.1098	0.00187215	0.0198996
224697	Adamts10	1039.01	-1.14015	0.366636	-3.10976	0.00187238	0.0198996
73204	3110056K07Rik	157.749	-0.663652	0.213443	-3.10927	0.0018755	0.0199081
100683	Trrap	6022.14	-0.69074	0.222156	-3.10925	0.00187561	0.0199081
18975	Polg	1872.85	-0.385892	0.124147	-3.10835	0.00188134	0.0199559
11637	Ak2	814.367	-0.256928	0.0826883	-3.10718	0.0018888	0.0199661
11984	Atp6v0c	41231.3	0.536842	0.172731	3.10796	0.00188385	0.0199661
52690	Setd3	5583.86	0.249286	0.0802305	3.10712	0.00188921	0.0199661
68981	Snrpa1	682.243	0.437774	0.140894	3.10713	0.00188914	0.0199661
235682	Zfp445	3683.38	-1.05115	0.338311	-3.10705	0.00188964	0.0199661
241327	Olfml2a	59.9482	-1.38975	0.447235	-3.10743	0.00188719	0.0199661
75909	Vmp1	3315.15	0.503609	0.162096	3.10685	0.0018909	0.0199665
18717	Pip5k1c	21846.6	0.323874	0.10428	3.10582	0.00189754	0.0200106
228980	Taf4	951.193	-0.589554	0.189817	-3.1059	0.00189699	0.0200106
56046	Uqcc1	2084.26	0.303142	0.0976354	3.10484	0.00190384	0.0200382
66592	Stoml2	1871.83	0.545523	0.175684	3.10513	0.00190196	0.0200382
73473	Iws1	892.556	-0.584468	0.188241	-3.10489	0.00190349	0.0200382
23857	Dmtf1	1546.44	-0.56528	0.182083	-3.10451	0.00190592	0.0200472
66899	Fip1l1	1441.87	-0.3115	0.100349	-3.10417	0.00190814	0.0200576
71998	Slc25a35	262.644	-0.55473	0.178717	-3.10395	0.00190955	0.0200595
70530	Lrfn2	1443.79	0.472353	0.152194	3.10363	0.0019116	0.0200681
20845	Star	309.262	-0.598264	0.192806	-3.10293	0.00191618	0.0200908
68119	Cmtm3	452.213	0.566916	0.182713	3.10276	0.00191725	0.0200908
73668	Ttc21b	397.374	-0.507686	0.163626	-3.10273	0.00191745	0.0200908
66552	Sppl2a	1368.36	-0.465672	0.150195	-3.10045	0.0019323	0.0202333
14809	Grik5	15732.7	0.348773	0.112517	3.09975	0.00193687	0.0202346
15461	Hras	4808.2	0.610671	0.197012	3.09967	0.00193738	0.0202346
66044	Dtd1	1739.73	0.51767	0.166998	3.09986	0.0019361	0.0202346
224826	Ubr2	3025.76	-0.507785	0.163791	-3.10021	0.00193383	0.0202346
140488	Igf2bp3	893.914	-1.02126	0.329619	-3.09831	0.00194629	0.0203147
110075	Bmp3	237.597	2.02178	0.652683	3.09765	0.0019506	0.0203336
212516	Efcab12	388.048	-0.958601	0.309451	-3.09774	0.00195	0.0203336
12869	Cox8b	80.6737	-2.90018	0.936376	-3.09724	0.00195335	0.0203492
103710	Slc35e4	1104.53	0.554813	0.179145	3.097	0.00195489	0.0203523
12313	Calm1	113658	0.279996	0.0904148	3.09679	0.00195625	0.0203535
328734	Pisd-ps2	1166.31	-1.50068	0.484699	-3.09611	0.00196075	0.0203873
327655	Ppip5k1	3567.56	-0.701721	0.226671	-3.09577	0.00196301	0.0203978
381823	Apold1	225.093	-1.73748	0.561325	-3.09532	0.00196603	0.0204162
56376	Pdlim5	1059.47	-0.481605	0.155621	-3.09473	0.00196995	0.0204439
11764	Ap1b1	7418.68	0.374486	0.121016	3.09453	0.00197127	0.0204446
14067	F5	345.348	-3.74704	1.21134	-3.0933	0.00197946	0.0205165
66121	Chchd1	567.559	0.664531	0.214849	3.09301	0.00198136	0.0205216
228913	Zfp217	167.165	-0.55185	0.178439	-3.09266	0.00198373	0.0205216
100534273	Fer1l5	48.0858	-0.8619	0.278681	-3.09279	0.00198288	0.0205216
69188	Kmt2e	2884.17	-0.609182	0.197002	-3.09227	0.00198632	0.0205353
70097	Sash1	3074.4	-0.508414	0.164443	-3.09173	0.00198991	0.0205594
12314	Calm2	52416.6	0.493126	0.159573	3.09028	0.00199967	0.0205934
13048	Cux2	1827.91	1.30118	0.421065	3.09022	0.00200008	0.0205934
67246	Resf1	317.403	-0.664138	0.214874	-3.09083	0.001996	0.0205934
218756	Slc4a7	1213.4	-0.930803	0.301204	-3.09027	0.00199972	0.0205934
244667	Disc1	427.429	-1.00373	0.32482	-3.09012	0.00200077	0.0205934
402767	A830052D11Rik	42.956	0.931214	0.301301	3.09064	0.00199725	0.0205934
19982	Rpl36a	4272.98	0.665186	0.215289	3.08974	0.00200332	0.0206042
68197	Ndufc2	3654.74	0.638471	0.206653	3.08959	0.00200434	0.0206042
18203	Ntan1	1446.84	0.541955	0.17548	3.08841	0.00201231	0.020673
67164	Lipt2	182.255	0.510841	0.165465	3.0873	0.00201987	0.0207116
97387	Strn4	11432.2	0.316007	0.102356	3.08734	0.00201957	0.0207116
227334	Usp40	754.236	-0.972033	0.314817	-3.08761	0.00201774	0.0207116
66162	Bola2	1160.01	0.855556	0.277155	3.08692	0.00202241	0.0207116
75410	Kmt2b	2807.39	-0.680607	0.220468	-3.08711	0.00202116	0.0207116
21413	Tcf4	17219.2	-0.344301	0.111546	-3.08661	0.00202451	0.0207201
69192	Dhx16	1013.57	-0.320402	0.103873	-3.08457	0.00203849	0.0208309
108682	Gpt2	3181.06	0.266831	0.086508	3.08447	0.00203917	0.0208309
622552	Gm20751	159.671	-1.99829	0.647822	-3.08463	0.00203809	0.0208309
73720	Cst6	138.182	1.26116	0.40891	3.08419	0.00204109	0.0208375
14085	Fah	887.649	-0.329273	0.106771	-3.08393	0.00204289	0.0208429
19128	Pros1	412.978	-0.482395	0.15646	-3.08318	0.00204803	0.0208822
14886	Gtf2i	9548.75	-0.229187	0.0743881	-3.08096	0.00206336	0.0210254
233789	Smg1	3936.65	-0.917346	0.297844	-3.07995	0.00207035	0.0210835
71735	Lrwd1	487.302	-0.322683	0.104788	-3.0794	0.00207415	0.0210992
74213	Rbm26	1177.74	-0.640205	0.207902	-3.07936	0.00207448	0.0210992
12763	Cmah	96.2711	-1.39504	0.453129	-3.07869	0.00207914	0.0211009
13653	Egr1	6358.17	-0.68744	0.223327	-3.07817	0.00208277	0.0211009
19877	Rock1	801.757	-0.788968	0.256322	-3.07804	0.0020837	0.0211009
21366	Slc6a6	5542.22	-0.286292	0.0930039	-3.07828	0.00208197	0.0211009
84505	Setdb1	1738.67	-0.68655	0.223001	-3.07868	0.00207917	0.0211009
236366	5730507C01Rik	151.058	-0.633517	0.20578	-3.07861	0.0020797	0.0211009
381280	Hjurp	855.851	-0.869133	0.282318	-3.07856	0.00208002	0.0211009
68846	Rnf208	8061.03	0.55409	0.180075	3.07699	0.00209102	0.0211618
229473	Tmem131l	931.488	-0.743259	0.241577	-3.07669	0.00209309	0.0211697
16529	Kcnk5	37.232	-1.90915	0.620614	-3.07623	0.00209636	0.0211896
226075	Glis3	736.411	-1.03995	0.338097	-3.07589	0.00209878	0.0212009
66993	Smarcd3	3476.79	0.44096	0.143429	3.07441	0.00210919	0.0212929
232680	Cpa2	45.2301	0.986515	0.320926	3.07397	0.00211234	0.0213115
26442	Psma5	1490.13	0.463263	0.150716	3.07374	0.00211392	0.0213143
232156	Slc4a5	364.435	-4.61536	1.50177	-3.07328	0.00211722	0.0213343
20318	Sdf4	9353.07	0.223264	0.0726967	3.07118	0.00213217	0.0214484
56644	Clec7a	14.8549	-1.55919	0.507714	-3.071	0.00213342	0.0214484
67459	Nvl	2345.54	-1.04389	0.33989	-3.07125	0.00213166	0.0214484
234374	Ddx49	1676.28	0.243416	0.0792641	3.07095	0.0021338	0.0214484
69083	Sult1c2	19.8383	-4.51422	1.47054	-3.06977	0.00214225	0.0215069
100036523	Gm16982	29.4412	-2.16348	0.704754	-3.06984	0.00214176	0.0215069
22360	Nrsn1	12089.4	0.528959	0.172343	3.06922	0.00214621	0.0215263
224105	Pak2	1629.19	-0.282944	0.0921904	-3.06913	0.00214683	0.0215263
66978	Luc7l	3392.09	-0.517774	0.168727	-3.06871	0.00214984	0.0215433
67834	Idh3a	7162.14	0.217445	0.0708663	3.06839	0.00215218	0.0215456
70560	Wars2	197.252	-0.477574	0.155656	-3.06813	0.00215404	0.0215456
215615	Rnpep	1547.98	-0.471865	0.153794	-3.06817	0.00215376	0.0215456
19300	Abcd4	608.854	-0.63004	0.205365	-3.0679	0.00215571	0.0215492
68533	Mphosph6	430.337	0.456064	0.148677	3.06748	0.00215873	0.0215529
69860	Eif1ad	968.488	0.422115	0.137609	3.06749	0.00215866	0.0215529
12266	C3	105.162	-1.99742	0.651444	-3.06614	0.00216844	0.0215917
16558	Kif16b	369.466	-0.467844	0.15258	-3.06622	0.00216781	0.0215917
22599	Slc6a20b	27.0461	-2.37908	0.775996	-3.06585	0.00217055	0.0215917
105450	Mmrn2	215.458	-0.748051	0.243934	-3.06662	0.00216497	0.0215917
110959	Nudt19	2367.91	0.482202	0.157253	3.06641	0.00216647	0.0215917
215303	Camk1g	1286.93	0.598074	0.195076	3.06585	0.00217053	0.0215917
74254	Gpn1	731.519	0.260717	0.0850466	3.06557	0.00217252	0.0215981
14728	Lilrb4a	12.4541	-2.10094	0.685524	-3.06472	0.00217872	0.0216334
70686	Dusp16	416.006	-0.429171	0.140034	-3.06476	0.00217842	0.0216334
11834	Aqr	1201.6	-0.420908	0.137375	-3.06394	0.00218444	0.0216603
73729	Zfp383	428.907	-0.557409	0.181936	-3.06376	0.00218575	0.0216603
110593	Prdm2	3136.25	-0.305326	0.0996617	-3.06362	0.00218674	0.0216603
110854	Ptpa	8975.29	0.401075	0.130902	3.06393	0.00218448	0.0216603
22353	Vip	470.815	1.36456	0.445463	3.06325	0.0021895	0.0216744
12914	Crebbp	2100.19	-0.561468	0.183364	-3.06204	0.00219831	0.0217485
381644	Cep135	329.429	-0.874979	0.285855	-3.06092	0.00220658	0.0218171
233876	Hirip3	1024.49	0.341538	0.111597	3.06044	0.0022101	0.0218343
233979	Tpcn2	154.021	-1.20975	0.395301	-3.06032	0.002211	0.0218343
215814	Ccdc28a	636.883	0.438282	0.143237	3.05983	0.00221459	0.0218565
226089	Ric1	1880.21	-0.816368	0.266858	-3.05919	0.00221939	0.0218906
14955	H19	18.8137	-3.2385	1.05908	-3.05785	0.00222929	0.021975
75710	Rbm12	672.495	-0.527763	0.172658	-3.05669	0.00223794	0.0220469
13353	Dgcr6	2033.33	0.629838	0.206087	3.05618	0.00224173	0.022071
66973	Mrps18b	1004.05	0.527777	0.172734	3.05544	0.00224731	0.0221126
15257	Hipk1	4477.5	-0.352733	0.115474	-3.05466	0.00225314	0.0221475
67874	Rprm	1542.61	1.00756	0.329851	3.0546	0.00225358	0.0221475
52858	Cdipt	5311.93	0.438518	0.143602	3.05371	0.00226033	0.0222005
64242	Ngb	182.064	2.00343	0.656153	3.05329	0.00226345	0.0222178
12014	Bach2	327.494	-0.69024	0.226087	-3.05298	0.00226579	0.0222274
19024	Ppfibp2	411.083	-0.98739	0.323448	-3.0527	0.00226791	0.0222348
80284	Smim12	1390.39	0.650236	0.213089	3.05147	0.00227721	0.0223125
234723	Txnl4b	875.594	0.44479	0.145782	3.05107	0.00228029	0.0223293
223332	Ranbp3l	191.682	-1.09931	0.360395	-3.05029	0.00228621	0.0223738
276952	Rasl10b	17397.7	0.460872	0.15112	3.04971	0.00229066	0.022404
17454	Mov10	818.973	-1.03871	0.340623	-3.04945	0.00229259	0.0224094
66537	Pomp	2950.1	0.486087	0.159452	3.04848	0.00230002	0.0224686
67120	Ttc14	3047.15	-1.29512	0.424988	-3.04744	0.00230801	0.0225072
216438	Marchf9	1253.13	0.527315	0.173036	3.04742	0.00230811	0.0225072
244349	Kat6a	2414.11	-0.557755	0.183006	-3.04774	0.00230571	0.0225072
208188	Ghsr	26.8268	-1.56766	0.514461	-3.04719	0.00230994	0.0225115
72836	Pot1b	247.644	-0.896951	0.2944	-3.04671	0.00231361	0.0225339
72542	Pgam5	2085.73	0.390747	0.128278	3.04609	0.00231838	0.0225534
110172	Slc35b1	1628.69	0.40524	0.133029	3.04624	0.00231722	0.0225534
54446	Nfat5	3850.88	-0.835682	0.274366	-3.04587	0.00232011	0.0225567
102334	Ankrd10	2557.53	-1.11969	0.367644	-3.04557	0.00232239	0.0225655
56273	Pex14	2287.87	0.538144	0.176722	3.04514	0.0023257	0.0225842
11474	Actn3	53.9971	1.17412	0.3856	3.04493	0.00232735	0.0225868
14232	Fkbp8	16140.6	0.49511	0.162614	3.04469	0.00232919	0.0225912
17175	Masp2	33.6725	-1.93914	0.636979	-3.04427	0.00233246	0.0225967
17920	Myo6	3903.63	-0.452559	0.14866	-3.04426	0.00233253	0.0225967
19941	Rpl26	8642.95	0.686159	0.225467	3.04328	0.00234018	0.0226037
66155	Ufc1	2094.75	0.55004	0.180734	3.04336	0.0023395	0.0226037
66875	Swt1	248.199	-0.705915	0.231957	-3.0433	0.00234001	0.0226037
70779	Prdm5	413.281	-0.849648	0.279186	-3.04331	0.00233994	0.0226037
217707	Coq6	485.988	0.301719	0.0991314	3.04363	0.00233744	0.0226037
269614	Pank4	1351.45	-0.51614	0.169737	-3.04082	0.00235934	0.0227753
211151	Churc1	537.554	0.621196	0.204301	3.04059	0.00236118	0.0227775
319405	D430036J16Rik	44.4618	0.995421	0.327394	3.04044	0.00236236	0.0227775
15896	Icam2	84.7123	-0.713685	0.234768	-3.03996	0.00236607	0.0227864
272636	Esyt3	1510.1	-1.38086	0.454233	-3.03999	0.00236589	0.0227864
11778	Ap3s2	3409.76	0.266298	0.0876301	3.03889	0.00237454	0.0228462
230393	Focad	1625.52	-0.710631	0.233851	-3.03882	0.00237509	0.0228462
13345	Twist2	72.8329	0.779173	0.256483	3.03791	0.00238227	0.0229018
106248	Qtrt2	743.602	-1.00731	0.331667	-3.03712	0.00238853	0.0229485
232157	Mob1a	191.169	-0.612864	0.201826	-3.0366	0.00239262	0.0229742
66866	Nhlrc2	228.079	-0.636866	0.209776	-3.03594	0.00239787	0.0230111
208820	Triqk	248.684	0.48535	0.15991	3.03515	0.00240416	0.0230579
19276	Ptprn2	14206	0.391217	0.12892	3.03457	0.0024088	0.0230752
328370	Rft1	402.093	0.380577	0.125408	3.03471	0.00240771	0.0230752
14706	Gng4	1499.07	1.12416	0.370552	3.03373	0.00241547	0.023112
56323	Dnajb5	7508.67	-0.408273	0.134577	-3.03375	0.00241535	0.023112
381284	Crocc2	74.6129	-1.96826	0.64886	-3.03341	0.00241804	0.0231231
68032	Emc4	3530.85	0.573782	0.18917	3.03315	0.00242019	0.02313
16975	Lrp8	2888.74	-0.676468	0.223095	-3.0322	0.00242778	0.0231563
53612	Vti1b	3639.08	0.436591	0.14399	3.0321	0.00242862	0.0231563
245240	9930111J21Rik2	1400.01	-1.18313	0.390186	-3.03223	0.00242757	0.0231563
269109	Dpp10	1654.06	1.42994	0.471518	3.03263	0.00242436	0.0231563
14105	Srsf10	1922.79	-0.437038	0.144162	-3.03157	0.00243287	0.0231803
69554	Klhdc2	3876.09	0.279459	0.0921893	3.03136	0.00243454	0.0231803
217069	Trim25	238.061	-0.49387	0.162926	-3.03126	0.00243539	0.0231803
72873	Bbof1	272.376	-1.13691	0.375112	-3.03085	0.00243868	0.0231981
71934	Car13	50.5502	-1.69867	0.560653	-3.02982	0.00244703	0.0232137
73067	Tmem192	728.22	0.528165	0.174325	3.02976	0.00244744	0.0232137
76459	Car12	1922.24	-1.01095	0.333628	-3.03016	0.00244421	0.0232137
214931	Fbxl16	66640.4	0.427312	0.141023	3.03009	0.00244479	0.0232137
319622	Itpripl2	264.877	-0.410845	0.135597	-3.02989	0.00244641	0.0232137
83673	Snhg1	190.985	0.598724	0.197628	3.02956	0.0024491	0.023216
17713	Grpel1	1618.1	0.436785	0.144188	3.02927	0.00245144	0.0232246
12161	Bmp6	499.863	-1.26346	0.417324	-3.02752	0.00246569	0.0233427
64384	Sirt3	1978.62	0.527978	0.1744	3.02739	0.00246676	0.0233427
234915	Cep126	333.997	-0.480243	0.15869	-3.0263	0.00247566	0.0234132
380840	Lyrm4	1289.41	0.541844	0.179086	3.02561	0.00248134	0.0234534
11773	Ap2m1	29752.4	0.457159	0.151133	3.02487	0.00248738	0.0234969
78883	9630013K17Rik	76.344	-1.69873	0.561624	-3.02467	0.00248908	0.0234994
235184	Msantd2	853.674	-1.11569	0.368885	-3.02448	0.00249059	0.0235
71919	Rpap3	828.822	0.300064	0.0992211	3.0242	0.00249292	0.0235084
72278	Ccpg1	4917.03	-0.553042	0.182885	-3.02398	0.0024947	0.0235116
66290	Atp6v1g1	2712.28	0.571754	0.189093	3.02367	0.0024973	0.0235225
21371	Tbca	1151.05	0.518025	0.171356	3.0231	0.00250202	0.0235398
245841	Polr2h	476.214	0.519583	0.171865	3.02321	0.00250111	0.0235398
192289	Tmlhe	138.71	-0.655356	0.216905	-3.0214	0.00251608	0.0236584
21807	Tsc22d1	16093.8	0.385492	0.127617	3.02071	0.00252184	0.0236989
74629	4930426L09Rik	37.6904	1.13778	0.376742	3.02006	0.00252727	0.023712
77987	Ascc3	609.924	-0.417983	0.138404	-3.02002	0.00252759	0.023712
100038591	F420014N23Rik	240.499	-1.44942	0.479903	-3.02024	0.00252579	0.023712
214137	Arhgap29	651.829	-0.624876	0.206931	-3.01974	0.00252993	0.0237203
320376	Bcorl1	1119.18	-0.365596	0.121092	-3.01916	0.00253478	0.0237521
100568459	Bc1	13887.5	1.43286	0.474642	3.01883	0.0025375	0.0237639
27981	Rsrp1	8040.68	-0.828529	0.274513	-3.01818	0.00254296	0.0238014
72658	2700097O09Rik	246.93	-1.08053	0.358055	-3.01777	0.00254638	0.0238198
11603	Agrn	6713.05	-0.803814	0.266389	-3.01745	0.00254914	0.0238227
53867	Col5a3	191.098	-1.37239	0.454826	-3.01739	0.00254962	0.0238227
100040999	Gm3086	69.8301	-1.02489	0.339694	-3.01709	0.00255212	0.0238325
75833	4930532I03Rik	148.486	-2.15895	0.715635	-3.01683	0.00255437	0.0238398
52696	Zwint	26482.5	0.668155	0.221504	3.01644	0.00255758	0.0238471
268512	Slc26a11	204.034	-0.739119	0.245035	-3.01639	0.00255808	0.0238471
223827	Gxylt1	525.136	-0.610633	0.202462	-3.01604	0.00256103	0.023861
69146	Gsdmd	124.187	-0.681826	0.226141	-3.01505	0.00256935	0.0239113
99031	Osbpl6	2168.39	-0.674018	0.223544	-3.01515	0.0025685	0.0239113
208146	Yeats2	1313.53	-0.882754	0.29283	-3.01456	0.00257349	0.0239361
80385	Tusc2	3961.22	0.455285	0.151054	3.01405	0.00257782	0.0239627
20646	Snrpn	44497.4	0.448365	0.148791	3.01338	0.00258358	0.0240026
18011	Neurl1a	11279.7	0.345142	0.11455	3.01302	0.00258658	0.0240168
16443	Itsn1	6256.17	-0.490979	0.162986	-3.0124	0.0025919	0.0240407
54711	Plagl2	406.79	-0.51625	0.171385	-3.01222	0.00259346	0.0240407
544817	Arhgap27	1150.81	0.537654	0.178492	3.0122	0.00259358	0.0240407
15982	Ifrd1	1234.38	0.263936	0.0876386	3.01164	0.00259837	0.0240714
378431	Txlnb	88.6294	-0.90404	0.3002	-3.01146	0.00259996	0.0240725
76161	Lamp5	1902.85	1.0562	0.350917	3.00983	0.00261398	0.0241886
140570	Plxnb2	2914.01	-0.395728	0.131522	-3.00885	0.00262242	0.0242529
66302	Rmdn1	491.153	-0.774598	0.257476	-3.00843	0.00262601	0.0242724
56613	Rps6ka4	2202.94	0.442634	0.147148	3.00809	0.002629	0.0242862
239528	Ago2	4141.22	-0.733609	0.243918	-3.00761	0.00263314	0.0243107
229595	Adamtsl4	411.552	-1.08297	0.360207	-3.00653	0.00264248	0.0243727
230753	Thrap3	5416.21	-0.259762	0.0864006	-3.00649	0.00264284	0.0243727
93724	Pcdhga12	15863.3	0.97748	0.325209	3.0057	0.00264974	0.0244105
228607	Mavs	390.066	-0.470359	0.15649	-3.00567	0.00264994	0.0244105
96979	Ptges2	1272.53	0.548499	0.182499	3.00548	0.0026516	0.024412
232341	Wnk1	7537.83	-0.567205	0.188817	-3.00399	0.00266464	0.0245183
19042	Ppm1a	4473.23	0.237985	0.0792286	3.00378	0.00266649	0.0245214
20530	Slc31a2	961.895	-0.886281	0.295152	-3.00279	0.00267518	0.0245767
68002	Sdhaf4	330.249	0.624156	0.207861	3.00275	0.00267551	0.0245767
29867	Cabp1	3449.87	0.751532	0.250346	3.00198	0.0026823	0.0246064
69019	Spcs1	2787.23	0.512257	0.170646	3.00187	0.00268326	0.0246064
244713	Zfp317	718.576	-0.599976	0.19986	-3.00197	0.00268235	0.0246064
77371	Sec24a	557.38	-0.724025	0.241225	-3.00145	0.00268697	0.0246265
227526	Cdnf	56.26	0.921431	0.307017	3.00124	0.0026888	0.0246295
12160	Bmp5	57.7116	-1.43203	0.477292	-3.00032	0.00269694	0.0246427
18951	Septin5	41105.4	0.578995	0.19295	3.00076	0.00269306	0.0246427
66108	Ndufa9	3245.31	0.359794	0.119927	3.00011	0.00269883	0.0246427
67287	Parp6	5794.2	0.263815	0.0879178	3.0007	0.00269362	0.0246427
71523	8430429K09Rik	262.632	0.41375	0.137913	3.00008	0.00269906	0.0246427
108857	Ankhd1	2947.67	-0.636265	0.212085	-3.00006	0.00269931	0.0246427
383295	Ypel5	3518.94	0.276961	0.0923491	2.99907	0.00270807	0.0247088
22145	Tuba4a	20524.9	0.415343	0.138507	2.99871	0.00271128	0.0247161
59053	Hgh1	443.408	0.397158	0.132446	2.99864	0.00271189	0.0247161
99011	Pomt1	684.185	-0.579458	0.19326	-2.99834	0.00271456	0.0247266
226517	Smg7	4345.33	-0.322188	0.107513	-2.99672	0.00272897	0.024844
66413	Psmd6	1830.28	0.388279	0.12959	2.9962	0.00273369	0.0248731
15463	Agfg1	2833.68	-0.420383	0.14032	-2.99588	0.0027365	0.0248848
240396	Mex3c	1099.96	-0.434867	0.145229	-2.99436	0.00275021	0.0249955
77891	Ube2s	2775.06	0.594931	0.198744	2.99345	0.0027584	0.025056
57330	Gigyf1	3689.31	-0.650661	0.217535	-2.99106	0.00278009	0.0252389
68196	Hsbp1	8802.87	0.517922	0.173196	2.99039	0.00278624	0.0252667
268996	Ss18	1519.55	-0.564464	0.188754	-2.99048	0.00278543	0.0252667
227648	Sec16a	2663.97	-0.543896	0.181898	-2.99012	0.00278867	0.0252747
218035	Vps41	5792.23	0.201154	0.0672971	2.98905	0.00279851	0.0253497
210029	Metrnl	262.078	0.570334	0.19082	2.98887	0.00280014	0.0253504
17149	Magoh	709.65	0.525575	0.17595	2.98707	0.00281665	0.0254858
22249	Unc13b	1843.96	-0.88879	0.297578	-2.98675	0.00281965	0.0254987
56399	Akap8	6073.95	-1.0644	0.356487	-2.9858	0.00282838	0.0255494
59032	Ppp2r3c	682.832	0.355998	0.119226	2.9859	0.00282744	0.0255494
13852	Stx2	953.426	-0.851643	0.285271	-2.98538	0.00283229	0.0255634
19152	Prtn3	33.1648	1.28279	0.429705	2.98529	0.00283307	0.0255634
77609	Ccdc151	245.167	-0.468569	0.156984	-2.98482	0.00283749	0.0255891
12866	Cox7a2	3487.63	0.702435	0.235387	2.98417	0.0028435	0.0256292
67199	Pfdn1	1322.07	0.565944	0.189676	2.98374	0.00284746	0.0256507
58807	Slco1c1	1830.11	-0.630363	0.211369	-2.98228	0.00286107	0.0257517
208092	Chmp6	948.171	0.536323	0.179841	2.9822	0.00286182	0.0257517
68927	Ptcd2	957.561	0.300718	0.100856	2.98167	0.00286677	0.0257819
223664	Lrrc14	1053.16	0.29986	0.100611	2.9804	0.00287869	0.0258749
381352	Mamdc4	45.745	-1.58574	0.532095	-2.98017	0.00288085	0.0258801
15208	Hes5	407.564	1.27096	0.426578	2.97943	0.00288789	0.0259094
19651	Rbl2	1657.25	-0.293867	0.0986355	-2.97932	0.00288888	0.0259094
20262	Stmn3	18352.9	0.618143	0.207456	2.97964	0.00288591	0.0259094
54194	Akap8l	4716.87	-1.16098	0.38986	-2.97794	0.00290196	0.0260124
67774	Borcs5	1436.72	0.483911	0.162516	2.97762	0.00290491	0.0260246
20204	Prrx2	27.5739	-1.66937	0.560702	-2.97729	0.00290807	0.0260385
76781	Mettl4	601.114	-0.531346	0.178494	-2.97684	0.00291239	0.026063
381598	2610005L07Rik	4536.9	-1.2129	0.407474	-2.97663	0.00291437	0.0260663
12953	Cry2	6161.74	0.23282	0.0782246	2.97631	0.00291743	0.0260665
56277	Tmem45a	29.7091	-1.34519	0.452038	-2.97584	0.00292187	0.0260665
68980	Wdr53	341.942	0.347008	0.116609	2.97584	0.00292185	0.0260665
71764	C2cd2l	10496.5	0.388748	0.130627	2.97602	0.0029202	0.0260665
384214	Ephx4	1542.17	0.45717	0.15363	2.97579	0.00292237	0.0260665
27632	Nelfe	764.976	0.48063	0.16156	2.97492	0.00293062	0.0261203
93696	Chrac1	499.179	0.598554	0.201218	2.97465	0.00293321	0.0261203
414101	E130317F20Rik	174.178	0.42952	0.144387	2.97479	0.00293185	0.0261203
68127	B230217C12Rik	2758.75	0.275275	0.0925739	2.97357	0.00294357	0.0261697
103537	Mbtd1	853.658	-0.650739	0.218828	-2.97375	0.00294182	0.0261697
210104	Zfp658	318.428	-0.610732	0.205376	-2.97373	0.00294206	0.0261697
11722	Amy1	182.775	2.53363	0.852381	2.97241	0.00295469	0.0261999
59046	Arpp19	3382.86	0.742683	0.249815	2.97293	0.00294973	0.0261999
229517	Slc25a44	5156.45	0.303622	0.102138	2.97266	0.00295232	0.0261999
246179	Fktn	1719.34	-0.614328	0.206702	-2.97205	0.00295821	0.0261999
268755	Mir124a-1hg	10467.5	-1.26957	0.427077	-2.9727	0.00295188	0.0261999
328417	Parp4	249.067	-0.799131	0.268878	-2.97209	0.00295779	0.0261999
100503659	Cbarp	16912.5	0.448326	0.150847	2.97207	0.00295803	0.0261999
27015	Polk	336.834	-0.628363	0.211469	-2.97142	0.00296424	0.0262391
20901	Strap	4164.91	0.269918	0.0908525	2.97095	0.00296879	0.0262526
78610	Uvrag	1488.43	0.349437	0.117619	2.97093	0.00296899	0.0262526
76813	Armc6	765.852	0.352117	0.118529	2.97072	0.00297106	0.0262567
72599	Pdia5	127.658	-0.829888	0.279397	-2.97028	0.00297524	0.0262794
20813	Srp14	2790.04	0.489621	0.164878	2.96959	0.00298193	0.0263243
57028	Pdxp	10050.2	0.647573	0.218082	2.96941	0.00298376	0.0263262
56786	Tmem9b	4350.5	0.313013	0.105429	2.96894	0.00298829	0.0263376
79565	Mettl27	404.361	0.622826	0.209776	2.969	0.00298771	0.0263376
331493	Gm5127	8.87077	-2.26676	0.763589	-2.96857	0.00299193	0.0263555
71897	Lypd6b	258.892	0.839403	0.28281	2.96808	0.00299664	0.0263827
331188	Zfp781	386.68	-0.522911	0.176212	-2.96751	0.00300223	0.0264177
100039864	Snhg12	776.279	0.422863	0.142509	2.96727	0.0030046	0.0264243
56739	Rec8	142.134	0.979735	0.330211	2.967	0.00300725	0.0264334
380785	Begain	7432.85	0.414522	0.139761	2.96593	0.00301772	0.0264996
630499	H2-K2	130.241	-0.910632	0.307035	-2.96589	0.00301804	0.0264996
74322	Cxxc1	2395.86	-0.239596	0.0807945	-2.9655	0.00302192	0.0265194
66923	Pbrm1	1200.77	-0.470132	0.158556	-2.96508	0.003026	0.026541
52036	Ppp6r3	2856.27	-0.261325	0.0881422	-2.96481	0.00302868	0.0265502
117600	Srgap1	777.289	-0.465346	0.156966	-2.96463	0.00303043	0.0265513
111970	Dlx1as	764.893	-0.454701	0.153388	-2.96438	0.00303289	0.0265585
70799	Cep192	329.46	-0.957222	0.322996	-2.96357	0.00304088	0.0266143
170460	Stard5	1047.13	-0.913854	0.308421	-2.96301	0.00304651	0.0266492
70699	Nup205	878.708	-0.687333	0.232021	-2.96237	0.00305276	0.0266896
14772	Grk4	873.719	-1.22505	0.413646	-2.96159	0.00306057	0.0267292
192192	Shkbp1	715.516	-1.00144	0.338133	-2.96168	0.00305966	0.0267292
328309	Gm9776	204.173	0.526578	0.177829	2.96114	0.00306498	0.0267534
51788	H2az1	2703.77	0.50445	0.170389	2.96058	0.00307057	0.0267879
320742	A230072C01Rik	370.076	-0.519005	0.175323	-2.96028	0.00307359	0.0267953
382867	Zfp488	948.513	-0.833143	0.281451	-2.96017	0.00307471	0.0267953
68183	Bcas2	1443.61	0.352415	0.119075	2.95961	0.00308025	0.0268217
170786	Cd209a	13.3241	-1.66638	0.563055	-2.95954	0.00308103	0.0268217
11459	Acta1	358.418	0.740829	0.250361	2.95905	0.00308591	0.0268499
102193	Zdhhc7	1439.37	0.296564	0.10025	2.95825	0.00309387	0.0269048
381356	Cacfd1	1263.36	0.363693	0.122962	2.95777	0.0030987	0.0269325
70508	Bbx	954.634	-0.470833	0.159214	-2.95723	0.00310413	0.0269435
73182	Pear1	351.41	-0.82665	0.279535	-2.95723	0.00310414	0.0269435
108657	Rnpepl1	2434.5	-0.378002	0.127826	-2.95715	0.00310493	0.0269435
11765	Ap1g1	3574.84	-0.331641	0.112179	-2.95637	0.00311282	0.0269689
63830	Kcnq1ot1	2234.43	-1.48461	0.502165	-2.95641	0.00311242	0.0269689
66094	Lsm7	895.689	0.727404	0.246027	2.9566	0.00311054	0.0269689
12874	Cpd	3528.6	-0.485256	0.164154	-2.9561	0.00311552	0.026978
387133	Mir9-1	5706.06	-1.19146	0.403114	-2.95565	0.00312007	0.0270031
76873	4930447F24Rik	540.336	-1.68345	0.569623	-2.95537	0.00312291	0.0270134
14229	Fkbp5	3023.72	0.458569	0.155189	2.9549	0.00312766	0.0270401
19654	Rbm6	1540.5	-0.410712	0.139043	-2.95384	0.00313844	0.0271045
67391	Fundc2	1336.29	0.271744	0.0919969	2.95384	0.00313842	0.0271045
75387	Sirt4	936.538	-0.904402	0.306335	-2.95233	0.00315385	0.0272089
380773	Slirp	501.335	0.612475	0.207453	2.95235	0.00315363	0.0272089
22247	Umps	647.088	-0.280909	0.0951832	-2.95124	0.003165	0.0272641
56489	Ikbke	57.9333	-0.998324	0.338256	-2.95139	0.00316348	0.0272641
330938	Dixdc1	2874.44	-0.488377	0.165483	-2.95121	0.00316527	0.0272641
67023	Use1	1917.26	0.651563	0.220841	2.95037	0.00317396	0.0273245
13417	Dnah8	24.4286	-1.27923	0.433608	-2.9502	0.00317571	0.0273252
214642	Cped1	142.501	-1.31703	0.446448	-2.95003	0.00317744	0.0273256
70717	Medag	253.64	0.744772	0.252504	2.94954	0.00318245	0.0273399
624341	Olfr856-ps1	1016.34	-1.10737	0.375433	-2.9496	0.0031819	0.0273399
104771	Jkamp	1795.3	0.298615	0.101252	2.94921	0.00318584	0.0273459
226412	R3hdm1	8410.59	-0.634586	0.215176	-2.94915	0.0031865	0.0273459
74451	Pgs1	2828.25	0.344729	0.116904	2.94882	0.00318986	0.0273602
195531	Zfp982	17.9929	-1.42927	0.484717	-2.94866	0.00319153	0.0273602
269633	Wdr86	134.202	-3.40742	1.15576	-2.94821	0.00319623	0.0273862
22784	Slc30a3	5369.63	0.570583	0.193575	2.94761	0.00320244	0.0273867
72792	2810459M11Rik	612.483	-0.482706	0.16376	-2.94764	0.0032021	0.0273867
108069	Grm3	1373.53	-0.3371	0.11437	-2.94746	0.00320398	0.0273867
112406	Egln2	3767.83	0.449811	0.152613	2.94739	0.00320469	0.0273867
241226	Itga8	874.189	-0.948072	0.321661	-2.94743	0.00320429	0.0273867
21814	Tgfbr3	671.908	-0.584565	0.198353	-2.94709	0.0032078	0.0273989
208890	Slc26a7	9.78629	-3.0379	1.03088	-2.94689	0.00320988	0.0274024
27096	Trappc3	2362.97	0.499748	0.169604	2.94657	0.00321324	0.0274168
15893	Ica1	1885.97	0.343493	0.116597	2.94598	0.00321929	0.0274253
16847	Lepr	91.2831	-1.72229	0.584623	-2.94599	0.00321928	0.0274253
235469	Zfp280d	967.307	-0.55565	0.188607	-2.94607	0.00321843	0.0274253
67811	Poldip2	4284.34	0.391342	0.132866	2.94539	0.00322546	0.0274541
78617	Cstad	78.3864	0.881976	0.299448	2.94534	0.00322604	0.0274541
380694	Ccnjl	436.276	-0.580766	0.197193	-2.94517	0.0032278	0.0274548
170936	Zfp369	2440.5	-0.915257	0.310831	-2.94455	0.00323429	0.0274837
217119	Xylt2	1437.76	0.363102	0.123316	2.94449	0.00323487	0.0274837
625249	Gpx4	12914.6	0.786587	0.267151	2.94436	0.00323625	0.0274837
373864	Col27a1	269.065	-1.23516	0.419588	-2.94376	0.00324252	0.0275226
68949	Zfas1	920.259	0.571276	0.194148	2.94248	0.00325595	0.0276222
13591	Ebf1	142.549	-0.734152	0.249548	-2.94192	0.00326182	0.0276494
66892	Eif4e3	809.486	-0.436041	0.14822	-2.94185	0.00326254	0.0276494
20643	Snrpe	561.45	0.490176	0.166639	2.94155	0.00326573	0.027662
24071	Synj2bp	1561.54	-0.557957	0.189737	-2.94069	0.00327485	0.0277249
14588	Gfra4	2617.07	0.458671	0.156116	2.93802	0.00330315	0.0279355
77044	Arid2	1357.49	-0.358745	0.122104	-2.93804	0.003303	0.0279355
16403	Itga6	712.716	-0.493032	0.16783	-2.93769	0.00330664	0.0279423
229503	Rrnad1	1436.22	-0.888973	0.302629	-2.93751	0.00330865	0.0279423
100504687	2810029C07Rik	427.969	0.474678	0.161595	2.93746	0.0033091	0.0279423
268970	Arhgap28	28.2229	-1.94077	0.66076	-2.93718	0.00331214	0.0279536
19411	Rarg	682.228	-0.421841	0.143648	-2.93664	0.00331791	0.0279878
233863	Gtf3c1	5972.83	-0.364899	0.124285	-2.93597	0.00332501	0.0280332
50887	Hmgn5	436.478	-0.397517	0.13544	-2.935	0.00333548	0.0281069
70257	Atp5mpl	2150.48	0.616189	0.210015	2.93403	0.00334592	0.0281755
77593	Usp45	1349.68	-0.588915	0.200726	-2.93392	0.00334707	0.0281755
70093	Ube2q1	4517.62	0.263968	0.0899861	2.93343	0.00335235	0.0282054
18004	Nek1	1090.18	-0.859027	0.292899	-2.93285	0.00335866	0.0282439
78757	Rictor	1331.76	-0.765725	0.261119	-2.93247	0.00336276	0.0282638
16828	Ldha	9993.37	0.400876	0.136747	2.93152	0.00337306	0.0283213
76294	Asb5	19.2525	1.21517	0.414519	2.93152	0.00337307	0.0283213
55992	Trim3	5313.32	0.307889	0.105062	2.93055	0.00338365	0.0283955
277432	Vstm2l	4211.96	0.649861	0.221798	2.92997	0.00338997	0.0284339
240174	Thada	515.946	-0.630162	0.215101	-2.92961	0.00339383	0.0284516
94063	Mrpl16	549.305	0.354218	0.120919	2.92937	0.00339647	0.0284592
213081	Wdr19	972.285	-0.566219	0.193345	-2.92854	0.00340556	0.0285207
14115	Fbln2	458.055	-1.20803	0.412556	-2.92817	0.00340967	0.0285405
194388	Tet3	1888.5	-0.622817	0.212711	-2.92799	0.00341159	0.0285419
30940	Usp25	1100.11	-0.447143	0.152759	-2.92712	0.00342112	0.0285776
238505	Mtr	214.351	-0.798287	0.272712	-2.92722	0.00342005	0.0285776
240514	Ccdc85b	4483.77	0.571126	0.195099	2.92737	0.00341841	0.0285776
68947	Chst8	1236.76	0.441753	0.150932	2.92683	0.00342438	0.0285903
213109	Phf3	2889.59	-0.411061	0.140502	-2.92566	0.00343728	0.0286832
80749	Lrfn1	3513.15	0.464492	0.158776	2.92545	0.00343962	0.0286881
12400	Cbfb	951.205	-0.338902	0.115874	-2.92475	0.00344737	0.0286941
17876	Myef2	2564.31	-0.597198	0.204165	-2.92507	0.0034438	0.0286941
57436	Gabarapl1	27007.5	0.427781	0.146255	2.9249	0.0034457	0.0286941
69536	Hemk1	911.406	-0.952322	0.325603	-2.92479	0.00344683	0.0286941
14960	H2-Aa	107.219	-1.96663	0.672682	-2.92356	0.00346053	0.0287692
67122	Nrarp	1332.25	0.579083	0.198076	2.92354	0.00346078	0.0287692
83409	Lamtor2	1250.94	0.496626	0.169876	2.92346	0.00346168	0.0287692
68352	Aspdh	2951.85	-0.637814	0.218199	-2.92308	0.00346589	0.028784
74413	Tc2n	26.73	-2.41807	0.827306	-2.92282	0.00346877	0.028784
215113	Slc43a2	2778.26	-0.242642	0.0830119	-2.92298	0.003467	0.028784
11754	Aoc3	66.4567	-1.34806	0.461355	-2.92197	0.00347828	0.0288005
13388	Dll1	287.792	-0.557407	0.190772	-2.92185	0.00347958	0.0288005
20592	Kdm5d	636.535	-2.0778	0.711069	-2.92208	0.00347697	0.0288005
76742	Snx27	4496.32	-0.277924	0.0951005	-2.92243	0.00347317	0.0288005
104001	Rtn1	53367.7	0.358066	0.122535	2.92215	0.00347629	0.0288005
66237	Atp6v1g2	31830.4	0.308327	0.105532	2.92165	0.00348184	0.0288046
56496	Tspan6	479.591	0.444214	0.15208	2.92092	0.00349004	0.0288578
70012	Cep85	19620.1	-0.382649	0.131024	-2.92045	0.00349523	0.0288861
73660	Cabp4	79.574	-1.50659	0.516017	-2.91965	0.00350423	0.0289187
195434	Utp14b	226.223	-1.22714	0.420268	-2.9199	0.00350139	0.0289187
245867	Pcmtd2	2326.79	-0.376608	0.128992	-2.91963	0.0035045	0.0289187
22230	Ufd1	3216.45	0.263288	0.0901895	2.91928	0.00350842	0.0289365
19891	Rpa2	299.9	0.532117	0.182357	2.91799	0.00352299	0.0290419
51938	Ccdc39	415.04	-1.0299	0.35305	-2.91715	0.00353248	0.0291055
620246	Gpr52	136.56	1.23283	0.422694	2.91661	0.00353853	0.0291407
244650	Phlpp2	1438.9	-0.444376	0.152402	-2.91582	0.00354758	0.0292004
54208	Arl6ip1	10872.2	0.352057	0.120763	2.91529	0.00355363	0.029206
66898	Baiap2l1	94.2572	-1.82441	0.625749	-2.91556	0.00355046	0.029206
77006	Ddrgk1	2182.29	0.46513	0.159542	2.9154	0.00355228	0.029206
72199	Mms19	1792.73	-0.426093	0.146188	-2.9147	0.00356032	0.0292315
231093	Agbl5	660.318	-0.691061	0.237088	-2.91479	0.00355933	0.0292315
12540	Cdc42	10845.8	0.283394	0.0972431	2.91429	0.00356504	0.0292555
12675	Chuk	1070.02	-1.01856	0.349811	-2.91174	0.00359419	0.0293214
14388	Gab1	1122.57	-0.64989	0.223158	-2.91224	0.00358847	0.0293214
14595	B4galt1	491.022	-0.610044	0.209495	-2.91198	0.00359151	0.0293214
14634	Gli3	272.586	-0.661915	0.227251	-2.9127	0.0035832	0.0293214
27220	Cartpt	123.298	1.79661	0.616899	2.91233	0.00358746	0.0293214
66143	Eef1e1	722.202	0.468536	0.160902	2.91194	0.00359192	0.0293214
67884	Cfap410	1302.29	0.400488	0.137482	2.91303	0.00357945	0.0293214
71720	Osbpl3	697.999	-0.486683	0.167095	-2.91262	0.00358407	0.0293214
209032	Zc3hav1l	264.456	-0.534724	0.183634	-2.9119	0.0035924	0.0293214
231130	Tnip2	1378.48	-0.914503	0.314072	-2.91176	0.00359394	0.0293214
387208	Mir212	582.436	-1.24174	0.426465	-2.9117	0.00359462	0.0293214
[truncated: 18,270 more rows]

## Sheet: BDNF_M_ALL
gene_id	Symbol	baseMean	log2FoldChange	lfcSE	stat	pvalue	padj
240028	Lnpep	476.115	3.98554	0.21505	18.5331	1.11646e-76	1.9527e-72
107895	Mgat5	501.455	4.46126	0.258379	17.2664	8.42817e-67	7.37043e-63
22026	Nr2c2	2204.14	3.17311	0.188096	16.8696	7.52834e-64	4.38902e-60
19791	Rn18s	12720.5	5.03726	0.307961	16.3568	3.8885e-60	1.70025e-56
54608	Abhd2	923.747	3.75383	0.237712	15.7915	3.56021e-56	1.24536e-52
100861531	Rn45s	3830.35	2.23289	0.145866	15.3078	6.77693e-53	1.97547e-49
230316	Megf9	1426.28	3.85158	0.254069	15.1596	6.55064e-52	1.63672e-48
210376	Mtmr9	1222.08	2.19816	0.147104	14.9429	1.73306e-50	3.7889e-47
234967	Slc36a4	431.905	3.35135	0.229654	14.5931	3.10933e-48	6.04247e-45
16589	Uhmk1	655.567	5.03181	0.350826	14.3428	1.18229e-46	2.06782e-43
66602	Oip5os1	818.16	2.9307	0.20639	14.1998	9.1821e-46	1.45995e-42
225164	Mib1	880.715	3.19043	0.226012	14.1162	3.0166e-45	4.39669e-42
19258	Ptpn4	377.377	2.96216	0.215764	13.7287	6.8338e-43	9.19409e-40
320506	Lmbrd2	387.928	4.89588	0.357261	13.7039	9.61935e-43	1.20173e-39
320910	Itgb8	337.416	4.57393	0.34365	13.3098	2.02889e-40	2.36569e-37
74103	Nebl	803.231	3.34017	0.257271	12.9831	1.52595e-38	1.66806e-35
13688	Eif4ebp2	663.004	1.969	0.152686	12.8957	4.75767e-38	4.8948e-35
50787	Hs6st3	239.146	4.09592	0.320198	12.7918	1.82127e-37	1.76967e-34
241520	Fam171b	4590.41	2.08402	0.165491	12.593	2.30777e-36	2.12436e-33
230235	Frrs1l	4186.63	2.56834	0.20446	12.5616	3.43477e-36	3.00371e-33
21951	Tnks	1463.8	2.614	0.208851	12.5161	6.09463e-36	5.07595e-33
11722	Amy1	182.775	-5.60946	0.456983	-12.275	1.23411e-34	9.8112e-32
242083	Ppm1l	1023.3	2.12579	0.180636	11.7684	5.68184e-32	4.29636e-29
330503	Gm5113	408.047	1.91415	0.162695	11.7652	5.89552e-32	4.29636e-29
212153	Ccdc191	741.695	-2.4926	0.21512	-11.587	4.79627e-31	3.35547e-28
21372	Tbl1x	397.811	1.98785	0.173318	11.4694	1.87943e-30	1.26428e-27
217194	Klhl11	428.677	3.41872	0.299898	11.3996	4.19969e-30	2.72046e-27
18386	Oprd1	243.98	2.9817	0.263479	11.3166	1.0858e-29	6.78237e-27
23963	Tenm1	335.659	4.17865	0.373043	11.2015	4.00788e-29	2.41717e-26
12402	Cbl	780.493	4.22459	0.378639	11.1573	6.59683e-29	3.84595e-26
15558	Htr2a	149.353	3.0573	0.275811	11.0847	1.48769e-28	8.39346e-26
214469	Fam168b	10440.2	0.545282	0.0495199	11.0114	3.3688e-28	1.84126e-25
75209	Sv2c	256.351	4.21453	0.391256	10.7718	4.67809e-27	2.47939e-24
268752	Wdfy2	135.019	4.40414	0.409414	10.7572	5.48087e-27	2.81942e-24
69181	Dyrk2	385.98	2.90218	0.26996	10.7504	5.9019e-27	2.94926e-24
19205	Ptbp1	2113.32	-0.885481	0.0840716	-10.5325	6.12125e-26	2.97391e-23
547176	Zc3h12b	209.201	3.33907	0.317707	10.5099	7.77827e-26	3.67681e-23
380836	Mrs2	414.565	1.94818	0.188251	10.3488	4.23552e-25	1.94946e-22
234407	Colgalt1	6316.23	-1.36969	0.133337	-10.2724	9.38448e-25	4.20858e-22
56484	Foxo3	2844.13	0.874024	0.0856732	10.2018	1.94538e-24	8.50619e-22
20475	Six5	271.154	-2.10153	0.20676	-10.1641	2.86836e-24	1.2236e-21
68729	Trim37	9274.3	0.611589	0.0606031	10.0917	6.01115e-24	2.50322e-21
623279	Dok6	184.275	3.50045	0.348581	10.042	9.96249e-24	4.05218e-21
19763	Ring1	1520.66	-0.984411	0.0981627	-10.0284	1.14396e-23	4.54726e-21
54357	Epb41l4b	921.918	2.84488	0.284217	10.0095	1.38413e-23	5.37967e-21
268980	Strn	906.921	2.06609	0.213816	9.66295	4.33222e-22	1.64719e-19
269198	Nbeal1	147.988	2.61898	0.272545	9.60934	7.3015e-22	2.71709e-19
380959	Alg10b	603.843	2.32795	0.243078	9.57697	9.99364e-22	3.64143e-19
74322	Cxxc1	2395.86	-0.757101	0.0800786	-9.45448	3.24625e-21	1.15871e-18
19418	Rasgrf2	3253.46	1.31521	0.139535	9.42564	4.27491e-21	1.49536e-18
109294	Prex2	1694.71	1.38145	0.147047	9.39462	5.74272e-21	1.96942e-18
70604	Dnajb14	302.724	2.78613	0.296916	9.38355	6.37896e-21	2.14554e-18
217864	Rcor1	295.553	2.25499	0.240737	9.36703	7.45998e-21	2.46179e-18
80909	Castor2	2608.96	1.61737	0.174631	9.26161	2.01373e-20	6.52225e-18
73133	NA	157.35	3.87331	0.421477	9.18986	3.93336e-20	1.25081e-17
230718	Nt5c1a	90.2528	2.95064	0.321792	9.16941	4.75606e-20	1.48542e-17
16491	Kcna3	92.3764	3.53413	0.3875	9.12035	7.4884e-20	2.29776e-17
54397	Ppt2	1484.07	-0.66233	0.0728827	-9.08761	1.01238e-19	3.05285e-17
13521	Slc26a2	95.1403	2.28334	0.252727	9.03481	1.64286e-19	4.8701e-17
66235	Eif1ax	963.648	0.909283	0.100893	9.01234	2.0171e-19	5.87983e-17
100038725	Cep85l	119.576	4.11798	0.458595	8.97957	2.71828e-19	7.7939e-17
22321	Vars	2106.59	-0.719717	0.0808344	-8.90361	5.40611e-19	1.52505e-16
70363	Fam135b	342.622	2.73032	0.307459	8.88029	6.66874e-19	1.85137e-16
16391	Irf9	286.772	-1.53998	0.173674	-8.8671	7.50759e-19	2.05168e-16
102414	Clk3	2113.27	-0.645778	0.0729327	-8.85444	8.41036e-19	2.26303e-16
66884	Appbp2	698.879	1.46037	0.165142	8.84311	9.30881e-19	2.46683e-16
69938	Scrn1	2177.53	1.1553	0.130952	8.82228	1.12152e-18	2.92766e-16
328035	Fads6	97.5152	2.88736	0.327784	8.80873	1.26573e-18	3.25554e-16
243274	Tmem132d	290.76	2.31817	0.263247	8.80605	1.29628e-18	3.28578e-16
85030	Tnfrsf25	86.418	-6.15581	0.700591	-8.7866	1.54159e-18	3.85178e-16
13716	Ell	1274	-0.813125	0.0927463	-8.7672	1.83171e-18	4.51219e-16
70310	Plscr3	858.555	-0.975909	0.111639	-8.74167	2.29698e-18	5.57974e-16
16438	Itpr1	11084.4	1.30361	0.150339	8.67111	4.2792e-18	1.02525e-15
433855	AI506816	1590.59	-0.674401	0.0778149	-8.66674	4.44687e-18	1.05102e-15
113868	Acaa1a	2365.62	-0.646332	0.0746469	-8.65852	4.77921e-18	1.11451e-15
50769	Atp8a2	1228.69	2.50615	0.290076	8.63961	5.64058e-18	1.29808e-15
68671	Pcyt2	3533.14	-0.792825	0.0920415	-8.61378	7.06885e-18	1.58505e-15
245683	Klhl34	1704.68	2.24086	0.26014	8.61407	7.05106e-18	1.58505e-15
20608	Sstr4	375.072	2.86239	0.334803	8.54948	1.23639e-17	2.73727e-15
20418	Shc3	577.668	2.29913	0.269028	8.54605	1.27377e-17	2.78478e-15
110862	Kcnq3	945.506	2.36624	0.276967	8.54339	1.30337e-17	2.81432e-15
27261	Dok3	175.057	-2.8245	0.331542	-8.5193	1.6052e-17	3.42378e-15
214150	Ago3	292.148	1.90491	0.224827	8.47279	2.39575e-17	5.0484e-15
20401	Sh3bp1	1399.27	-0.956681	0.113471	-8.43108	3.42484e-17	7.13102e-15
223255	Stk24	1629.27	0.699846	0.0830479	8.42702	3.54594e-17	7.2963e-15
232157	Mob1a	191.169	1.85408	0.220841	8.39555	4.63736e-17	9.43109e-15
434353	A330074K22Rik	74.4048	3.31313	0.395914	8.36831	5.84522e-17	1.17509e-14
15499	Hsf1	2478.54	-1.09414	0.131869	-8.29718	1.06616e-16	2.09517e-14
68490	Zfp579	1181.82	-1.10725	0.133434	-8.29812	1.05774e-16	2.09517e-14
20340	Glg1	3086.91	1.20655	0.145665	8.28306	1.20048e-16	2.33294e-14
16531	Kcnma1	1979.29	1.75133	0.211829	8.26768	1.36589e-16	2.62521e-14
73658	Spns1	2384.74	-0.74254	0.0904105	-8.21298	2.15768e-16	4.10193e-14
22668	Sf1	9113.61	-0.604429	0.0736471	-8.2071	2.26597e-16	4.26149e-14
677884	Pakap	1199.39	1.17087	0.142944	8.1911	2.58853e-16	4.81632e-14
26433	Plod3	1562.62	-0.832425	0.102787	-8.09857	5.5611e-16	1.02383e-13
21423	Tcf3	1325.19	-0.687169	0.0849345	-8.09059	5.93787e-16	1.07686e-13
242291	Bpnt2	1269.28	1.38269	0.170916	8.08988	5.97231e-16	1.07686e-13
320679	Samd12	76.1337	2.60216	0.323266	8.04957	8.30855e-16	1.48282e-13
77832	Tchp	463.091	-0.9398	0.117104	-8.02536	1.01225e-15	1.7883e-13
17968	Ncam2	767.358	2.20798	0.276241	7.99293	1.31766e-15	2.30459e-13
22158	Tulp3	1159.25	-0.952624	0.11944	-7.97576	1.51451e-15	2.62266e-13
232791	Cnot3	2764.23	-0.806529	0.101247	-7.96594	1.63976e-15	2.81171e-13
57258	Xpo4	104.754	3.30186	0.415814	7.94073	2.00996e-15	3.41303e-13
67488	Calcoco1	3900.78	-0.613047	0.0772407	-7.93683	2.07407e-15	3.468e-13
72351	Ptar1	71.7737	2.60723	0.328517	7.93636	2.08199e-15	3.468e-13
28169	Agpat3	10434.9	0.533821	0.0675146	7.90675	2.64196e-15	4.35923e-13
381510	Dpy19l4	201.149	2.43972	0.310142	7.86646	3.64829e-15	5.96343e-13
211429	Pla2g4b	70.787	-9.69142	1.23231	-7.86445	3.7072e-15	6.0036e-13
101497	Plekhg2	435.681	-1.64651	0.209821	-7.84717	4.25514e-15	6.82774e-13
20660	Sorl1	4330.51	1.84797	0.235801	7.83699	4.61485e-15	7.33761e-13
16572	Kif5a	99093.9	0.995944	0.127242	7.82716	4.99005e-15	7.8627e-13
98910	Usp6nl	426.011	1.21903	0.156159	7.80634	5.88713e-15	9.19338e-13
22051	Trip6	303.581	-1.34503	0.172415	-7.80113	6.13544e-15	9.49636e-13
94192	C1galt1	110.56	2.37516	0.304911	7.78968	6.71769e-15	1.02167e-12
108075	Ltbp4	4283.58	-0.977288	0.125449	-7.7903	6.68519e-15	1.02167e-12
100504425	Tincr	48.6409	-2.84786	0.365674	-7.78798	6.809e-15	1.02663e-12
54131	Irf3	1044.73	-1.29048	0.166119	-7.76843	7.94673e-15	1.18793e-12
76795	Tbc1d9b	9842.69	0.696016	0.0899451	7.73823	1.0081e-14	1.48375e-12
236285	Lancl3	62.6951	2.69875	0.348764	7.73805	1.00952e-14	1.48375e-12
74094	Tjap1	1157.64	-1.48503	0.192086	-7.73105	1.06661e-14	1.55459e-12
14123	Fbrs	3587.95	-0.761516	0.0992197	-7.67505	1.65354e-14	2.39012e-12
242425	Gabbr2	7096.89	1.21582	0.159288	7.63287	2.29591e-14	3.29143e-12
75747	Sesn3	529.076	2.31313	0.303634	7.61815	2.57341e-14	3.65926e-12
99696	Ankrd50	1516.38	0.870116	0.114883	7.57391	3.62158e-14	5.10818e-12
67150	Rnf141	399.474	1.38625	0.18326	7.56438	3.89704e-14	5.45274e-12
218544	Sgtb	1633.21	1.14028	0.150901	7.55649	4.14099e-14	5.74808e-12
19817	Rn7sk	474.568	1.69458	0.224714	7.54107	4.66148e-14	6.41963e-12
233919	Gpr26	629.724	2.28234	0.302709	7.53972	4.70994e-14	6.43569e-12
78943	Ern1	176.736	2.22701	0.295505	7.5363	4.83494e-14	6.55528e-12
243764	Chrm2	36.3122	4.40411	0.586872	7.50438	6.17192e-14	8.30361e-12
445007	Nup85	1000.45	-0.573156	0.0764594	-7.49622	6.56866e-14	8.76992e-12
210172	Zfp526	318.731	1.23765	0.165617	7.47296	7.84116e-14	1.03895e-11
233895	Prr14	1403.23	-0.68478	0.0917404	-7.46432	8.37284e-14	1.10106e-11
238803	Zfp366	61.1162	4.20489	0.563974	7.45582	8.93089e-14	1.15705e-11
269800	Zfp384	2229.95	-0.807911	0.108349	-7.4566	8.87868e-14	1.15705e-11
67008	Yae1d1	685.921	0.66489	0.090233	7.36859	1.72444e-13	2.20149e-11
110962	Mbd6	4391.91	-2.13241	0.28937	-7.36912	1.71756e-13	2.20149e-11
194952	Jmjd4	1104.17	0.986594	0.133961	7.36479	1.77421e-13	2.24862e-11
109711	Actn1	3467.56	-0.626855	0.0851472	-7.36202	1.81151e-13	2.27938e-11
27967	Cherp	4020.94	-0.665792	0.0904813	-7.35833	1.86224e-13	2.32647e-11
320799	Zhx3	1736.14	1.14968	0.156451	7.3485	2.0044e-13	2.48631e-11
67952	Tomm20	12508.2	0.552209	0.0754649	7.31743	2.52773e-13	3.11338e-11
19704	Upf1	3754.86	-0.525592	0.0718856	-7.31151	2.6416e-13	3.23089e-11
235674	Acaa1b	122.163	-1.75113	0.239955	-7.29775	2.92621e-13	3.55412e-11
238271	Kcnh5	97.7993	2.06008	0.282483	7.29273	3.03728e-13	3.66358e-11
21976	Top3b	1691.79	-0.858676	0.11779	-7.28992	3.10146e-13	3.71538e-11
11441	Chrna7	397.728	2.39966	0.330405	7.2628	3.79159e-13	4.51122e-11
170787	Hdac10	313.404	-1.07294	0.147821	-7.25836	3.91813e-13	4.63028e-11
52882	Rgs7bp	6725.47	0.865795	0.119321	7.256	3.98694e-13	4.67998e-11
20348	Sema3c	576.177	0.816438	0.11262	7.24947	4.18405e-13	4.85068e-11
243385	Gprin3	61.4324	2.2819	0.314773	7.24935	4.18784e-13	4.85068e-11
94230	Cpsf1	2457.96	-0.769051	0.10617	-7.2436	4.36938e-13	5.02766e-11
329584	Slc2a4rg-ps	61.5339	-9.80602	1.36075	-7.20635	5.74704e-13	6.56966e-11
668215	Hectd2os	125.134	-4.15297	0.577545	-7.19074	6.44424e-13	7.31882e-11
16574	Kif5c	27967.1	0.885146	0.123152	7.18746	6.60099e-13	7.39809e-11
226255	Atrnl1	3582.74	0.544664	0.075777	7.18772	6.58823e-13	7.39809e-11
320825	Samd5	122.655	2.08284	0.289824	7.18657	6.64408e-13	7.39809e-11
380718	Mks1	275.665	-1.15573	0.160836	-7.18576	6.68323e-13	7.39809e-11
14804	Grid2	125.468	1.92184	0.268602	7.15496	8.36985e-13	9.20684e-11
232086	Tmem150a	1007.3	-1.83145	0.256236	-7.14753	8.83516e-13	9.57413e-11
383348	Kctd16	151.282	1.58928	0.222369	7.14702	8.86798e-13	9.57413e-11
387314	Tmtc1	2133.72	0.757782	0.106018	7.14766	8.82683e-13	9.57413e-11
23939	Mapk7	1283.44	-0.980897	0.137367	-7.14071	9.28475e-13	9.9626e-11
263803	Pkn3	64.8634	-2.08188	0.292776	-7.11083	1.15345e-12	1.23012e-10
11637	Ak2	814.367	-0.578051	0.0813951	-7.10179	1.23152e-12	1.30542e-10
72750	Fam117b	2501.08	0.558177	0.078751	7.08786	1.36199e-12	1.43501e-10
14466	Gba	1321.29	-0.589671	0.0833165	-7.07748	1.468e-12	1.53744e-10
27045	Nit1	1187.65	-0.572228	0.0811413	-7.05224	1.76066e-12	1.83297e-10
27418	Mkln1	1236.42	1.13113	0.160622	7.04217	1.89269e-12	1.95877e-10
100038949	Gm1979	126.018	-2.74435	0.390849	-7.02152	2.19464e-12	2.2579e-10
17476	Mpeg1	1149.97	0.99182	0.141621	7.00336	2.49888e-12	2.54101e-10
68952	Tlcd3b	5172.09	-0.821618	0.117308	-7.00391	2.48915e-12	2.54101e-10
67763	Prpsap1	1578.99	-0.581235	0.0831749	-6.98811	2.78619e-12	2.81679e-10
224903	Safb	5096.35	-0.8777	0.12573	-6.98086	2.93387e-12	2.94905e-10
382051	Pdp2	173.349	1.55636	0.223095	6.97621	3.0326e-12	3.03086e-10
13002	Dnajc5	10728.2	0.696478	0.0999781	6.96631	3.25373e-12	3.23339e-10
243725	Ppp1r9a	8907.82	0.935005	0.134278	6.9632	3.32628e-12	3.28681e-10
11538	Adnp	900.927	2.93246	0.423255	6.92836	4.25741e-12	4.1604e-10
27060	Tcirg1	583.71	-1.25863	0.181664	-6.92834	4.25792e-12	4.1604e-10
224619	Traf7	2181.98	-0.799759	0.115524	-6.92287	4.42591e-12	4.30051e-10
619331	Zfp551	82.1723	2.61102	0.377661	6.91366	4.72315e-12	4.56397e-10
29857	Mapk12	278.64	-1.1	0.159259	-6.90698	4.9508e-12	4.75767e-10
231637	Ssh1	348.196	1.29735	0.188262	6.89118	5.53302e-12	5.28812e-10
108657	Rnpepl1	2434.5	-0.877712	0.1274	-6.8894	5.60275e-12	5.32566e-10
15193	Hdgfl2	3676.63	-0.546895	0.0794486	-6.88363	5.83476e-12	5.51622e-10
68379	Ciz1	2486.71	-0.697821	0.101417	-6.8807	5.95577e-12	5.60035e-10
110911	Cds2	22721.4	0.790185	0.114951	6.87408	6.23898e-12	5.83528e-10
234776	Atmin	3294.52	0.608104	0.0885793	6.86508	6.64532e-12	6.18227e-10
320808	Dcaf5	3065.93	0.534908	0.078004	6.85745	7.00994e-12	6.48697e-10
74370	Rptor	3167.06	0.583425	0.0851343	6.853	7.23161e-12	6.65689e-10
72948	Tppp	16800.1	0.763002	0.111425	6.84765	7.50709e-12	6.87429e-10
16573	Kif5b	5654.91	0.735057	0.1074	6.84411	7.69506e-12	7.00972e-10
22134	Tgoln1	4583.61	0.636072	0.0931487	6.82857	8.57674e-12	7.77239e-10
74048	Vsir	1215.57	0.697415	0.102246	6.82095	9.04418e-12	8.15375e-10
217379	Ubxn2a	1005.25	0.850061	0.124801	6.81134	9.66929e-12	8.67261e-10
226418	Yod1	180.397	2.03581	0.29943	6.79894	1.05392e-11	9.40465e-10
21678	Tead3	178.324	-1.25782	0.185455	-6.78238	1.1821e-11	1.04949e-09
69662	2310061I04Rik	2655.55	-0.680449	0.100337	-6.78165	1.18814e-11	1.04952e-09
19334	Rab22a	783.872	0.614715	0.0906959	6.77776	1.22053e-11	1.07272e-09
107746	Rapgef1	6588.41	0.570914	0.0842655	6.77517	1.24257e-11	1.08662e-09
66847	Hint3	85.4613	1.48427	0.219586	6.75942	1.38541e-11	1.20552e-09
239408	Tmem74	170.1	1.62515	0.241303	6.73487	1.64082e-11	1.41668e-09
100316903	Gm20605	1990.78	-2.88784	0.428809	-6.73456	1.64429e-11	1.41668e-09
66689	Klhl28	134.906	2.20122	0.327089	6.72974	1.69966e-11	1.45721e-09
105727	Slc38a1	4906.32	0.54385	0.0809244	6.72046	1.81146e-11	1.54549e-09
331487	Uprt	51.3632	3.20475	0.477761	6.70784	1.97524e-11	1.67704e-09
74142	Lonp1	3097.23	-0.392241	0.0585145	-6.70331	2.03745e-11	1.71322e-09
74343	Crtc2	1725.62	-1.0598	0.158094	-6.7036	2.03347e-11	1.71322e-09
14674	Gna13	2074.66	0.746246	0.111396	6.69903	2.09802e-11	1.75423e-09
54526	Syt10	109.396	2.71567	0.405417	6.69846	2.10628e-11	1.75423e-09
75869	Arl5b	218.195	2.66036	0.39729	6.69627	2.13813e-11	1.77232e-09
109689	Arrb1	11522.5	0.798321	0.119539	6.67831	2.41712e-11	1.99412e-09
16569	Kif3b	2647.31	0.744185	0.111503	6.6741	2.48755e-11	2.0426e-09
29863	Pde7b	823.306	1.11179	0.166717	6.6687	2.58077e-11	2.10924e-09
67991	Nacc2	4173.32	0.678903	0.10189	6.66311	2.68093e-11	2.18091e-09
71760	Etnppl	1200.48	1.34575	0.202015	6.66163	2.70798e-11	2.19271e-09
260302	Gga3	3270.43	-0.709818	0.106852	-6.64302	3.07327e-11	2.47703e-09
232811	Kmt5c	1120.6	-1.88832	0.28482	-6.62989	3.35931e-11	2.68285e-09
328232	Gfod1	4606.23	0.858801	0.129522	6.63056	3.34419e-11	2.68285e-09
78777	Tepsin	929.782	-0.838817	0.126748	-6.61799	3.64104e-11	2.89463e-09
56216	Stx1b	5660.32	1.08291	0.163836	6.60971	3.85073e-11	3.04748e-09
76491	Abhd14b	961.287	-1.3261	0.201589	-6.57825	4.76032e-11	3.75036e-09
19727	Rfxank	810.027	-0.752695	0.11446	-6.57604	4.83141e-11	3.7893e-09
66866	Nhlrc2	228.079	1.45128	0.221261	6.55913	5.4122e-11	4.22587e-09
269513	Nkain3	165.513	1.81022	0.276233	6.55324	5.63005e-11	4.37642e-09
216805	Flcn	2197.43	-0.709283	0.108368	-6.54514	5.94401e-11	4.60003e-09
16907	Lmnb2	986.909	-0.554319	0.0847215	-6.54284	6.03604e-11	4.65068e-09
17159	Man2b1	2115.26	-0.451496	0.0690547	-6.53823	6.22504e-11	4.77526e-09
233781	Xylt1	409.727	2.32344	0.355617	6.53354	6.4235e-11	4.90599e-09
29869	Ulk2	3195.23	0.740827	0.113459	6.52944	6.60167e-11	5.01751e-09
233871	Atxn2l	11122.7	-1.38513	0.212155	-6.52887	6.6269e-11	5.01751e-09
83701	Srrt	5826.52	-1.14857	0.17595	-6.52785	6.67221e-11	5.03004e-09
74126	Syvn1	2792.42	-0.670505	0.102929	-6.51428	7.30386e-11	5.4826e-09
209378	Itih5	1332.01	1.0831	0.166508	6.5048	7.77969e-11	5.81482e-09
224907	Dus3l	2462.83	-0.825099	0.127134	-6.48997	8.58516e-11	6.38955e-09
236598	Rn28s1	16561.2	2.38435	0.367432	6.48922	8.62839e-11	6.39452e-09
69870	Polr3gl	1406.6	-0.525827	0.0811153	-6.48247	9.02346e-11	6.65908e-09
69080	Gmppa	2173.21	-0.750704	0.11596	-6.47381	9.55628e-11	7.02266e-09
17122	Mxd4	1319.79	0.859949	0.132925	6.46942	9.838e-11	7.16944e-09
80904	Dtx3	9278.81	-0.61456	0.0949937	-6.46949	9.83354e-11	7.16944e-09
18817	Plk1	119.04	-1.60358	0.247928	-6.46794	9.93456e-11	7.20977e-09
319604	Fam168a	11051.7	0.738232	0.114216	6.46345	1.02339e-10	7.39633e-09
58198	Sall1	952.659	0.677438	0.104944	6.45526	1.08032e-10	7.77563e-09
12396	Cbfa2t2	1796.49	0.629011	0.0975432	6.44854	1.12932e-10	8.09501e-09
52187	Rragd	3345.98	1.00311	0.156122	6.42518	1.31712e-10	9.40265e-09
55994	Smad9	454.769	0.678432	0.105611	6.42386	1.32864e-10	9.44631e-09
72002	Slc39a5	627.322	-2.53751	0.395348	-6.41842	1.37697e-10	9.75028e-09
239833	Lmln	317.587	1.66911	0.260288	6.41256	1.43096e-10	1.00917e-08
19411	Rarg	682.228	-0.911717	0.142347	-6.40488	1.50492e-10	1.05707e-08
213753	Zfp598	2544.13	-1.35823	0.212111	-6.40338	1.5197e-10	1.06318e-08
239318	Plcxd3	64.2018	3.58863	0.560732	6.39991	1.55468e-10	1.08332e-08
230696	AU022252	349.741	1.11754	0.174763	6.39462	1.60949e-10	1.11706e-08
228787	Xkr7	21.8147	5.34928	0.840616	6.36352	1.97177e-10	1.36309e-08
68842	Tulp4	5408.94	1.15601	0.181803	6.3586	2.03597e-10	1.40194e-08
245880	Wasf3	5166.9	0.569579	0.0896489	6.35344	2.10552e-10	1.44414e-08
54403	Slc4a4	5173.07	1.04086	0.164246	6.33722	2.33949e-10	1.59835e-08
214579	Aldh5a1	3112.71	0.593248	0.0936923	6.33187	2.42208e-10	1.64833e-08
54616	Extl3	5160.59	0.503226	0.0794853	6.33106	2.43481e-10	1.65058e-08
12492	Scarb2	4500.2	0.535315	0.0846818	6.32149	2.59057e-10	1.74939e-08
59044	Rnf130	6141.24	0.678804	0.107527	6.31285	2.7395e-10	1.83578e-08
268595	D430019H16Rik	7825.83	0.762125	0.120715	6.3134	2.72973e-10	1.83578e-08
101543	Wtip	332.539	-1.01566	0.160915	-6.31176	2.7588e-10	1.84166e-08
13040	Ctss	2506.57	0.710591	0.112719	6.30409	2.8989e-10	1.92782e-08
68053	Ubxn2b	1082.7	0.881491	0.140064	6.29348	3.10431e-10	2.05661e-08
624341	Olfr856-ps1	1016.34	-2.35659	0.374578	-6.29133	3.14748e-10	2.07733e-08
17101	Lyst	2151.94	1.8081	0.287511	6.28881	3.19918e-10	2.10352e-08
54137	Acrbp	477.283	-2.354	0.374645	-6.28327	3.31516e-10	2.17162e-08
76206	Gpr165	83.4926	2.46341	0.392409	6.27766	3.43699e-10	2.24302e-08
56468	Socs5	3637.7	0.553062	0.0884577	6.25228	4.04501e-10	2.63001e-08
67467	Gpalpp1	1621.58	0.77363	0.124	6.23894	4.4056e-10	2.85385e-08
13644	Efs	734.505	-1.41959	0.227842	-6.23058	4.64724e-10	2.99927e-08
268390	Ahsa2	1488.21	-1.28421	0.20621	-6.22771	4.73298e-10	3.04338e-08
69192	Dhx16	1013.57	-0.64129	0.103044	-6.22343	4.86398e-10	3.11615e-08
231003	Klhl17	2094.35	-1.48332	0.238934	-6.20806	5.3643e-10	3.42414e-08
80743	Vps16	2159.93	-0.502398	0.0810344	-6.19981	5.65306e-10	3.59535e-08
17134	Mafg	203.075	7.16258	1.15558	6.19824	5.7098e-10	3.61827e-08
18432	Mybbp1a	2653.49	-0.54627	0.0881788	-6.19503	5.82744e-10	3.67949e-08
13400	Dmpk	1513.68	-1.92473	0.310919	-6.19044	5.99948e-10	3.77449e-08
70726	Angptl6	555.692	-0.701002	0.11355	-6.17353	6.6783e-10	4.1865e-08
93873	Pcdhb2	92.87	2.37346	0.384536	6.17229	6.73084e-10	4.20437e-08
75580	Zbtb4	5874.28	0.465141	0.0755506	6.15668	7.42839e-10	4.62358e-08
15183	Hdac3	3754.21	-0.576089	0.0936061	-6.15439	7.53648e-10	4.66756e-08
17888	Myh6	243.232	-2.38941	0.388266	-6.15406	7.55242e-10	4.66756e-08
16410	Itgav	1289.3	1.1466	0.187146	6.12673	8.97029e-10	5.48771e-08
77609	Ccdc151	245.167	-0.942833	0.153867	-6.12758	8.92251e-10	5.48771e-08
236899	Pcyt1b	2147.04	0.630424	0.102898	6.12667	8.97362e-10	5.48771e-08
68235	Mturn	6933.49	0.630026	0.10291	6.12214	9.23287e-10	5.62658e-08
21411	Tcf20	4078.86	0.887197	0.144946	6.12086	9.30724e-10	5.65221e-08
76688	Arfrp1	1044.78	-0.570124	0.0931833	-6.11831	9.45724e-10	5.72343e-08
246277	Csad	962.951	-0.758847	0.124063	-6.11663	9.55774e-10	5.76431e-08
230085	Phf24	3912.58	1.0988	0.179705	6.11447	9.68807e-10	5.82283e-08
107770	Tm6sf2	201.141	-3.40824	0.557494	-6.1135	9.74716e-10	5.83828e-08
83768	Dpp7	952.496	-1.05828	0.173147	-6.11206	9.83528e-10	5.8558e-08
100043468	Zfp955b	328.777	1.41979	0.232297	6.11193	9.84337e-10	5.8558e-08
17245	Mdm1	238.08	-1.21517	0.198964	-6.1075	1.01201e-09	6.00004e-08
67974	Ccny	3712.55	0.599396	0.0981988	6.1039	1.03511e-09	6.11626e-08
66427	Cyb5b	7118.4	0.344753	0.0565895	6.09216	1.11395e-09	6.5599e-08
330914	Arhgap32	5683.21	1.48601	0.244133	6.08689	1.15128e-09	6.75703e-08
279572	Tlr13	112.409	1.31747	0.216628	6.08174	1.18888e-09	6.95433e-08
56504	Srpk3	122.852	-2.07755	0.341977	-6.07511	1.23904e-09	7.22362e-08
68473	Mob1b	164.692	1.87076	0.308594	6.06222	1.34258e-09	7.80126e-08
56703	Pigo	1072.35	-0.757668	0.125009	-6.06092	1.35347e-09	7.83848e-08
231807	Map11	3565.63	-0.583571	0.0963972	-6.05382	1.41453e-09	8.16505e-08
233046	Rasgrp4	336.1	-1.33591	0.220765	-6.05127	1.43707e-09	8.26789e-08
21389	Tbx6	50.8756	-2.59312	0.428958	-6.04515	1.4927e-09	8.55977e-08
14789	P3h3	998	-1.75988	0.291471	-6.03793	1.56105e-09	8.8934e-08
70757	Hacd2	1783.66	0.573068	0.0949103	6.038	1.56034e-09	8.8934e-08
75845	4930567K12Rik	65.5786	-2.69906	0.447119	-6.03657	1.57427e-09	8.93959e-08
333193	Proser3	117.818	-1.29194	0.214063	-6.03531	1.58656e-09	8.98025e-08
101869	Unc45a	1251.48	-0.652576	0.108175	-6.03259	1.61348e-09	9.10314e-08
108077	Skiv2l	3320.84	-0.518088	0.0859199	-6.02989	1.64068e-09	9.22685e-08
14248	Flii	2277.42	-0.566971	0.0940613	-6.02767	1.66336e-09	9.32439e-08
170753	Zfp704	2382.39	1.04367	0.173319	6.02167	1.72626e-09	9.64611e-08
21385	Tbx2	150.96	-1.46153	0.243572	-6.00042	1.96811e-09	1.09625e-07
19719	Rfng	5346.66	-0.60772	0.101303	-5.999	1.98533e-09	1.10233e-07
18616	Peg3	3866.95	1.79334	0.299626	5.98528	2.1602e-09	1.19563e-07
433926	Lrrc8b	2730.73	0.944091	0.157818	5.98216	2.20201e-09	1.21492e-07
330657	Prss53	168.86	-1.69292	0.283326	-5.97515	2.29878e-09	1.26433e-07
225467	Pggt1b	144.284	1.48257	0.248218	5.97286	2.33132e-09	1.27821e-07
21341	Taf1c	762.743	-0.974597	0.163324	-5.96725	2.41278e-09	1.31874e-07
12795	Plk3	456.371	-0.888404	0.149018	-5.96172	2.49591e-09	1.3557e-07
26397	Map2k3	524.211	-0.799569	0.134116	-5.96178	2.49512e-09	1.3557e-07
68708	Rabl2	1064.56	-0.937127	0.157385	-5.95434	2.61121e-09	1.41394e-07
53896	Slc7a10	1364.18	-0.967881	0.162665	-5.95014	2.67919e-09	1.44627e-07
22763	Zfr	10250.6	0.677915	0.114084	5.94222	2.81184e-09	1.5132e-07
20924	Supt5	6387.35	-0.419216	0.0706651	-5.93243	2.98479e-09	1.60135e-07
66514	Asrgl1	4443.82	0.676507	0.114207	5.92353	3.1511e-09	1.68541e-07
60534	Fancg	513.814	-0.859109	0.145116	-5.92016	3.21626e-09	1.71501e-07
103425	Ncln	3255.28	-0.444478	0.0751211	-5.91682	3.28221e-09	1.74486e-07
17257	Mecp2	5159.56	0.938172	0.158633	5.9141	3.33703e-09	1.76863e-07
71983	Tmco6	556.951	-0.779792	0.131896	-5.91216	3.37655e-09	1.78417e-07
73489	1700080N15Rik	196.714	-3.92672	0.664292	-5.91114	3.39745e-09	1.7898e-07
52857	Gramd1a	4981.5	-0.739783	0.125454	-5.89685	3.7051e-09	1.94601e-07
50907	Preb	2908.44	-0.436326	0.0740969	-5.88858	3.89518e-09	2.03972e-07
242481	NA	1204.24	0.911046	0.1551	5.87393	4.25576e-09	2.22189e-07
50817	Capn15	3211.1	-0.749395	0.12765	-5.87071	4.33941e-09	2.25837e-07
380713	Scarf1	167.593	-1.0632	0.181117	-5.87025	4.35146e-09	2.25837e-07
228839	Tgif2	190.584	-1.14788	0.195573	-5.86931	4.37617e-09	2.26447e-07
382543	Ankfn1	35.5575	3.79258	0.646557	5.86581	4.46935e-09	2.30587e-07
12751	Tpp1	3531.57	-0.525611	0.0896333	-5.86401	4.51814e-09	2.32419e-07
229363	Gmps	806.39	1.17652	0.201019	5.8528	4.83356e-09	2.47915e-07
272667	Smok4a	102.681	-2.74435	0.469448	-5.84591	5.03821e-09	2.57656e-07
67534	Ttll4	216.988	1.79543	0.307346	5.84172	5.16635e-09	2.63439e-07
74764	Klc4	912.382	-0.839708	0.143797	-5.83953	5.23488e-09	2.66157e-07
20467	Sin3b	3683.54	-0.632384	0.108311	-5.83858	5.26462e-09	2.66893e-07
67296	Socs4	86.1995	2.14312	0.36736	5.83385	5.41623e-09	2.73786e-07
72056	1810055G02Rik	988.525	-0.531306	0.0910838	-5.83316	5.43871e-09	2.7413e-07
13051	Cx3cr1	2096.25	0.571915	0.098166	5.826	5.67721e-09	2.85329e-07
17978	Ncoa2	2857.02	0.997036	0.171254	5.82197	5.81581e-09	2.91457e-07
15257	Hipk1	4477.5	0.674718	0.115909	5.82108	5.84685e-09	2.92175e-07
68278	Ddx39a	494.721	-0.744958	0.128112	-5.81492	6.06638e-09	3.02282e-07
12728	Clcn5	71.8769	2.32417	0.399935	5.81138	6.19592e-09	3.07731e-07
53627	Porcn	3761.85	-0.490905	0.0844789	-5.81098	6.21093e-09	3.07731e-07
52357	Wwc2	1171.62	0.880347	0.151661	5.80471	6.44765e-09	3.18558e-07
319803	A430090L17Rik	51.9394	-3.83138	0.660147	-5.80383	6.4818e-09	3.19343e-07
74775	Lmbr1l	366.657	-1.25181	0.215764	-5.80176	6.5621e-09	3.22391e-07
76265	Tsen54	372.134	-0.881558	0.152102	-5.79584	6.79786e-09	3.33038e-07
19206	Ptch1	1449.39	1.08989	0.188134	5.79314	6.90832e-09	3.37504e-07
21832	Thpo	665.273	-1.84946	0.319548	-5.78774	7.13394e-09	3.47556e-07
56335	Mettl3	715.061	-0.619579	0.10707	-5.78666	7.17982e-09	3.48819e-07
19386	Ranbp2	2307.11	1.12737	0.194897	5.78447	7.27399e-09	3.52416e-07
11778	Ap3s2	3409.76	0.507466	0.0877793	5.78117	7.41844e-09	3.58422e-07
26420	Mapk9	6982.72	0.476991	0.0826113	5.77393	7.74455e-09	3.72121e-07
209239	Gan	107.978	2.55864	0.443135	5.77394	7.74372e-09	3.72121e-07
224129	Adcy5	3870.17	0.859263	0.148849	5.77273	7.79995e-09	3.73756e-07
212531	Sh3bgrl2	613.947	0.965792	0.167432	5.76825	8.00987e-09	3.82767e-07
73162	Otud3	193.962	1.0948	0.18985	5.76664	8.08686e-09	3.85393e-07
20598	Smpd2	616.641	-0.605916	0.105104	-5.76494	8.16863e-09	3.88232e-07
353237	Pcdhac2	2173.13	0.859805	0.1492	5.76278	8.27388e-09	3.92168e-07
68255	Tmem86b	296.493	-2.26587	0.393728	-5.75492	8.66807e-09	4.09742e-07
56320	Dbn1	16518.7	-0.586695	0.101971	-5.75354	8.73934e-09	4.1089e-07
69546	Mapk1ip1	1994.15	-0.968772	0.168368	-5.75388	8.72184e-09	4.1089e-07
381983	Lmtk3	17584.7	-0.92616	0.161001	-5.75253	8.79194e-09	4.12255e-07
71951	Gpc2	77.8326	-1.38921	0.241737	-5.74678	9.09599e-09	4.25371e-07
22139	Ttr	72767.3	-7.86982	1.37101	-5.74017	9.45837e-09	4.41139e-07
225358	Fam13b	917.689	1.26303	0.220268	5.73409	9.80379e-09	4.56032e-07
14815	Nr3c1	2456.75	0.6265	0.109346	5.72952	1.00716e-08	4.67246e-07
381605	Tbc1d2	197.884	-1.64643	0.287749	-5.72174	1.05436e-08	4.87849e-07
213119	Itga10	145.215	-2.42205	0.423585	-5.71797	1.07802e-08	4.97481e-07
245857	Ssh3	1826.24	-1.96971	0.344592	-5.71608	1.09007e-08	5.01717e-07
381126	Garem1	1250.12	1.60827	0.281408	5.71507	1.0966e-08	5.03401e-07
83396	Glis2	611.637	-0.708409	0.123998	-5.71308	1.10949e-08	5.07984e-07
22390	Wee1	676.151	0.583783	0.102234	5.71025	1.12808e-08	5.15149e-07
14085	Fah	887.649	-0.603756	0.105944	-5.69881	1.20645e-08	5.49501e-07
434156	Eid2b	760.494	0.580671	0.101913	5.69771	1.21424e-08	5.51613e-07
24100	Tpra1	1180.01	-0.728083	0.127884	-5.69331	1.24596e-08	5.64558e-07
21355	Tap2	486.794	-0.705535	0.123993	-5.69013	1.26944e-08	5.73706e-07
73218	Sppl2b	2102.38	-0.853918	0.150087	-5.68947	1.27433e-08	5.74107e-07
236643	Sytl5	96.6616	1.8828	0.330947	5.68913	1.27689e-08	5.74107e-07
18806	Pld2	1008.18	-0.601195	0.105768	-5.68409	1.31513e-08	5.8968e-07
98685	Trmt1l	1197.56	-0.601924	0.105904	-5.68368	1.31827e-08	5.8968e-07
12651	Chkb	1211.91	-0.785341	0.138337	-5.67701	1.37069e-08	6.11565e-07
14680	Gnal	5037.38	0.831581	0.146545	5.67457	1.39041e-08	6.18783e-07
68817	Ddi2	906.389	1.31662	0.232177	5.67078	1.42147e-08	6.30909e-07
77579	Myh10	7537.48	0.593427	0.104654	5.67037	1.42487e-08	6.30909e-07
242274	Lrrc7	5224.59	1.15311	0.203384	5.6696	1.43129e-08	6.32151e-07
224897	Dpp9	3717.44	-0.497666	0.0878809	-5.66296	1.4878e-08	6.55458e-07
28019	Ing4	1471.3	-0.551671	0.0977491	-5.64375	1.66389e-08	7.3119e-07
67216	Mboat2	671.99	0.778767	0.13804	5.6416	1.68479e-08	7.38519e-07
57741	Noc2l	4022.9	-0.46375	0.0823128	-5.634	1.76081e-08	7.69915e-07
13209	Ddx6	4721.15	0.745053	0.132354	5.62924	1.81007e-08	7.89479e-07
78308	Gpr108	1190.46	-0.625475	0.111216	-5.62399	1.86601e-08	8.11852e-07
100604	Lrrc8c	332.962	0.947326	0.168501	5.62207	1.8868e-08	8.18862e-07
13026	Pcyt1a	1271.29	0.49162	0.087479	5.61986	1.91115e-08	8.27378e-07
67384	Bag4	2508.46	0.652588	0.116146	5.6187	1.92402e-08	8.30892e-07
81879	Tfcp2l1	276.813	1.44434	0.25713	5.61715	1.94131e-08	8.36292e-07
12752	Cln3	618.306	-0.679918	0.121258	-5.60719	2.05641e-08	8.83699e-07
240263	Fem1c	324.628	1.08871	0.194328	5.60241	2.11394e-08	9.06195e-07
16801	Arhgef1	3637.34	-1.84308	0.329006	-5.60197	2.11931e-08	9.06278e-07
12386	Ctnna2	3494.02	0.445567	0.0796391	5.59483	2.20843e-08	9.42084e-07
194126	Mtmr11	324.823	-0.848221	0.15173	-5.59032	2.26651e-08	9.64509e-07
13360	Dhcr7	1713.95	-0.583659	0.104504	-5.58502	2.33673e-08	9.91976e-07
15547	Trmt2a	1979.04	-0.722138	0.129329	-5.58375	2.3539e-08	9.96847e-07
13543	Dvl2	1186.08	-1.11317	0.199403	-5.5825	2.37089e-08	1.00161e-06
65247	Asb1	1432.61	0.737558	0.132306	5.57462	2.48068e-08	1.04547e-06
327951	Cyb5d1	196.131	0.786178	0.141057	5.57347	2.4971e-08	1.04986e-06
29871	Scmh1	2112.92	-0.488968	0.0878174	-5.56801	2.57664e-08	1.0807e-06
319387	Adgrl3	3202.24	0.716632	0.128734	5.56678	2.59492e-08	1.08577e-06
80985	Trim44	12089	0.590647	0.106115	5.56611	2.60484e-08	1.08732e-06
93714	Pcdhga6	750.488	1.05941	0.190695	5.55552	2.76785e-08	1.15261e-06
19712	Rest	65.1561	2.49151	0.448863	5.55071	2.84513e-08	1.18198e-06
74105	Gga2	1166.17	-0.534225	0.0963393	-5.54524	2.93545e-08	1.21661e-06
791318	Gm10125	490.548	-1.20028	0.216485	-5.54441	2.94949e-08	1.21954e-06
16949	Loxl1	234.601	-1.53894	0.278089	-5.53399	3.13023e-08	1.29122e-06
11666	Abcd1	934.84	-0.77573	0.140638	-5.51578	3.47231e-08	1.42896e-06
17829	Muc1	53.0381	-1.77583	0.322119	-5.51296	3.52839e-08	1.44863e-06
67707	Mrpl24	1643.79	-0.486023	0.088235	-5.50828	3.62366e-08	1.48426e-06
21357	Tarbp2	864.489	-0.69847	0.126847	-5.50639	3.6626e-08	1.4967e-06
70439	Taf15	1450.77	-0.601567	0.109347	-5.50144	3.76702e-08	1.53579e-06
70314	Rabep2	524.784	-0.736932	0.134042	-5.49776	3.84647e-08	1.5609e-06
170459	Stard4	189.834	1.69336	0.308003	5.49787	3.84398e-08	1.5609e-06
68505	Vps51	3461.57	-0.419743	0.0764397	-5.49117	3.99288e-08	1.61656e-06
229323	Gpr171	23.5411	-3.09962	0.564723	-5.48874	4.04809e-08	1.63513e-06
192160	Casc3	3306.52	-0.473245	0.0862478	-5.48703	4.08736e-08	1.64719e-06
71900	Tmem106b	4852.63	0.806732	0.147244	5.47886	4.28072e-08	1.72115e-06
20318	Sdf4	9353.07	0.398347	0.0727367	5.47657	4.33656e-08	1.7396e-06
12566	Cdk2	117.543	-1.20456	0.220001	-5.47525	4.36905e-08	1.74862e-06
104831	Ptpn23	3692.4	-0.961344	0.175707	-5.47129	4.46782e-08	1.78407e-06
72549	Reep4	134.204	-1.30658	0.238931	-5.46842	4.54056e-08	1.80898e-06
216151	Polrmt	1356.78	-0.555878	0.101704	-5.46566	4.61194e-08	1.83325e-06
18549	Pcsk2	12258.1	0.592768	0.108489	5.46387	4.6586e-08	1.84759e-06
170743	Tlr7	122.392	1.33053	0.24357	5.46262	4.69153e-08	1.85645e-06
12890	Cplx2	87939.2	0.495436	0.0907606	5.45871	4.79596e-08	1.89349e-06
170759	Atp13a1	2468.55	-0.700499	0.128448	-5.45355	4.93733e-08	1.94491e-06
192157	Socs7	4824.16	0.649379	0.119145	5.45034	5.02748e-08	1.97597e-06
269682	Golga3	1266.76	0.696384	0.127899	5.44479	5.18679e-08	2.03401e-06
52335	Atxn1l	1539.71	0.840679	0.154578	5.43853	5.37225e-08	2.10203e-06
208836	Fanci	373.049	-1.15717	0.213147	-5.42899	5.66738e-08	2.21255e-06
229521	Syt11	33706.9	0.385905	0.0711693	5.42235	5.88217e-08	2.2913e-06
217378	Dnajc27	4898.63	0.612846	0.113121	5.4176	6.04027e-08	2.34765e-06
245446	Slitrk4	444.257	1.34391	0.248346	5.41147	6.25093e-08	2.42414e-06
54638	Ccdc22	1252.58	-0.662978	0.122537	-5.41042	6.28773e-08	2.43302e-06
233280	Nipa1	824.337	0.746918	0.138063	5.40998	6.30306e-08	2.43357e-06
58988	Rps6kb2	1894.79	-1.67835	0.310275	-5.40924	6.32942e-08	2.43836e-06
320394	Cenpt	536.433	-0.678003	0.125352	-5.4088	6.34473e-08	2.43889e-06
108735	Sft2d2	1202.24	0.607621	0.112366	5.40752	6.39026e-08	2.451e-06
20650	Sntb2	327.587	1.7737	0.328112	5.40577	6.45293e-08	2.46962e-06
23854	Def8	1686.49	0.374849	0.069374	5.40331	6.54228e-08	2.49291e-06
328968	Carmn	52.8914	-2.47436	0.457922	-5.40345	6.53726e-08	2.49291e-06
14266	Aff2	615.113	1.04634	0.193684	5.40231	6.57878e-08	2.50137e-06
16195	Il6st	2161.13	0.783587	0.145095	5.40051	6.64521e-08	2.52114e-06
18212	Ntrk2	21665.5	0.7209	0.133544	5.39823	6.73009e-08	2.54782e-06
54624	Paf1	2560.17	-0.448803	0.0832017	-5.39416	6.88457e-08	2.59507e-06
78521	B230219D22Rik	3161.64	0.651885	0.120843	5.39448	6.87227e-08	2.59507e-06
223649	Nrbp2	7663.83	-1.4674	0.27206	-5.39368	6.90307e-08	2.59644e-06
269252	Gtf3c4	1380.94	0.695288	0.128939	5.39239	6.9525e-08	2.60942e-06
72135	Pygo1	630.024	1.38617	0.257084	5.39188	6.97243e-08	2.6113e-06
56711	Plag1	61.2301	2.43579	0.45194	5.38962	7.06053e-08	2.63865e-06
71735	Lrwd1	487.302	-0.557069	0.103469	-5.38392	7.28817e-08	2.71791e-06
100039968	Tmem35b	144.083	-1.53889	0.285873	-5.38312	7.32049e-08	2.72416e-06
20336	Exoc4	1547.61	0.847766	0.157635	5.37803	7.53047e-08	2.79635e-06
18577	Pde4a	6616.35	-0.580757	0.108006	-5.37707	7.57063e-08	2.8053e-06
218194	Phactr1	16382.4	0.491866	0.0914877	5.37631	7.60272e-08	2.81124e-06
271305	Phf21b	479.035	-0.628709	0.117132	-5.36751	7.98291e-08	2.94559e-06
270066	Slc35e1	2754.98	0.402037	0.0749728	5.36244	8.21073e-08	3.02328e-06
11754	Aoc3	66.4567	-2.42915	0.453585	-5.35544	8.53465e-08	3.13595e-06
269643	Ppp2r2c	22726.6	0.485038	0.09069	5.34831	8.8779e-08	3.25523e-06
20286	Zc3h7b	9086.01	0.522371	0.0977085	5.34622	8.98095e-08	3.28613e-06
214063	Dnajc16	1886.96	0.726502	0.135933	5.34457	9.06317e-08	3.30929e-06
223642	Zc3h3	1636.19	-0.795438	0.148915	-5.34156	9.21512e-08	3.35776e-06
20024	Sub1	6223.24	0.410153	0.0767923	5.34107	9.24012e-08	3.35987e-06
72140	Cep89	830.772	-0.792699	0.148524	-5.33719	9.43998e-08	3.42542e-06
260297	Prrt1	18055.2	-0.644262	0.120788	-5.33381	9.61723e-08	3.48251e-06
68738	Acss1	1280.48	-0.480088	0.0900523	-5.33121	9.75594e-08	3.52544e-06
81897	Tlr9	60.772	1.63622	0.307155	5.32702	9.98348e-08	3.60023e-06
69587	Pcgf3	1105.82	0.91628	0.172082	5.32467	1.01138e-07	3.63973e-06
98741	Kcnb2	261.652	1.11357	0.209201	5.32295	1.02096e-07	3.65915e-06
269061	Cpsf7	3407.16	-0.618322	0.116161	-5.32297	1.02089e-07	3.65915e-06
14366	Fzd4	210.683	1.65592	0.311286	5.31961	1.03992e-07	3.71946e-06
171429	Slc26a6	351.81	-0.777724	0.14652	-5.30797	1.10855e-07	3.95686e-06
11519	Add2	15137.1	0.985007	0.185587	5.30752	1.11129e-07	3.95854e-06
224022	Slc7a4	2779.31	-0.452226	0.085307	-5.30116	1.15071e-07	4.09064e-06
238505	Mtr	214.351	1.49946	0.283212	5.29447	1.1936e-07	4.22593e-06
241770	Rims4	216.14	1.53393	0.289709	5.29475	1.19178e-07	4.22593e-06
19732	Rgl2	3873.69	-1.77486	0.33537	-5.29223	1.20835e-07	4.26952e-06
237782	Smcr8	1539.16	0.766757	0.144902	5.29155	1.21283e-07	4.27668e-06
215512	Fam117a	415.106	-0.989724	0.187342	-5.28297	1.27108e-07	4.4641e-06
414101	E130317F20Rik	174.178	0.779185	0.147489	5.28301	1.27078e-07	4.4641e-06
22171	Tyms	454.21	-1.49326	0.282723	-5.28169	1.28e-07	4.48641e-06
76199	Med13l	3214.06	0.988483	0.187194	5.28053	1.28807e-07	4.50569e-06
27494	Amot	896.816	0.917767	0.173814	5.28016	1.29073e-07	4.50597e-06
75210	Prr3	1572.26	-0.661787	0.125618	-5.26827	1.37716e-07	4.7981e-06
211712	Pcdh9	3139.18	0.897026	0.170327	5.2665	1.39052e-07	4.83502e-06
331461	Il1rapl1	60.6133	1.86351	0.354016	5.2639	1.41034e-07	4.8942e-06
16950	Loxl3	208.842	-1.06051	0.201523	-5.2625	1.42111e-07	4.92183e-06
382867	Zfp488	948.513	-1.47666	0.280871	-5.25744	1.46075e-07	5.04911e-06
20370	Sez6	12325.9	-0.646819	0.123191	-5.25054	1.51654e-07	5.23062e-06
93895	Msx1os	51.897	-3.05516	0.581952	-5.24985	1.52223e-07	5.23062e-06
384783	Irs2	1182.84	1.2411	0.23639	5.2502	1.51936e-07	5.23062e-06
13548	Dyrk1a	2849.55	0.436984	0.0833664	5.24173	1.59081e-07	5.45556e-06
56229	Thsd1	235.61	-0.88584	0.169059	-5.23983	1.60722e-07	5.50102e-06
66840	Wdr45b	2259.38	0.37269	0.0711985	5.23452	1.65411e-07	5.65045e-06
259104	Olfr613	362.906	-1.85223	0.353942	-5.23315	1.66647e-07	5.68159e-06
72096	Eef1akmt2	689.665	0.822386	0.157188	5.23186	1.67815e-07	5.69918e-06
270076	Gcdh	964.993	-0.501192	0.095796	-5.23186	1.67811e-07	5.69918e-06
20416	Shc1	623.318	-0.867165	0.165774	-5.23101	1.68587e-07	5.71432e-06
109154	Mlec	5017.51	0.528717	0.101094	5.22995	1.69558e-07	5.7361e-06
54125	Polm	428.168	-0.649822	0.124374	-5.22474	1.74398e-07	5.88846e-06
434689	Gm10220	46.7888	-3.0221	0.579122	-5.21841	1.80463e-07	6.08151e-06
56401	P3h1	362.137	-0.91168	0.174771	-5.21644	1.82395e-07	6.13478e-06
68298	Ncapd2	1109.46	-0.505045	0.0968622	-5.21406	1.84749e-07	6.20204e-06
217198	Plekhh3	813.38	-0.732951	0.140589	-5.21341	1.85396e-07	6.21184e-06
217980	Larp4b	2440.08	0.61864	0.118696	5.21198	1.86834e-07	6.24805e-06
12036	Bcat2	579.71	-0.787578	0.151178	-5.20962	1.89227e-07	6.316e-06
269209	Stk36	210.334	-1.25961	0.242478	-5.19473	2.05021e-07	6.83013e-06
12531	Cdc25b	1025.36	-1.51525	0.291807	-5.19265	2.07327e-07	6.89382e-06
14287	Fpgs	446.71	-0.819021	0.157871	-5.18792	2.1266e-07	7.05771e-06
68427	Slc39a13	1245.49	-0.701214	0.135222	-5.18564	2.15278e-07	7.13108e-06
67976	Trabd	981.716	-0.542171	0.104607	-5.18295	2.184e-07	7.22083e-06
75751	Ipo4	4396.5	-0.665998	0.128521	-5.18203	2.19482e-07	7.24289e-06
13853	Epm2a	287.531	0.744275	0.143728	5.17837	2.2383e-07	7.33305e-06
17957	Napb	13905.2	0.797349	0.153978	5.17835	2.23859e-07	7.33305e-06
78321	Ankrd23	181.07	-1.51838	0.293219	-5.17832	2.23891e-07	7.33305e-06
192231	Hexim1	2544.83	-0.477178	0.0921349	-5.17912	2.22934e-07	7.33305e-06
26877	B3galt1	1404.73	0.76081	0.147052	5.17373	2.29462e-07	7.50149e-06
20729	Spin1	7003.63	0.446195	0.0863249	5.16879	2.35613e-07	7.6882e-06
70753	6330415B21Rik	23.907	-3.42221	0.66266	-5.16435	2.41271e-07	7.85817e-06
11990	Atrn	6313.02	0.813953	0.157719	5.16078	2.45923e-07	7.97996e-06
12013	Bach1	356.865	0.817457	0.158395	5.16086	2.45819e-07	7.97996e-06
71833	Dcaf7	10140.2	0.593264	0.115042	5.15692	2.51039e-07	8.13088e-06
11988	Slc7a2	1026.12	0.783917	0.152025	5.15649	2.51627e-07	8.13485e-06
66779	4933432I09Rik	65.6313	-2.22502	0.431597	-5.15533	2.53188e-07	8.17022e-06
211535	Ccdc114	247.447	-1.70237	0.330244	-5.15488	2.53789e-07	8.17454e-06
68294	Mfsd10	1194.08	-0.955595	0.185406	-5.15407	2.54895e-07	8.19505e-06
320024	Nceh1	3778.16	0.498188	0.0967155	5.15107	2.59002e-07	8.31181e-06
212276	Zfp748	310	0.687126	0.133428	5.14978	2.60794e-07	8.35401e-06
67955	Sugt1	3547.96	0.423033	0.0821934	5.1468	2.64967e-07	8.4567e-06
93706	Pcdhgc3	5146.6	0.819777	0.15927	5.14708	2.64574e-07	8.4567e-06
30955	Pik3cg	153.9	0.980258	0.190475	5.14638	2.65566e-07	8.46039e-06
212514	Spice1	461.819	-0.737732	0.14342	-5.14385	2.6917e-07	8.55961e-06
13508	Dscam	2990.01	0.501099	0.0974258	5.14339	2.69822e-07	8.56476e-06
18607	Pdpk1	3983.77	0.794366	0.154615	5.13771	2.78103e-07	8.81163e-06
241656	Pak5	975.558	0.465341	0.0905988	5.13628	2.80223e-07	8.86274e-06
50721	Sirt6	1102.28	-0.699317	0.136183	-5.13512	2.81961e-07	8.89544e-06
101540	Prkd2	241.532	-0.707154	0.137715	-5.13491	2.82274e-07	8.89544e-06
108037	Shmt2	1213.17	-0.519561	0.101407	-5.12352	2.99889e-07	9.43356e-06
239606	Slc2a13	3498.13	0.720455	0.140627	5.12317	3.00443e-07	9.43401e-06
241116	Cfap65	510.546	-2.43495	0.475426	-5.12161	3.02933e-07	9.49516e-06
100503830	Gm11762	22.7089	2.69902	0.527788	5.11383	3.15691e-07	9.87734e-06
219228	Pcdh17	2231.36	0.912763	0.178526	5.11277	3.1747e-07	9.91527e-06
71781	Slc16a14	105.343	1.80472	0.353025	5.11216	3.18494e-07	9.92953e-06
241944	Zfp267	854.419	0.703728	0.13796	5.10095	3.37962e-07	1.05177e-05
13996	Etohd2	122.173	-1.30944	0.256752	-5.1	3.39648e-07	1.05514e-05
26457	Slc27a1	6443.11	-0.86943	0.170596	-5.09644	3.46102e-07	1.07328e-05
76792	Spring1	537.268	0.715103	0.140384	5.0939	3.50777e-07	1.08586e-05
234395	Ushbp1	187.163	-1.17362	0.230567	-5.09015	3.57778e-07	1.10557e-05
26914	Macroh2a1	3692.47	-0.394412	0.0775062	-5.08878	3.6038e-07	1.11165e-05
213452	Dstyk	2035.55	0.649016	0.127614	5.08577	3.66133e-07	1.12741e-05
76132	Faxc	2769.19	0.786434	0.154704	5.08347	3.70595e-07	1.13914e-05
64658	Mrps25	3053.18	-0.700492	0.137826	-5.08245	3.72597e-07	1.14329e-05
19087	Prkar2a	1527.98	0.733171	0.144307	5.08063	3.76192e-07	1.14921e-05
68219	Nudt21	509.938	0.852822	0.167863	5.08047	3.76501e-07	1.14921e-05
195727	Nhs	39.4841	2.90535	0.571826	5.08083	3.75783e-07	1.14921e-05
20520	Slc22a5	511.098	-0.928857	0.182861	-5.07959	3.78245e-07	1.15153e-05
52662	Ldlrad4	1785.39	0.790549	0.155637	5.07943	3.78576e-07	1.15153e-05
72301	Shisal1	3637.3	0.69147	0.136144	5.07897	3.7948e-07	1.15227e-05
73644	2210039B01Rik	45.9046	-2.67042	0.525883	-5.07798	3.81478e-07	1.15634e-05
19291	Purb	16410.8	0.664399	0.130868	5.07687	3.83699e-07	1.15905e-05
230101	Gba2	3797.27	-0.463484	0.0912883	-5.07715	3.83142e-07	1.15905e-05
67155	Smarca2	7826.37	0.66315	0.130719	5.07311	3.91364e-07	1.18016e-05
237898	Usp32	3716.44	0.74298	0.14656	5.06947	3.98927e-07	1.2009e-05
224805	Aars2	1187	-0.567454	0.111969	-5.06796	4.02105e-07	1.20839e-05
231014	Elapor2	807.785	1.13754	0.224562	5.06561	4.07094e-07	1.22128e-05
14457	Gas7	22211.4	0.475234	0.0938339	5.06463	4.09202e-07	1.2255e-05
27204	Syn3	1467.24	1.02224	0.201995	5.06074	4.1764e-07	1.24696e-05
76594	Dnajc18	4138.32	0.327507	0.0647162	5.06067	4.17792e-07	1.24696e-05
231440	Parm1	851.576	1.2925	0.255419	5.0603	4.1859e-07	1.24721e-05
232855	Zfp772	393.172	-1.07207	0.211906	-5.0592	4.21012e-07	1.2523e-05
71045	4933406I18Rik	115.274	-2.02021	0.399449	-5.05748	4.24829e-07	1.2615e-05
70591	5730455P16Rik	2436	0.629086	0.124441	5.05532	4.29676e-07	1.27373e-05
12503	Cd247	24.9517	-3.10557	0.614796	-5.05139	4.38616e-07	1.29804e-05
73095	Slc25a42	2150.48	-0.763191	0.151231	-5.04653	4.49912e-07	1.32922e-05
20250	Scd2	47277.8	0.51676	0.102529	5.04012	4.65245e-07	1.3722e-05
19044	Ppox	1080.1	-1.2876	0.255691	-5.03577	4.75926e-07	1.40134e-05
17948	Naip2	51.0763	1.41114	0.280366	5.03322	4.82321e-07	1.41778e-05
68682	Slc44a2	2134.02	-0.473949	0.0941904	-5.03182	4.85852e-07	1.42576e-05
103836	Zfp692	1384.6	-1.61342	0.321246	-5.02239	5.10328e-07	1.49508e-05
13367	Diaph1	3374.38	0.365157	0.0727233	5.02119	5.13532e-07	1.50195e-05
11501	Adam8	278.406	-2.00037	0.39842	-5.02076	5.14661e-07	1.50274e-05
20402	Zfp106	8955.37	0.765086	0.152547	5.01542	5.29167e-07	1.54252e-05
244310	Dlgap2	1766.74	1.09506	0.218366	5.01478	5.30951e-07	1.54515e-05
18767	Pkia	5102.35	0.632147	0.126257	5.00684	5.53315e-07	1.60756e-05
14401	Gabrb2	5699.04	0.777521	0.155361	5.00462	5.59734e-07	1.62351e-05
320560	Dennd5b	2165.34	0.65881	0.131696	5.0025	5.65923e-07	1.63874e-05
17355	Aff1	901.23	0.867689	0.173465	5.00209	5.67123e-07	1.6395e-05
103841	Cuedc1	1945.31	-0.589265	0.118052	-4.99156	5.98923e-07	1.72857e-05
75423	Arl5a	2509.12	0.646372	0.129636	4.98607	6.16212e-07	1.77554e-05
66961	Neat1	4377.11	-2.06128	0.413452	-4.98553	6.17919e-07	1.77753e-05
229715	Amigo1	4285.66	0.27949	0.0561005	4.98195	6.29457e-07	1.80775e-05
18475	Pafah1b2	6431.4	0.232625	0.0467074	4.98046	6.34319e-07	1.81873e-05
71275	Noxred1	23.5085	-3.8551	0.775367	-4.97197	6.62772e-07	1.8972e-05
16158	Il11ra2	41.481	-1.57567	0.317051	-4.96978	6.70304e-07	1.9125e-05
100038993	Gm2002	41.481	-1.57567	0.317051	-4.96978	6.70304e-07	1.9125e-05
27981	Rsrp1	8040.68	-1.36304	0.274453	-4.9664	6.82084e-07	1.94294e-05
16549	Khsrp	5288.04	-0.562311	0.113334	-4.96154	6.99381e-07	1.98897e-05
243328	Slc29a4	2889.49	-1.25572	0.253134	-4.96068	7.02483e-07	1.99455e-05
102747	Lrrc49	2218.98	0.39297	0.0792381	4.95935	7.07279e-07	2.00491e-05
70227	Zfp619	131.391	1.22571	0.247214	4.95811	7.11819e-07	2.01452e-05
12725	Clcn3	4653.58	0.699245	0.14105	4.95744	7.14264e-07	2.01507e-05
67886	Camsap2	5029.7	0.937421	0.189094	4.95743	7.14318e-07	2.01507e-05
110380	Shroom2	2787.11	0.635666	0.128243	4.95671	7.1696e-07	2.01926e-05
93838	Dqx1	27.5703	-2.85362	0.576066	-4.95363	7.28427e-07	2.04826e-05
98845	Eps8l2	352.043	-1.82144	0.367858	-4.95148	7.36505e-07	2.06765e-05
15379	Onecut1	23.1669	4.53896	0.916845	4.95063	7.39743e-07	2.07341e-05
215474	Sec22c	1451.47	0.414075	0.0836528	4.94992	7.42448e-07	2.07767e-05
78287	Rbsn	1758.11	0.585329	0.118522	4.93858	7.86935e-07	2.19864e-05
20911	Stxbp2	2041.5	-1.25481	0.2542	-4.93632	7.96116e-07	2.21755e-05
54614	Prpf40b	3500.98	-0.996847	0.201968	-4.93568	7.98724e-07	2.21755e-05
99151	Cercam	599.561	-1.14132	0.231232	-4.93582	7.9816e-07	2.21755e-05
269855	Ssc5d	249.888	-1.28732	0.26082	-4.93567	7.98775e-07	2.21755e-05
19011	Endou	77.1503	1.99788	0.404904	4.9342	8.04801e-07	2.22721e-05
380629	Heca	545.508	0.987843	0.200194	4.93442	8.03904e-07	2.22721e-05
12168	Bmpr2	4810.41	0.771298	0.156415	4.93109	8.1772e-07	2.25939e-05
78751	Zc3h6	842.145	0.581823	0.118041	4.92899	8.26557e-07	2.2802e-05
16351	Ipp	163.22	0.983527	0.199598	4.92754	8.32734e-07	2.29362e-05
73874	4930419G24Rik	153.816	-3.05026	0.619282	-4.92548	8.41526e-07	2.31056e-05
231841	Brat1	1090.23	-0.583849	0.118529	-4.92578	8.40247e-07	2.31056e-05
15203	Heph	258.212	0.620689	0.126063	4.92362	8.49579e-07	2.32902e-05
54418	Fmn2	2642.89	0.639884	0.129976	4.92309	8.51872e-07	2.33165e-05
16561	Kif1b	24274.6	0.802813	0.163163	4.9203	8.64113e-07	2.36146e-05
319468	Ppm1h	2863.95	0.446229	0.0907416	4.91757	8.76243e-07	2.39087e-05
15551	Htr1b	65.8577	1.33521	0.271569	4.91666	8.80339e-07	2.39458e-05
27364	Srr	3503.04	0.644209	0.131026	4.91666	8.80328e-07	2.39458e-05
214952	Rhot2	3605.74	-0.452267	0.0920064	-4.91561	8.85074e-07	2.40372e-05
192176	Flna	3953.99	-1.22904	0.25013	-4.91362	8.94105e-07	2.42448e-05
240427	Setbp1	1349.9	0.895101	0.182182	4.91323	8.95865e-07	2.42549e-05
319601	Zfp653	1002.05	-0.508714	0.103551	-4.91269	8.98368e-07	2.42851e-05
24116	Nelfa	1028.22	-0.50107	0.102007	-4.91213	9.0094e-07	2.4317e-05
269642	Nat8l	13114.1	0.573747	0.116824	4.91122	9.05126e-07	2.43924e-05
16469	Jrk	368.789	0.596699	0.121547	4.90918	9.14563e-07	2.46088e-05
17933	Myt1l	6680.68	0.626283	0.127618	4.90747	9.22592e-07	2.47867e-05
73340	Nptxr	23976.6	1.21601	0.247825	4.90673	9.26075e-07	2.48418e-05
270198	Pfkfb4	503.401	-0.589086	0.120064	-4.90643	9.27484e-07	2.48418e-05
223776	Selenoo	1375.03	-0.479195	0.0977257	-4.90347	9.41603e-07	2.51814e-05
212448	9330159F19Rik	1201.34	-1.39751	0.285094	-4.90191	9.49084e-07	2.53427e-05
19289	Igdcc3	198.304	-0.77306	0.157746	-4.90066	9.55164e-07	2.54274e-05
320184	Lrrc58	3243.39	0.749423	0.152918	4.9008	9.54449e-07	2.54274e-05
71718	Telo2	979.307	-0.651649	0.133053	-4.89767	9.69798e-07	2.57778e-05
77124	9130221H12Rik	363.963	-0.706931	0.14438	-4.89632	9.76497e-07	2.59164e-05
18117	Emc8	2662.15	0.491836	0.100511	4.89336	9.91312e-07	2.62698e-05
72190	2510009E07Rik	1988.03	0.687825	0.140654	4.8902	1.00736e-06	2.66546e-05
50876	Tmod2	13849.4	0.791552	0.161891	4.88941	1.01138e-06	2.67139e-05
238988	Erc2	6497.81	0.798941	0.163411	4.88916	1.01266e-06	2.67139e-05
100044509	Tgfbr3l	381.682	-2.14268	0.438279	-4.88885	1.01429e-06	2.67167e-05
54194	Akap8l	4716.87	-1.90492	0.389762	-4.88739	1.0218e-06	2.68528e-05
474332	Dnm3os	51.4765	-2.80389	0.573715	-4.88725	1.02252e-06	2.68528e-05
76088	Dock8	203.009	0.752178	0.154041	4.88297	1.04501e-06	2.7402e-05
20668	Sox13	519.432	-0.793862	0.162639	-4.88113	1.05477e-06	2.76168e-05
280668	Adam1a	203.192	-1.81561	0.372065	-4.87981	1.06188e-06	2.77614e-05
18710	Pik3r3	1500.01	0.591103	0.121171	4.87827	1.0702e-06	2.7937e-05
23887	Ggt5	125.886	-1.35615	0.27817	-4.87525	1.08673e-06	2.82914e-05
545030	Wdfy4	98.0104	1.18956	0.244002	4.87519	1.08701e-06	2.82914e-05
12298	Cacnb4	3043.4	0.974516	0.199914	4.87467	1.0899e-06	2.83243e-05
22661	Zfp148	2988.68	0.697432	0.143084	4.87429	1.09201e-06	2.83371e-05
77994	Mir99ahg	226.246	-1.43269	0.29402	-4.87275	1.10055e-06	2.85166e-05
414111	C130083M11Rik	23.1674	2.56685	0.526865	4.87193	1.10512e-06	2.85926e-05
14394	Gabra1	7607.07	0.632201	0.129824	4.86969	1.11774e-06	2.88213e-05
381668	Fbrsl1	3660.84	-0.594379	0.12205	-4.86997	1.11617e-06	2.88213e-05
668661	2410002F23Rik	3187.07	-0.414256	0.0850718	-4.86948	1.11891e-06	2.88213e-05
208691	Eif5a2	1358.97	0.774303	0.159042	4.86855	1.1242e-06	2.88727e-05
268902	Robo2	2727.32	0.881388	0.181034	4.86863	1.12372e-06	2.88727e-05
22185	U2af2	7621.96	-0.389695	0.0800517	-4.86804	1.12709e-06	2.89044e-05
67736	Ccdc130	711.496	-0.570604	0.117224	-4.86762	1.12951e-06	2.8924e-05
15932	Idua	1196.97	-0.937372	0.192609	-4.86671	1.13471e-06	2.90146e-05
110532	Adarb1	6494.43	0.629423	0.129428	4.86312	1.1555e-06	2.95032e-05
69171	Cnppd1	1212.66	-0.482254	0.0991752	-4.86265	1.15825e-06	2.95303e-05
360013	Myo18a	6657.36	0.359213	0.07388	4.86212	1.16137e-06	2.95668e-05
56449	Ybx3	1571	-0.572569	0.117771	-4.86173	1.16362e-06	2.95809e-05
100302648	Gm11944	151.04	-1.27796	0.262957	-4.85996	1.17409e-06	2.98039e-05
19826	Rnps1	6566.69	-0.412554	0.0849064	-4.85893	1.18021e-06	2.99157e-05
71161	Prkag2os1	15.5117	-4.88021	1.00448	-4.85844	1.18312e-06	2.99265e-05
225030	Kcng3	54.6187	3.19434	0.657503	4.85829	1.18406e-06	2.99265e-05
230649	Atpaf1	1323.52	0.462996	0.0953477	4.85587	1.19861e-06	3.02507e-05
245555	Nexmif	1407.61	1.00542	0.207088	4.85505	1.20356e-06	3.03317e-05
71240	Osbpl7	942.558	-0.598034	0.123289	-4.85068	1.2304e-06	3.09636e-05
623169	Gm6402	21.9437	-2.53433	0.523023	-4.84555	1.2626e-06	3.17283e-05
16855	Lgals4	307.141	-1.23622	0.255162	-4.84486	1.26702e-06	3.17936e-05
217262	Abca9	232.754	1.12823	0.23289	4.84447	1.26947e-06	3.18095e-05
20405	Sh3gl1	1866.02	-0.482812	0.0997255	-4.84141	1.28921e-06	3.22579e-05
333433	Gpd1l	5018.18	0.458033	0.0946304	4.84024	1.29684e-06	3.24024e-05
20511	Slc1a2	84605.5	0.687534	0.142092	4.83865	1.30724e-06	3.26158e-05
415115	Neurl2	163.468	-0.854065	0.176525	-4.83819	1.31024e-06	3.26441e-05
234889	Gucy1a2	1092.67	0.84263	0.17419	4.83742	1.31534e-06	3.27245e-05
73182	Pear1	351.41	-1.3461	0.278288	-4.83706	1.31773e-06	3.27374e-05
72821	Scn2b	10235.6	0.406212	0.083994	4.8362	1.32347e-06	3.28334e-05
30840	Fbxl6	1440.16	-0.559187	0.115665	-4.83454	1.33453e-06	3.3038e-05
67434	Ankrd33b	2777.53	0.739504	0.152967	4.8344	1.3355e-06	3.3038e-05
16601	Klf9	5239.04	0.685538	0.141933	4.82999	1.36537e-06	3.37292e-05
83796	Smarcd2	1285.71	-0.654503	0.13555	-4.8285	1.37566e-06	3.39355e-05
68421	Lmbrd1	4580.86	0.47525	0.0984568	4.82699	1.38614e-06	3.4146e-05
211006	Sepsecs	90.0791	1.6305	0.33813	4.8221	1.42055e-06	3.49443e-05
104110	Adcy4	163.166	-1.37005	0.284194	-4.82081	1.42973e-06	3.51208e-05
319859	E030011O05Rik	171.37	1.94304	0.403467	4.81586	1.46569e-06	3.59536e-05
381886	Mrgpra6	12921.7	-2.19111	0.455089	-4.81468	1.47438e-06	3.61161e-05
63856	Taf8	728.993	-0.477338	0.0991878	-4.81247	1.49079e-06	3.6467e-05
52856	Mtg2	454.449	-0.548371	0.113958	-4.81206	1.49379e-06	3.64895e-05
268903	Nrip1	1380.7	0.837358	0.174105	4.80949	1.51319e-06	3.69118e-05
22146	Tuba1c	199.862	-3.29127	0.685185	-4.80348	1.55931e-06	3.79838e-05
252972	Tpcn1	2692.71	-0.320781	0.0668601	-4.7978	1.60421e-06	3.90231e-05
171285	Havcr2	167.77	0.750744	0.156581	4.79461	1.62995e-06	3.95943e-05
20239	Atxn2	4302.54	-0.365196	0.0762788	-4.78764	1.68755e-06	4.09365e-05
56353	Rybp	1702.65	0.729489	0.152485	4.78401	1.71831e-06	4.1625e-05
105835	Sgsm3	2429.47	-0.464534	0.0971284	-4.78268	1.72971e-06	4.18433e-05
70598	Filip1	589.878	1.2483	0.261053	4.7818	1.73729e-06	4.19686e-05
209131	Snx30	1736.65	0.771223	0.161314	4.78088	1.74527e-06	4.21031e-05
192950	Nacad	2045.01	-0.429767	0.0899091	-4.78002	1.75277e-06	4.22257e-05
56215	Acin1	6979.72	-0.678644	0.142007	-4.77896	1.76207e-06	4.23915e-05
12032	Bcan	13540.1	-0.531782	0.111318	-4.77716	1.7779e-06	4.27136e-05
68144	5031426D15Rik	255.79	-2.92975	0.613759	-4.77344	1.81103e-06	4.34018e-05
216049	Zfp365	14304.6	0.711553	0.149067	4.77339	1.81151e-06	4.34018e-05
71742	Ulk3	942.895	-0.97448	0.204219	-4.77175	1.82635e-06	4.36975e-05
224656	Zfp523	5511.28	-0.514651	0.107974	-4.76644	1.87506e-06	4.48017e-05
53379	Hnrnpa2b1	10576.2	-0.493097	0.10354	-4.76238	1.91327e-06	4.56522e-05
70640	Dcp2	1651.73	0.813256	0.170927	4.75792	1.95594e-06	4.66068e-05
71918	Zcchc24	3408.26	0.654172	0.1375	4.75761	1.95895e-06	4.66149e-05
268890	Lsamp	1545.64	0.672522	0.141398	4.75625	1.97227e-06	4.68681e-05
241134	Nyap2	478.602	1.0997	0.231324	4.75394	1.99487e-06	4.73409e-05
16646	Kpna1	3069.43	0.716621	0.150758	4.75345	1.99976e-06	4.73928e-05
81702	Ankrd17	5065.07	0.605604	0.127441	4.75205	2.01365e-06	4.76573e-05
631990	Cdr1	1960.28	1.63448	0.344049	4.75073	2.02687e-06	4.79054e-05
19725	Rfx2	269.881	-1.2711	0.267612	-4.74979	2.03629e-06	4.80003e-05
28010	Miip	1178.48	-1.28296	0.27011	-4.74978	2.03638e-06	4.80003e-05
12338	Capn6	91.3907	-1.82054	0.383436	-4.74795	2.05493e-06	4.83725e-05
56233	Hdac7	1760.32	-1.17965	0.248476	-4.74751	2.05933e-06	4.84108e-05
70650	Zcchc8	1348.54	-0.616065	0.129778	-4.74706	2.06396e-06	4.84547e-05
12009	Cep131	1480.75	-0.782729	0.164931	-4.74581	2.07677e-06	4.86899e-05
244867	Arhgap20	2783.4	0.612221	0.129028	4.74485	2.08659e-06	4.88546e-05
110304	Glra3	13.757	6.65322	1.40337	4.7409	2.12769e-06	4.97504e-05
66770	4933429O19Rik	24.1682	-8.544	1.80272	-4.7395	2.14246e-06	5.00289e-05
22770	Zhx1	2437.45	0.638008	0.13464	4.73861	2.15193e-06	5.01039e-05
382073	Ccdc84	664.493	-1.51418	0.319555	-4.73841	2.15398e-06	5.01039e-05
768252	Foxl2os	28.3209	-2.64546	0.558304	-4.73839	2.15427e-06	5.01039e-05
53609	Clasrp	2760.71	-1.26522	0.267317	-4.73303	2.21194e-06	5.1377e-05
320661	D5Ertd579e	3924.12	0.621124	0.131254	4.73222	2.22073e-06	5.15128e-05
226139	Cox15	1271.19	-0.371101	0.0784479	-4.73054	2.23921e-06	5.18725e-05
328108	Togaram1	1387.06	0.769143	0.162608	4.73006	2.24455e-06	5.19275e-05
78919	Fndc8	205.309	-2.3506	0.497079	-4.72883	2.25818e-06	5.21074e-05
207958	Alg11	1113.37	0.502457	0.106254	4.72882	2.25828e-06	5.21074e-05
56193	Plek	348.836	0.82171	0.173884	4.72563	2.29406e-06	5.27937e-05
217366	Lrrc45	2573.65	-1.81708	0.384509	-4.72571	2.29312e-06	5.27937e-05
12891	Cpne6	21872.1	-0.638173	0.135063	-4.725	2.30113e-06	5.28868e-05
68556	Uckl1	651.861	-0.467733	0.0990101	-4.7241	2.31142e-06	5.30534e-05
68767	Washc1	1363.42	-0.431567	0.0913643	-4.72358	2.31726e-06	5.31179e-05
14711	Gnmt	33.2368	-3.38077	0.716031	-4.72154	2.34064e-06	5.35835e-05
68127	B230217C12Rik	2758.75	0.437476	0.0926701	4.72079	2.3493e-06	5.37114e-05
320007	Sidt1	3389.91	-0.507874	0.10759	-4.72047	2.35302e-06	5.37263e-05
13544	Dvl3	2954.3	-0.578422	0.122587	-4.71847	2.37627e-06	5.41864e-05
52466	Slc46a1	908.95	-0.53497	0.113703	-4.70499	2.53873e-06	5.78153e-05
73174	Tbkbp1	6036.44	-0.585206	0.12439	-4.7046	2.54363e-06	5.78153e-05
78754	Galnt15	59.914	2.2424	0.476654	4.70446	2.54533e-06	5.78153e-05
93887	Pcdhb16	190.487	1.10766	0.235544	4.70257	2.5691e-06	5.82796e-05
109910	Zfp91	4910.08	0.493351	0.104962	4.70029	2.59796e-06	5.88578e-05
19775	Xpr1	4604.33	0.678333	0.144343	4.69945	2.6086e-06	5.90225e-05
243382	Ppm1k	1430.61	0.700228	0.149044	4.69812	2.62567e-06	5.93319e-05
12166	Bmpr1a	1835.43	0.598918	0.127515	4.69686	2.64192e-06	5.96221e-05
433667	Ankrd13c	1417.38	0.577044	0.122897	4.69534	2.66169e-06	5.99909e-05
74153	Uba7	121.17	-1.26823	0.270252	-4.69276	2.69546e-06	6.0596e-05
233726	Ipo7	1566.86	0.825684	0.175944	4.69287	2.69399e-06	6.0596e-05
12805	Cntn1	11090.5	0.729824	0.155553	4.6918	2.70818e-06	6.08037e-05
78070	Cpt1c	6400.91	-0.496028	0.105817	-4.68762	2.76401e-06	6.19777e-05
217031	Tada2a	1129.22	-0.466714	0.0995868	-4.6865	2.77916e-06	6.22375e-05
216810	Tom1l2	13302.5	0.364357	0.0777978	4.68339	2.82169e-06	6.31091e-05
66590	Farsa	1054.49	-0.488987	0.104474	-4.68047	2.86216e-06	6.3851e-05
224997	Dlgap1	22438.6	0.432061	0.0923094	4.68057	2.86081e-06	6.3851e-05
233913	Rusf1	1151.06	-0.51595	0.110246	-4.67996	2.86924e-06	6.39275e-05
12313	Calm1	113658	0.422995	0.0904167	4.67829	2.89283e-06	6.43709e-05
212483	Fam193b	3871.22	-1.45621	0.31153	-4.67438	2.94843e-06	6.55247e-05
55987	Cpxm2	105.631	-1.27833	0.273492	-4.6741	2.95239e-06	6.55297e-05
20667	Sox12	1685.53	-0.443409	0.0948847	-4.67313	2.96642e-06	6.56743e-05
68626	Elac2	2110.01	-0.440501	0.094262	-4.67316	2.96601e-06	6.56743e-05
19042	Ppm1a	4473.23	0.370201	0.079276	4.66977	3.0154e-06	6.66742e-05
66771	Gid4	2923.13	0.417146	0.0893357	4.66942	3.02045e-06	6.67015e-05
70354	Secisbp2l	4044.63	0.784057	0.167934	4.66885	3.02885e-06	6.68027e-05
226525	Rasal2	3536.99	0.839704	0.179885	4.66801	3.04129e-06	6.69926e-05
636808	Cntnap5a	1063.36	1.31937	0.282762	4.66602	3.07086e-06	6.75589e-05
240869	Zbtb37	61.5874	1.62003	0.347343	4.66407	3.10018e-06	6.81183e-05
11789	Apc	8934.6	1.15856	0.248529	4.66166	3.13671e-06	6.87481e-05
53902	Rcan3	1124.39	0.812579	0.174307	4.66176	3.13511e-06	6.87481e-05
240334	Pcyox1l	846.985	-0.762078	0.1635	-4.66102	3.14647e-06	6.88757e-05
368203	Gm5136	35.586	-3.20982	0.688787	-4.66011	3.16045e-06	6.90953e-05
382253	Cdkl5	4772.39	0.751462	0.161426	4.65514	3.23755e-06	7.06926e-05
18596	Pdgfrb	1196.32	-0.582093	0.125082	-4.6537	3.26028e-06	7.11002e-05
233899	Ccdc189	458.455	-0.754151	0.162106	-4.6522	3.28406e-06	7.15295e-05
22232	Slc35a2	1199.22	-0.41369	0.0890632	-4.64491	3.4023e-06	7.40127e-05
71069	Stox2	4267.9	0.778257	0.167594	4.6437	3.42226e-06	7.43545e-05
107951	Cdk9	4175.6	-0.645214	0.138963	-4.64305	3.43301e-06	7.44954e-05
12167	Bmpr1b	662.978	0.84538	0.182162	4.64082	3.47024e-06	7.521e-05
70425	Csnk1g3	1939.47	0.394449	0.0850331	4.63877	3.50491e-06	7.58674e-05
268860	Abat	9277.68	0.418282	0.0902276	4.63586	3.5546e-06	7.67568e-05
320678	Iffo1	2567.81	-0.603243	0.130126	-4.63585	3.55478e-06	7.67568e-05
13619	Phc1	2781.18	-0.433931	0.0936095	-4.63555	3.55996e-06	7.67739e-05
13131	Dab1	4345.18	0.357468	0.0771355	4.63428	3.58173e-06	7.71484e-05
380969	Nckap5l	1558.48	-0.720958	0.155615	-4.63296	3.6047e-06	7.75475e-05
93892	Pcdhb21	35.5731	2.00946	0.433856	4.63163	3.62798e-06	7.79526e-05
69752	Zfp511	701.138	-0.509736	0.110116	-4.62909	3.67268e-06	7.88161e-05
76178	Coa5	3781.48	0.447025	0.0965761	4.62873	3.67908e-06	7.88567e-05
228788	Ccm2l	226.934	-1.39581	0.301638	-4.62743	3.70226e-06	7.92564e-05
66881	Pcyox1	4210.09	0.285258	0.0616778	4.62497	3.74647e-06	8.01047e-05
212281	Zfp729a	252.503	0.936566	0.202811	4.61792	3.87599e-06	8.27019e-05
270120	Fat3	1735.94	0.871139	0.188646	4.61785	3.87739e-06	8.27019e-05
12667	Chrd	5079.26	-1.66833	0.361473	-4.61536	3.92413e-06	8.35928e-05
69900	Mfsd11	1266.5	-0.464461	0.100639	-4.61512	3.92872e-06	8.35928e-05
76156	Fam131b	5524.07	0.436409	0.0946097	4.61273	3.97409e-06	8.44554e-05
234797	6430548M08Rik	8893.1	0.835789	0.181251	4.61123	4.00293e-06	8.4965e-05
210998	Fam91a1	1852.75	0.647709	0.140536	4.60885	4.04908e-06	8.58404e-05
56805	Zbtb33	750.141	0.713659	0.154854	4.60859	4.054e-06	8.58407e-05
214498	Cdc73	720.997	0.638936	0.138737	4.60539	4.11703e-06	8.70699e-05
20466	Sin3a	1341.17	0.349731	0.0759868	4.60252	4.17412e-06	8.81707e-05
277468	Slc39a12	1603.65	0.405203	0.0881191	4.59836	4.25836e-06	8.98416e-05
67313	Inava	204.84	-0.85545	0.186098	-4.59677	4.29088e-06	9.04188e-05
18799	Plcd1	478.71	-0.76315	0.166034	-4.59634	4.29984e-06	9.04984e-05
56357	Ivd	4887.65	-0.452285	0.098425	-4.59523	4.32279e-06	9.08721e-05
19731	Rgl1	4445.78	0.447825	0.0974614	4.5949	4.32956e-06	9.09052e-05
320051	Exph5	208.717	1.78204	0.387873	4.59439	4.34011e-06	9.10174e-05
13430	Dnm2	3531.32	-0.550132	0.119779	-4.59288	4.37164e-06	9.15689e-05
22785	Slc30a4	1647.88	0.544688	0.118633	4.59137	4.40346e-06	9.2125e-05
69726	Smyd3	619.525	0.746603	0.162676	4.58952	4.44268e-06	9.28346e-05
208869	Dock3	7134.52	0.736033	0.160524	4.58519	4.53585e-06	9.46682e-05
224694	Zfp81	181.245	1.32368	0.288821	4.58304	4.58254e-06	9.55289e-05
72699	Lime1	1322.88	-1.53749	0.335554	-4.58194	4.6069e-06	9.59222e-05
17913	Myo1c	863.682	-0.563797	0.12312	-4.57925	4.66653e-06	9.69331e-05
226251	Ablim1	3906.67	0.717057	0.156582	4.57943	4.66248e-06	9.69331e-05
15259	Hipk3	2614.69	0.622117	0.135873	4.57866	4.67957e-06	9.70885e-05
13871	Ercc2	1462.66	-0.724023	0.15817	-4.5775	4.70557e-06	9.75124e-05
66385	Ppp1r7	3086.77	0.442938	0.0967746	4.57701	4.71673e-06	9.7628e-05
12283	Cab39	5852.98	0.331495	0.0724426	4.57597	4.74013e-06	9.78807e-05
107368	Pdzd8	2153.66	0.676203	0.147769	4.57609	4.73745e-06	9.78807e-05
12428	Ccna2	91.7272	-1.1155	0.243842	-4.57469	4.76921e-06	9.82492e-05
414872	Zyg11b	6988.47	0.72957	0.159474	4.57485	4.76551e-06	9.82492e-05
15353	Hmg20b	882.086	-0.667208	0.14587	-4.57398	4.78552e-06	9.83942e-05
329739	Fam102b	992.615	0.852792	0.186448	4.57389	4.78751e-06	9.83942e-05
101100	Ttll3	1219.69	-1.03231	0.225769	-4.57244	4.82085e-06	9.89632e-05
20227	Sart1	3199.96	-0.376567	0.082383	-4.57093	4.85557e-06	9.95591e-05
100710	Pds5b	3067.59	0.810108	0.177273	4.56984	4.88093e-06	9.99618e-05
208151	Tmem132b	5115.2	0.51833	0.11353	4.56557	4.98141e-06	0.0001019
267019	Rps15a	4285.07	0.470149	0.103045	4.56254	5.05395e-06	0.000103264
213649	Arhgef19	787.739	-0.649026	0.142263	-4.56217	5.06284e-06	0.000103324
59287	Ncstn	3015.68	-0.308747	0.0676803	-4.56184	5.07067e-06	0.000103364
14731	Gpaa1	1656.68	-0.498098	0.109215	-4.56071	5.09812e-06	0.000103692
19696	Rel	26.4088	2.51022	0.550404	4.56069	5.09861e-06	0.000103692
56187	Rabggta	1492.54	-0.645965	0.141659	-4.55999	5.11563e-06	0.000103917
224624	Rab40c	2083.78	-0.352635	0.077343	-4.55936	5.13103e-06	0.000104109
72141	Adpgk	865.384	-0.639933	0.140379	-4.55862	5.14909e-06	0.000104354
243834	Zfp324	443.313	0.60469	0.13285	4.55168	5.32203e-06	0.000107734
224697	Adamts10	1039.01	-1.66659	0.366307	-4.54972	5.37176e-06	0.000108615
14423	Galnt1	1743.49	0.414259	0.0911172	4.54644	5.45612e-06	0.000110067
52231	Ankzf1	1272.61	-1.14074	0.250909	-4.54644	5.45616e-06	0.000110067
11444	Chrnb2	2572.34	0.506425	0.111396	4.54615	5.46349e-06	0.000110088
545551	BC021767	23.9381	-4.66245	1.02627	-4.54312	5.54281e-06	0.000111558
75387	Sirt4	936.538	-1.3897	0.305929	-4.54255	5.55789e-06	0.000111733
56508	Rapgef4	20575.8	0.577838	0.127231	4.54166	5.58128e-06	0.000112074
18636	Cfp	1644.84	-1.77942	0.391836	-4.54123	5.59281e-06	0.000112177
17454	Mov10	818.973	-1.54403	0.340184	-4.53882	5.65709e-06	0.000113336
17150	Mfap2	261.289	-0.68234	0.150396	-4.53694	5.70765e-06	0.000114107
74577	Glb1l	418.813	-1.12729	0.248472	-4.5369	5.70861e-06	0.000114107
16409	Itgam	879.514	0.824921	0.181839	4.53654	5.71833e-06	0.000114171
50918	Myadm	3043.45	-0.654638	0.144486	-4.5308	5.87614e-06	0.000117054
105847	Lmf2	971.156	-0.652866	0.14409	-4.53097	5.87129e-06	0.000117054
26413	Mapk1	24296.1	0.434457	0.0959339	4.52871	5.93444e-06	0.000118081
328967	Arhgef37	40.8832	1.53408	0.338809	4.52785	5.95881e-06	0.000118431
74030	Rin2	1186.5	0.624328	0.137925	4.52657	5.99491e-06	0.000119014
56637	Gsk3b	6243.82	0.563245	0.124443	4.52614	6.00715e-06	0.000119121
16599	Klf3	742.186	1.02514	0.226548	4.52504	6.03848e-06	0.000119232
30046	Zfp292	1011.87	0.959748	0.212088	4.52523	6.03291e-06	0.000119232
30941	Usp21	1981.39	-0.545788	0.120617	-4.52498	6.04001e-06	0.000119232
106039	Gga1	3316.32	-0.484299	0.107025	-4.52509	6.03706e-06	0.000119232
19305	Pex5	1729.9	-0.444648	0.0982705	-4.52474	6.047e-06	0.000119236
23984	Pde10a	2651.07	0.732661	0.161961	4.52369	6.07695e-06	0.000119691
229227	4932438A13Rik	2753.96	0.852563	0.188745	4.51701	6.27199e-06	0.000123394
69847	Wnk4	504.013	-1.10066	0.243705	-4.51638	6.29057e-06	0.000123482
228869	Ncoa5	1961.62	-0.505322	0.111884	-4.51648	6.28751e-06	0.000123482
105278	Cdk20	324.042	-0.708594	0.15697	-4.51419	6.35599e-06	0.000124626
18795	Plcb1	5045.23	0.790398	0.175103	4.51392	6.36414e-06	0.000124646
76873	4930447F24Rik	540.336	-2.56736	0.568941	-4.51253	6.40595e-06	0.000125325
116837	Rims1	7052.43	0.816917	0.181067	4.51168	6.43175e-06	0.000125689
54196	Pabpn1	10063.1	-1.15286	0.255579	-4.51077	6.45938e-06	0.000126088
17754	Map1a	58075.3	0.475994	0.105567	4.50892	6.51573e-06	0.000127046
20410	Sorbs3	2100.33	-0.990483	0.2197	-4.50835	6.53351e-06	0.000127251
218035	Vps41	5792.23	0.30347	0.0673205	4.50784	6.54896e-06	0.00012741
12724	Clcn2	3858.81	-1.20184	0.266643	-4.5073	6.56583e-06	0.000127454
108089	Rnf144a	859.584	0.611235	0.135606	4.50743	6.5618e-06	0.000127454
50724	Sap30l	763.166	0.71105	0.157789	4.50634	6.59563e-06	0.000127891
66138	Bud23	1868.43	-0.406763	0.090283	-4.50542	6.62423e-06	0.000128303
71844	Nupl1	949.836	0.766595	0.170437	4.49783	6.86503e-06	0.00013282
76880	6430411K18Rik	150.088	-2.80418	0.623611	-4.49669	6.9021e-06	0.00013339
333605	Frmpd4	2113.9	1.10428	0.24569	4.49461	6.96992e-06	0.000134552
18682	Phkg1	1096.4	-0.862036	0.191815	-4.4941	6.98655e-06	0.000134724
223989	Marf1	3968.3	0.721098	0.160471	4.49362	7.00212e-06	0.000134876
68521	Fam189b	2508.24	-0.526895	0.117276	-4.49277	7.03028e-06	0.000135269
227634	Camsap1	3827.83	0.412423	0.0918174	4.49178	7.06303e-06	0.00013575
68352	Aspdh	2951.85	-0.97939	0.218059	-4.49139	7.07588e-06	0.000135848
59125	Nek7	1807.44	0.402827	0.0897556	4.48804	7.18801e-06	0.000137849
69890	Zfp219	2261.2	-0.426355	0.0950384	-4.48614	7.25265e-06	0.000138936
93683	Glce	719.817	0.756096	0.168602	4.48452	7.30793e-06	0.000139842
215615	Rnpep	1547.98	-0.687755	0.153526	-4.47973	7.47391e-06	0.000142862
15042	H2-T24	127.753	1.71563	0.383287	4.47611	7.60161e-06	0.000145144
77920	A330102I10Rik	190.467	-1.02051	0.228033	-4.47527	7.63139e-06	0.000145554
77622	Apex2	784.507	-1.54632	0.345823	-4.47142	7.77025e-06	0.000148041
14701	Gng12	2519.92	0.415643	0.0929784	4.47031	7.81056e-06	0.000148647
215051	Bud13	502.294	-0.474121	0.106079	-4.46951	7.83985e-06	0.000149042
338371	Endov	1888.25	0.420687	0.0941714	4.46724	7.92335e-06	0.000150466
330427	9330102E08Rik	1717	0.844458	0.189281	4.4614	8.1427e-06	0.000154464
20564	Slit3	1708.4	1.06989	0.239859	4.4605	8.17676e-06	0.000154942
56489	Ikbke	57.9333	-1.48324	0.332617	-4.45929	8.22327e-06	0.000155655
231642	Alkbh2	412.671	-0.540797	0.121352	-4.45645	8.33286e-06	0.000157559
71564	Izumo4	630.113	-0.612345	0.137428	-4.45575	8.36003e-06	0.000157902
246133	Kcne2	219.321	-5.84787	1.31253	-4.45543	8.3727e-06	0.00015797
59024	Med12	6201.33	-0.762345	0.171116	-4.45512	8.38446e-06	0.000158022
21886	Tle2	1203.31	-1.65151	0.370902	-4.45268	8.4806e-06	0.000159662
236794	Slc9a6	3710.64	0.535229	0.120222	4.45201	8.50719e-06	0.00015999
67278	Pagr1a	1488.15	-0.693438	0.155774	-4.45157	8.52454e-06	0.000160144
101023	Zfp513	1358.48	-0.454099	0.102029	-4.4507	8.55925e-06	0.000160624
231691	Sds	211.813	-1.40974	0.316805	-4.44987	8.59211e-06	0.000161068
329735	4933431E20Rik	4428.27	0.317173	0.0712837	4.44944	8.60937e-06	0.000161218
211484	Tsga10	509.015	-0.645977	0.145235	-4.44781	8.67513e-06	0.000162276
67857	Ppp6c	938.641	0.391662	0.0880789	4.44672	8.7193e-06	0.000162928
269633	Wdr86	134.202	-5.12719	1.1536	-4.44451	8.80932e-06	0.000164434
11826	Aqp1	324.044	-5.67216	1.27644	-4.44373	8.84116e-06	0.000164502
16889	Lipa	804.534	-0.610844	0.137459	-4.44381	8.83783e-06	0.000164502
50779	Rgs6	678.142	1.31547	0.296023	4.44379	8.83878e-06	0.000164502
67789	Dalrd3	3055.52	-0.534837	0.120421	-4.44139	8.93791e-06	0.000166125
21410	Hnf1b	39.8796	-1.66414	0.374722	-4.44099	8.9547e-06	0.000166261
319278	Shfl	3418.9	-0.935755	0.210967	-4.43556	9.18346e-06	0.000170327
22782	Slc30a1	1022.64	0.747964	0.168714	4.43332	9.27932e-06	0.000171923
232906	Arhgap35	7976.28	0.479795	0.108252	4.4322	9.32774e-06	0.000172637
268451	Rab11fip4	11338.5	0.418802	0.0945332	4.43021	9.4141e-06	0.000174051
16173	Il18	748.814	-0.483978	0.109325	-4.42695	9.55734e-06	0.000176513
360213	Trim46	6514.6	-0.816302	0.184434	-4.42599	9.60029e-06	0.000177119
72000	Lmntd2	8.36975	-6.99017	1.58057	-4.42255	9.75421e-06	0.000179769
71766	Raver1	2681.39	-0.669355	0.151381	-4.42167	9.79417e-06	0.000180316
15958	Ifit2	215.042	0.699542	0.158439	4.4152	1.00916e-05	0.000185596
69681	Cdk3	70.0764	-1.69786	0.38492	-4.41095	1.02917e-05	0.000188879
77521	Mtus2	1842.01	0.506882	0.11491	4.41112	1.02837e-05	0.000188879
140810	Ttbk2	2157.83	0.932802	0.211535	4.40969	1.03518e-05	0.000189784
213236	Dnd1	52.4365	-1.18341	0.268647	-4.40509	1.0574e-05	0.000193654
70717	Medag	253.64	1.11827	0.253953	4.40348	1.0653e-05	0.000194693
668253	Dleu2	157.042	-0.816488	0.185414	-4.4036	1.06467e-05	0.000194693
74246	Gale	588.769	-0.428765	0.0973993	-4.40214	1.07189e-05	0.000195693
228366	Large2	37.9717	-4.26151	0.968269	-4.40116	1.07673e-05	0.000196249
260315	Nav3	2312.97	0.923399	0.209812	4.40107	1.07718e-05	0.000196249
76820	Cyria	6040.26	0.637947	0.14502	4.39902	1.08743e-05	0.00019791
110595	Timp4	1172.85	0.575139	0.130756	4.39858	1.08963e-05	0.000198021
232156	Slc4a5	364.435	-6.60224	1.50104	-4.39844	1.09031e-05	0.000198021
11647	Alpl	466.809	-1.45899	0.331773	-4.39757	1.09469e-05	0.000198612
14417	Gad2	3579.71	0.686336	0.156252	4.3925	1.12054e-05	0.00020309
238161	Akap6	5891.07	0.754047	0.171746	4.39048	1.13103e-05	0.00020478
75764	Slx1b	463.797	-0.983637	0.224351	-4.38438	1.16319e-05	0.000210384
73827	Tmem198b	508.54	-0.632939	0.144421	-4.38261	1.17267e-05	0.00021188
101197	Zfp956	1020.2	-0.55306	0.126261	-4.38028	1.18527e-05	0.000213936
28185	Tomm70a	4498.67	0.47996	0.109584	4.37982	1.18776e-05	0.000214164
245866	Ift52	931.354	0.4342	0.0991514	4.37917	1.19133e-05	0.000214587
105943584	Gm45927	1551.27	-1.72748	0.394587	-4.37795	1.19803e-05	0.000215571
72685	Dnajc6	9148.83	0.753462	0.172127	4.37737	1.20122e-05	0.000215924
57751	Rnf25	2100.5	-0.784783	0.179306	-4.37679	1.2044e-05	0.000216273
16825	Ldb1	6923.37	-0.378999	0.0866535	-4.37372	1.22145e-05	0.000219109
74191	P2ry13	600.013	0.721852	0.165102	4.37214	1.23032e-05	0.000220474
140493	Kcnn3	437.599	1.67351	0.38292	4.3704	1.24018e-05	0.000222014
17064	Cd93	290.172	-0.74539	0.170574	-4.3699	1.24302e-05	0.000222055
18423	Otx1	215.892	-0.790268	0.180852	-4.36969	1.24422e-05	0.000222055
209195	Clic6	970.253	-5.24779	1.20086	-4.37002	1.24235e-05	0.000222055
66369	Dus2	547.99	-0.598279	0.136928	-4.3693	1.24647e-05	0.00022223
319211	Nol4	2213.9	0.586548	0.13426	4.36874	1.24966e-05	0.000222571
116870	Mta1	4374.59	-0.46851	0.107323	-4.36541	1.26884e-05	0.000225759
53817	Ddx39b	9573.97	-0.643042	0.147345	-4.36419	1.27595e-05	0.000226792
70834	Spag9	8519.87	0.788306	0.180666	4.36332	1.28101e-05	0.000227461
630499	H2-K2	130.241	-1.32876	0.304552	-4.36299	1.28295e-05	0.000227574
319945	Flad1	1497.89	-0.357866	0.0820739	-4.36028	1.29893e-05	0.000230176
66294	Fam3a	896.143	-0.376635	0.0863897	-4.35972	1.30227e-05	0.000230534
18711	Pikfyve	1191	0.865123	0.19851	4.35808	1.31206e-05	0.000232031
67836	Wdr83	804.508	-0.446563	0.102556	-4.35433	1.33477e-05	0.000235809
333654	Ppp1r13l	271.5	-0.748688	0.172011	-4.35256	1.34558e-05	0.000237479
56055	Gtpbp2	2968.23	-0.861826	0.198024	-4.35214	1.34818e-05	0.000237697
668225	Fignl2	95.8157	-1.03943	0.239007	-4.34894	1.36799e-05	0.000240948
241263	Gpr158	3744.34	0.771539	0.17749	4.34696	1.38039e-05	0.000242888
18451	P4ha1	1850.85	-0.638338	0.14693	-4.34452	1.39583e-05	0.000245358
50709	H1f4	21.0011	2.11785	0.487542	4.34393	1.39958e-05	0.000245769
16560	Kif1a	46433.1	0.538965	0.12411	4.34265	1.40773e-05	0.000246953
217692	Sipa1l1	15105.3	0.625986	0.144178	4.34176	1.41343e-05	0.000247704
93702	Pcdhgb5	379.215	0.814438	0.187617	4.34097	1.41854e-05	0.000248351
208440	Dip2c	2680.58	0.631728	0.145598	4.33884	1.43236e-05	0.00025052
71472	Usp19	5700.11	-0.642051	0.148131	-4.33435	1.46192e-05	0.000255435
71687	Tmem25	2446.61	-0.554233	0.127957	-4.33141	1.48156e-05	0.000258232
73247	Mrgbp	908.636	-0.796151	0.183797	-4.3317	1.47965e-05	0.000258232
227693	Zer1	10886.5	-0.361409	0.0834413	-4.33129	1.48236e-05	0.000258232
14787	Rhpn1	548.764	-0.996151	0.230034	-4.33044	1.48809e-05	0.000258973
11546	Parp2	691.917	-0.51142	0.118117	-4.32977	1.49268e-05	0.000259254
668166	Zxdb	731.345	0.550304	0.127095	4.32986	1.49206e-05	0.000259254
234371	Tmem161a	1143.05	-0.432023	0.099864	-4.32611	1.51764e-05	0.000263329
58805	Mlxipl	202.996	-1.11731	0.258354	-4.32472	1.52724e-05	0.000264732
225432	Rbm27	1114.67	0.525908	0.121668	4.32249	1.54279e-05	0.000267162
99011	Pomt1	684.185	-0.832074	0.192732	-4.31726	1.57976e-05	0.000273294
11766	Ap1g2	458.399	-1.86438	0.431893	-4.31677	1.58332e-05	0.000273639
233405	Vps33b	639.26	-0.631497	0.146321	-4.31583	1.59001e-05	0.000274524
27878	Tada1	1149.96	-0.387224	0.0897478	-4.31458	1.59906e-05	0.000275815
272347	Zfp398	367.415	0.999522	0.231753	4.31288	1.61143e-05	0.000277674
263764	Creg2	4930.36	0.701643	0.16273	4.31171	1.61995e-05	0.000278867
72774	Neil1	575.921	-1.22269	0.283598	-4.31135	1.62261e-05	0.00027905
58240	Hs1bp3	858.054	-0.403537	0.0937008	-4.30666	1.65739e-05	0.000284752
237611	Stac3	78.8885	-2.96259	0.688003	-4.30608	1.66174e-05	0.000285219
53611	Vti1a	2463.07	0.390453	0.0907333	4.30331	1.68266e-05	0.000288526
21856	Timm44	2319.98	-0.743608	0.172852	-4.302	1.69262e-05	0.000289951
106522	Pkdcc	502.889	-0.733113	0.170425	-4.30168	1.69511e-05	0.000290093
67498	Kcnv1	1490.48	0.796206	0.185114	4.30117	1.69898e-05	0.000290278
231863	Fbxl18	2185.12	0.522299	0.121434	4.3011	1.69951e-05	0.000290278
231855	Ap5z1	1055.49	-0.818506	0.190445	-4.29786	1.72454e-05	0.000294265
245537	Nlgn3	1548.65	1.01665	0.236588	4.29712	1.73032e-05	0.000294965
19283	Ptprz1	6915.02	0.957367	0.222879	4.29546	1.7433e-05	0.000296742
23797	Akt3	6407.85	0.723742	0.168494	4.29535	1.74414e-05	0.000296742
13822	Epb41l2	2536.66	0.400892	0.0934026	4.29209	1.77001e-05	0.00030077
211660	Cspp1	688.058	-1.2584	0.293201	-4.29193	1.77126e-05	0.00030077
68481	Mpzl1	856.684	-0.472075	0.110038	-4.29012	1.78576e-05	0.000302939
170472	Recql5	1312.21	-0.948711	0.221234	-4.28828	1.80065e-05	0.000305169
192192	Shkbp1	715.516	-1.44777	0.337691	-4.28727	1.80884e-05	0.00030626
16510	Kcnh1	1881.36	0.625965	0.146039	4.28628	1.81687e-05	0.000307322
231798	Lrch4	571.46	1.32928	0.310611	4.27958	1.8725e-05	0.000316426
23908	Hs2st1	1612.04	0.474537	0.110905	4.27879	1.87916e-05	0.000317245
378430	Nanos2	69.7839	-1.53052	0.357808	-4.27748	1.89017e-05	0.000318796
69479	1700029J07Rik	191.746	-1.15636	0.270378	-4.27684	1.89565e-05	0.000319411
16451	Jak1	5804.73	0.488947	0.114335	4.27645	1.89893e-05	0.000319657
105844	Card10	437.217	-0.735128	0.171974	-4.27465	1.91442e-05	0.000321644
215194	Kri1	1211.45	-0.453131	0.106004	-4.27466	1.91431e-05	0.000321644
12116	Bhmt	17.2566	-6.04076	1.41405	-4.27196	1.93762e-05	0.000325229
57267	Apba3	831.019	-0.626126	0.146619	-4.27042	1.95106e-05	0.000327172
16522	Kcnj6	1227.28	1.49685	0.350642	4.26889	1.96445e-05	0.000328788
71889	Epn3	260.764	-2.82411	0.66159	-4.26868	1.96634e-05	0.000328788
225861	Snx32	3495.02	-0.658008	0.154147	-4.2687	1.96614e-05	0.000328788
100038746	Gm1976	872.766	0.691253	0.161975	4.26764	1.97549e-05	0.000330003
83704	Slc12a9	1537.56	-0.548346	0.1285	-4.26729	1.97859e-05	0.000330206
239719	Mrtfb	10915	0.602265	0.141144	4.26702	1.98101e-05	0.000330294
70784	Rasl12	170.724	-0.984032	0.230651	-4.26632	1.98722e-05	0.000331014
100463512	Gm20594	11591.1	0.783904	0.183777	4.26551	1.99442e-05	0.000331897
11487	Adam10	2315.67	0.447339	0.104982	4.26111	2.03414e-05	0.000337224
19281	Ptprt	3504.83	1.23679	0.290231	4.26139	2.03158e-05	0.000337224
103967	Dnm3	3024.12	0.841605	0.19748	4.26173	2.02851e-05	0.000337224
268512	Slc26a11	204.034	-1.03726	0.243414	-4.26131	2.03236e-05	0.000337224
19300	Abcd4	608.854	-0.872598	0.204834	-4.26002	2.0441e-05	0.000338234
234686	Fhod1	403.401	-1.23294	0.289409	-4.26018	2.0426e-05	0.000338234
15983	Ifrd2	315.032	-0.734416	0.172409	-4.25972	2.04682e-05	0.000338363
19273	Ptpru	2633.77	-0.699258	0.164198	-4.25863	2.05683e-05	0.000339698
233060	Zfp382	1018.48	0.680417	0.159898	4.25531	2.08755e-05	0.000344446
330064	Slc5a6	909.64	-0.883523	0.207797	-4.25186	2.12006e-05	0.00034948
242409	Tmem8b	5115.08	0.421986	0.0993045	4.24941	2.14334e-05	0.000352786
100043332	Ankrd66	155.078	-1.14674	0.269863	-4.24933	2.14415e-05	0.000352786
68800	Prr32	149.018	-5.71565	1.34544	-4.24817	2.15519e-05	0.00035427
18612	Etv4	415.463	-0.715678	0.168509	-4.24711	2.16542e-05	0.000355616
67201	Glod4	2066.9	0.384432	0.0906215	4.24217	2.21368e-05	0.000363202
242521	Klhl9	3089.55	0.360428	0.0850526	4.23771	2.25815e-05	0.000370151
94353	Hmgn3	2079.33	-0.406153	0.095865	-4.23671	2.26816e-05	0.000371442
78937	Avl9	1544.13	0.771915	0.182224	4.23608	2.27452e-05	0.000372136
13669	Eif3a	4155.01	0.586221	0.13841	4.23539	2.28156e-05	0.000372939
19207	Ptch2	83.5647	-1.52899	0.361187	-4.23325	2.30342e-05	0.00037581
72199	Mms19	1792.73	-0.617908	0.145963	-4.23332	2.30268e-05	0.00037581
76580	Mib2	4142.02	-0.581167	0.137315	-4.23236	2.31256e-05	0.00037695
20446	St6galnac2	343.413	-1.8153	0.429233	-4.22917	2.34558e-05	0.000381937
70497	Arhgap17	756.741	-0.735491	0.173917	-4.22898	2.34753e-05	0.000381937
14256	Flt3l	141.91	-1.70946	0.404305	-4.22813	2.3564e-05	0.000383024
21812	Tgfbr1	882.739	0.688411	0.162925	4.22532	2.386e-05	0.000387476
353328	Muc6	97.1475	-3.0665	0.725928	-4.22425	2.3974e-05	0.000388966
26399	Map2k6	395.447	0.651869	0.154337	4.22368	2.40346e-05	0.000389587
19376	Rab34	1018.2	-0.6881	0.163056	-4.22001	2.44288e-05	0.000395612
16800	Arhgef2	7171.46	-0.515246	0.122123	-4.21906	2.45319e-05	0.000396356
18424	Otx2	303.741	-5.46941	1.29636	-4.21905	2.45334e-05	0.000396356
268445	Ankrd13b	5994.25	-0.582322	0.138025	-4.21896	2.45428e-05	0.000396356
20847	Stat2	1027.18	-0.865588	0.205191	-4.21845	2.45985e-05	0.000396889
19271	Ptprj	5345.15	0.564208	0.133796	4.21691	2.47674e-05	0.000399245
69131	Cdk12	1040.98	0.576701	0.136805	4.2155	2.49227e-05	0.000401379
170716	Cyp4f13	533.099	-0.791034	0.187799	-4.21212	2.52988e-05	0.000407061
26381	Esrrg	445.175	0.685977	0.162917	4.21059	2.54699e-05	0.000409438
17865	Mybl2	54.5427	-1.56588	0.372036	-4.20896	2.56553e-05	0.000411704
60507	Qtrt1	492.204	-0.482433	0.114621	-4.20893	2.5658e-05	0.000411704
209039	Tns2	1331.64	-0.720903	0.171321	-4.20791	2.5774e-05	0.000413188
70772	Ggnbp1	128.189	-1.73455	0.412483	-4.20515	2.60909e-05	0.000417884
19687	Rfc1	1160.93	0.317146	0.0754471	4.20355	2.62764e-05	0.000420086
19708	Dpf2	2476.5	-0.458571	0.109088	-4.20367	2.62618e-05	0.000420086
70839	P2ry12	1071.47	0.55574	0.13224	4.20251	2.63968e-05	0.000421626
30843	Fbxl12	384.394	-0.844701	0.201052	-4.20141	2.65252e-05	0.00042329
23880	Fyb	214.998	0.801887	0.190875	4.20112	2.65599e-05	0.000423458
26557	Homer2	2998.13	0.863187	0.205492	4.20058	2.66231e-05	0.000423768
667214	9930111J21Rik1	11.9985	5.61775	1.33739	4.20054	2.66278e-05	0.000423768
14155	Fem1b	4102	0.593107	0.14125	4.19897	2.68128e-05	0.000425937
382083	Snx22	891.77	-0.958434	0.228248	-4.19909	2.67996e-05	0.000425937
100039045	Gm10471	64.0408	-2.85693	0.680973	-4.19537	2.7243e-05	0.000432378
20740	Sptan1	37113.7	0.560526	0.133642	4.19424	2.73788e-05	0.000434139
12560	Cdh3	35.0401	-5.56714	1.32812	-4.19176	2.76802e-05	0.000438515
277854	Depdc5	1858.27	0.47142	0.112469	4.19155	2.77049e-05	0.000438515
230161	Acnat1	23.4301	-3.10483	0.741745	-4.18584	2.84114e-05	0.00044929
228807	Zfp341	573.383	-0.423272	0.101125	-4.18563	2.84378e-05	0.000449302
70373	Gpatch2l	1209.46	0.438467	0.104794	4.18406	2.86347e-05	0.000452005
20184	Uimc1	570.59	-0.776693	0.185689	-4.18276	2.87985e-05	0.00045418
23954	Nek3	103.37	-0.953528	0.227997	-4.18219	2.88714e-05	0.00045492
11490	Adam15	6166.8	-0.573793	0.13725	-4.18064	2.90692e-05	0.000457624
77613	Prss36	411.075	-0.414503	0.0991878	-4.17897	2.92831e-05	0.000460577
13479	Dpep1	15.1482	-4.81476	1.15232	-4.17833	2.93651e-05	0.000461452
230597	Zfyve9	2930.61	0.339253	0.0812157	4.17718	2.95144e-05	0.000463381
17156	Man1a2	3155.1	0.740306	0.177365	4.17391	2.99418e-05	0.00046967
20688	Sp4	956.086	0.74415	0.178451	4.17005	3.04536e-05	0.00047727
75833	4930532I03Rik	148.486	-2.97436	0.713955	-4.16604	3.09938e-05	0.000485027
230779	Serinc2	431.935	-1.67268	0.401512	-4.16596	3.1004e-05	0.000485027
226442	Zfp281	1238.05	0.621321	0.149256	4.16279	3.14389e-05	0.00049139
69727	Usp46	2653.34	0.645135	0.155056	4.16065	3.17347e-05	0.000495571
260305	Nphp4	1466.46	-1.00853	0.242419	-4.16025	3.17899e-05	0.000495991
18127	Nos3	575.554	-0.996947	0.239652	-4.15997	3.18285e-05	0.00049615
242584	Wdr78	327.524	-1.08317	0.260418	-4.15936	3.19136e-05	0.000497034
93723	Pcdhga11	1406.39	0.942697	0.226683	4.15866	3.20123e-05	0.000498127
74229	Paqr8	5121.81	0.751799	0.180853	4.15696	3.22505e-05	0.000501387
56838	Ccl28	170.867	1.24271	0.299067	4.15529	3.24873e-05	0.00050462
233073	U2af1l4	1670.34	-0.354288	0.0853158	-4.15266	3.28635e-05	0.000510012
319939	Tns3	3038.2	0.633715	0.152629	4.152	3.29583e-05	0.000511028
16579	Kifap3	8443.59	0.352308	0.0848596	4.15166	3.30071e-05	0.000511333
76425	Gid8	2571.2	0.348024	0.0838768	4.14923	3.33592e-05	0.000515873
241112	Catip	140.769	-1.54326	0.37193	-4.14934	3.3344e-05	0.000515873
20284	Scrg1	897.103	0.788794	0.190175	4.14773	3.35784e-05	0.000518804
68644	Abhd14a	1616.62	-0.63972	0.154293	-4.14614	3.38124e-05	0.000521958
74493	Tnks2	3987.74	0.619101	0.149439	4.14282	3.43054e-05	0.000529102
77771	Csrnp3	2580.54	0.636308	0.15362	4.14208	3.44166e-05	0.000530349
16779	Lamb2	1483.77	-0.717967	0.173359	-4.14149	3.45053e-05	0.000531248
381903	Alg8	310.327	-0.79366	0.191747	-4.13909	3.48684e-05	0.000536366
57370	B4galt3	2141.77	-0.421095	0.101763	-4.138	3.5035e-05	0.000538456
192195	Ash1l	5102.64	0.881968	0.213257	4.1357	3.5388e-05	0.000543403
231570	NA	3137.75	0.689604	0.166776	4.13492	3.55074e-05	0.000544758
20498	Slc12a4	1012.49	-0.90789	0.219587	-4.13454	3.55666e-05	0.000545188
216867	Slc16a11	1305.59	-1.03427	0.250201	-4.13377	3.5686e-05	0.000546539
64436	Inpp5e	1516.55	-0.625912	0.151437	-4.13315	3.57818e-05	0.000547527
107305	Vps37c	1320.52	-0.499807	0.120951	-4.13233	3.59109e-05	0.000549022
214597	Sidt2	4297.14	-0.48772	0.118032	-4.13209	3.59482e-05	0.000549112
74478	Snx29	633.486	0.462736	0.112025	4.13064	3.61751e-05	0.000552097
57377	Mogs	1090.22	-0.461339	0.111707	-4.1299	3.62926e-05	0.000552925
69876	Thap3	966.67	-0.548908	0.132908	-4.12998	3.62795e-05	0.000552925
108069	Grm3	1373.53	0.476785	0.115458	4.12952	3.63519e-05	0.000553347
19819	Rnaseh1	460.91	-0.69633	0.168861	-4.1237	3.72841e-05	0.000567042
219158	Ccar2	4239.56	-0.348685	0.0845942	-4.12185	3.75842e-05	0.000570615
382137	Fdxacb1	304.587	-0.943345	0.228864	-4.12186	3.75819e-05	0.000570615
69188	Kmt2e	2884.17	0.814219	0.197582	4.12091	3.77382e-05	0.000572456
52150	Kcnk6	161.861	0.719208	0.17466	4.11776	3.82571e-05	0.000579824
239364	Tspyl5	1483.85	0.408705	0.0992629	4.1174	3.83172e-05	0.000580231
387133	Mir9-1	5706.06	-1.65915	0.403065	-4.11633	3.8495e-05	0.00058242
224814	Abcc10	588.909	-1.23961	0.301204	-4.11551	3.86323e-05	0.000583487
100038356	Gm15612	115.026	-1.95932	0.476071	-4.11561	3.8616e-05	0.000583487
12575	Cdkn1a	625.26	0.843547	0.205116	4.11254	3.91338e-05	0.000590552
67713	Dnajc19	629.514	0.568293	0.138233	4.11113	3.93724e-05	0.000593641
208777	Sned1	894.04	-1.5253	0.371113	-4.11005	3.95573e-05	0.000595915
19303	Pxn	2793.23	-1.15373	0.280815	-4.1085	3.98233e-05	0.000599407
14169	Fgf14	879.852	0.728199	0.177261	4.10806	3.98997e-05	0.000600039
75084	4930511M06Rik	105.961	-1.83542	0.446845	-4.10752	3.99937e-05	0.000600936
72522	Atxn7l2	1984.6	-1.24205	0.302444	-4.1067	4.01349e-05	0.00060254
240185	Jcad	3219.57	0.536456	0.130682	4.10504	4.04237e-05	0.000606355
75786	Ckap5	5023.57	0.386402	0.0942683	4.09896	4.15012e-05	0.000621451
108014	Srsf9	3203.81	-0.712758	0.173882	-4.0991	4.14766e-05	0.000621451
15936	Ier2	292.663	-0.68964	0.168321	-4.09716	4.18249e-05	0.000625764
105855	Nckap1l	501.016	0.54372	0.132726	4.09657	4.19311e-05	0.000626817
72330	Klhl40	258.993	0.728716	0.177917	4.09583	4.2066e-05	0.000628296
22671	Rnf112	19703.1	-0.933532	0.228043	-4.09367	4.24598e-05	0.000633636
320495	Ipcef1	1336.18	1.21826	0.297618	4.09337	4.25155e-05	0.000633927
22774	Zic4	143.203	-1.94109	0.474337	-4.09222	4.27258e-05	0.00063652
268755	Mir124a-1hg	10467.5	-1.74721	0.427052	-4.09132	4.28928e-05	0.000637921
100310872	Dynlt1a	275.45	-0.625545	0.152894	-4.09137	4.28829e-05	0.000637921
69568	Vkorc1l1	2646.32	0.350046	0.0855838	4.09009	4.31198e-05	0.000640752
72543	Mvb12b	6242.83	0.375543	0.0918578	4.08831	4.34526e-05	0.00064515
26360	Angptl2	227.091	-1.98324	0.485158	-4.08783	4.35435e-05	0.00064595
23859	Dlg2	10877.1	0.689048	0.168593	4.08706	4.3687e-05	0.00064753
14829	Grpr	13.2008	3.17847	0.77778	4.0866	4.37749e-05	0.000648284
54216	Pcdh7	1904.95	1.09908	0.269059	4.0849	4.4096e-05	0.000651385
78334	Cdk19	2492.74	0.612768	0.150001	4.08508	4.4061e-05	0.000651385
100504231	Gm15708	32.2596	-2.02379	0.495429	-4.08492	4.4092e-05	0.000651385
72440	Rhno1	773.145	-0.427311	0.104624	-4.08425	4.42193e-05	0.000652655
12572	Cdk7	1689.48	0.553025	0.135518	4.08083	4.48752e-05	0.000661298
20382	Srsf2	6254.91	-0.738612	0.180997	-4.0808	4.48806e-05	0.000661298
68166	Spire1	6223.17	0.357448	0.0876804	4.07671	4.56765e-05	0.00067246
329152	Hecw2	809.852	0.681441	0.16717	4.07635	4.57482e-05	0.000672949
333050	Ksr2	2746.95	0.825217	0.20247	4.07575	4.58653e-05	0.000674104
53357	Pla2g6	943.529	-0.376699	0.0924596	-4.0742	4.61723e-05	0.000677541
100503823	Gm16973	217.197	-1.31627	0.323077	-4.07418	4.61766e-05	0.000677541
69454	Clic3	285.033	-0.985978	0.242107	-4.0725	4.6512e-05	0.000681319
227394	Slco4c1	21.0712	2.32837	0.57171	4.07265	4.64815e-05	0.000681319
75292	Prkd3	615.155	0.453651	0.111442	4.07073	4.68658e-05	0.000685927
192167	Nlgn1	1924.08	0.809582	0.198913	4.07003	4.70065e-05	0.000687412
18706	Pik3ca	1742.45	0.429026	0.105433	4.06918	4.71795e-05	0.000688789
68790	Fendrr	51.0544	-2.27141	0.558176	-4.06934	4.71465e-05	0.000688789
108888	Atad3a	1534.27	-0.722511	0.177585	-4.06853	4.73099e-05	0.000689886
100503393	Gm14827	355.164	-2.50601	0.615967	-4.06842	4.73335e-05	0.000689886
110876	Scn2a	8578.24	0.781697	0.192184	4.06744	4.75329e-05	0.000692215
207806	Usf3	2265.28	0.841383	0.206876	4.0671	4.76019e-05	0.000692644
140721	Caskin2	1439.95	-0.476043	0.117057	-4.06675	4.76743e-05	0.00069312
69470	Tmem127	4797.53	0.339128	0.0833983	4.06637	4.77512e-05	0.000693661
70427	Mier2	2010.23	-0.678237	0.166836	-4.06528	4.79741e-05	0.000696322
102442	Dennd4a	1729.14	0.697854	0.171704	4.06428	4.81819e-05	0.000698758
225288	Fhod3	521.905	1.35553	0.333673	4.06244	4.85615e-05	0.00070368
72828	Ubash3b	789.56	0.633386	0.155936	4.06184	4.86883e-05	0.000704933
67603	Dusp6	1799.6	-0.688598	0.169557	-4.06117	4.88281e-05	0.000705789
102633214	Gm12925	10.234	-2.9112	0.716824	-4.06124	4.88125e-05	0.000705789
69430	1700048O20Rik	277.055	0.848691	0.208997	4.06078	4.89096e-05	0.000706383
230103	Npr2	2751.98	-0.770067	0.189645	-4.06057	4.89538e-05	0.000706437
84004	Mcam	778.677	-1.12928	0.278168	-4.05971	4.91332e-05	0.000708442
50766	Crim1	3485.53	0.596161	0.146905	4.05813	4.94664e-05	0.000712658
216869	Arrb2	2564.15	-0.351048	0.0865606	-4.05552	5.00222e-05	0.000720072
70248	Dazap1	2954.36	-0.686365	0.169254	-4.05524	5.00819e-05	0.000720339
227723	Prrc2b	22997.3	0.675968	0.16675	4.05377	5.03985e-05	0.000724298
106628	Trip10	339.787	-1.00435	0.247829	-4.05262	5.06482e-05	0.000727288
74302	Mtmr3	3388.61	0.400389	0.0988033	4.05238	5.06983e-05	0.00072741
17918	Myo5a	10910.8	0.824647	0.20357	4.05093	5.1015e-05	0.000731355
99412	Golga2	9056.88	-0.566403	0.139856	-4.04989	5.12418e-05	0.000734004
269037	Ctif	3873.89	0.549179	0.135625	4.04925	5.13816e-05	0.000735405
212528	Trmt1	3082.3	-0.59134	0.146058	-4.04868	5.15082e-05	0.000736614
109241	Mbd5	2328.8	0.720445	0.1781	4.04517	5.2285e-05	0.000747111
15531	Ndst1	5517.35	0.65259	0.161372	4.044	5.25473e-05	0.000749862
17309	Mgat3	7017.62	0.431802	0.106783	4.04374	5.26061e-05	0.000749862
108079	Prkaa2	929.382	0.68583	0.169599	4.04384	5.25825e-05	0.000749862
67723	Cep83os	1189.52	0.58886	0.145731	4.04074	5.32839e-05	0.000758905
67701	Wfdc2	75.7681	-6.25853	1.54928	-4.03964	5.35338e-05	0.000760606
67846	Tmem39a	449.621	-0.918395	0.227334	-4.03985	5.34862e-05	0.000760606
72254	1700030K09Rik	316.951	-0.499599	0.123671	-4.03973	5.35122e-05	0.000760606
76014	Zc3h18	1878.27	-0.265457	0.0657615	-4.03666	5.42165e-05	0.000769681
15451	Hpn	39.7177	-1.51791	0.376249	-4.03431	5.47623e-05	0.000776798
107829	Thoc5	1414.57	-0.384268	0.0952783	-4.03311	5.50426e-05	0.000780141
16834	Cog1	2121.29	-0.395736	0.0981289	-4.03282	5.51119e-05	0.000780492
208285	Cyp4f17	152.689	-1.14033	0.282782	-4.03254	5.51764e-05	0.000780772
76779	Cluap1	1139.28	-0.599309	0.148676	-4.03098	5.55449e-05	0.000785351
73744	Man2c1	3025.43	-0.935573	0.232141	-4.03019	5.57311e-05	0.000787348
19089	Prkcsh	3526.64	-0.493938	0.122625	-4.02802	5.6248e-05	0.00079401
27393	Mrpl39	1776.99	-0.309506	0.0768478	-4.02752	5.63674e-05	0.000795053
66892	Eif4e3	809.486	-0.595053	0.147825	-4.02537	5.68853e-05	0.000801104
70238	Rnf168	1237.37	0.323902	0.0804653	4.02536	5.6888e-05	0.000801104
72050	Poglut2	269.854	-0.714979	0.17764	-4.02488	5.70046e-05	0.000802101
76884	Cyfip2	37536.2	0.466597	0.115957	4.02386	5.72516e-05	0.000804927
624866	Lekr1	117.722	-1.24725	0.309989	-4.02353	5.73332e-05	0.000805428
319899	Dock6	1074.64	-1.30342	0.323989	-4.02305	5.74492e-05	0.00080641
268822	Adck5	686.11	-0.833774	0.207377	-4.02057	5.80584e-05	0.000814308
16597	Klf12	1608.29	0.923384	0.229677	4.02035	5.8112e-05	0.000814406
76608	Hectd3	2597.46	-0.355797	0.0885253	-4.01916	5.84061e-05	0.000817218
232670	Tspan33	1444.45	-0.833509	0.207376	-4.01932	5.83668e-05	0.000817218
93736	Aff4	5757.96	0.823311	0.204864	4.01882	5.84896e-05	0.000817733
239647	Pced1b	593.703	-0.721883	0.179638	-4.01855	5.85576e-05	0.000818029
19348	Kif20a	211.666	-1.30864	0.325715	-4.01776	5.87542e-05	0.000819935
78896	Ecrg4	494.436	-5.11108	1.27217	-4.01762	5.87878e-05	0.000819935
233274	Siglech	485.323	0.520603	0.12969	4.01422	5.9642e-05	0.000831186
68114	Pwwp3a	1875.95	-0.314618	0.0783974	-4.01312	5.9922e-05	0.000834423
52463	Tet1	258.6	0.946725	0.235969	4.01208	6.01873e-05	0.000837451
69893	Coa7	405.04	0.511507	0.127508	4.01156	6.03192e-05	0.000838619
11705	Amh	116.549	-1.21744	0.303561	-4.01052	6.05861e-05	0.00084166
18160	Npr1	283.361	-1.23394	0.307761	-4.0094	6.08723e-05	0.000844302
78885	Coro7	3301.52	-0.515492	0.128571	-4.0094	6.08728e-05	0.000844302
239410	A930017M01Rik	278.162	-0.829028	0.206783	-4.00917	6.09333e-05	0.000844472
214290	Tut7	1855.87	0.612901	0.15289	4.00878	6.10327e-05	0.00084518
194590	Reps2	4790.74	0.766178	0.191204	4.00712	6.14644e-05	0.000850485
68067	Mrnip	760.652	0.838001	0.209167	4.00637	6.16582e-05	0.000852491
228491	Zfp770	551.99	0.645535	0.161143	4.00597	6.17644e-05	0.000853285
56386	B4galt6	6520.8	0.447725	0.111788	4.00512	6.19849e-05	0.000855655
229504	Isg20l2	599.069	-0.37695	0.0941353	-4.00435	6.21895e-05	0.000857803
70767	Prpf3	884.224	-0.592055	0.14787	-4.00388	6.2312e-05	0.000858815
13821	Epb41l1	22715.9	0.444104	0.110962	4.0023	6.27301e-05	0.000863897
320557	Fam169a	1616.51	0.575367	0.143818	4.00067	6.3163e-05	0.000869174
68229	Spindoc	1421.77	-0.407737	0.101944	-3.99963	6.34408e-05	0.000872311
67439	Xab2	1824.44	-0.380586	0.0951684	-3.99908	6.35898e-05	0.000873673
235633	Als2cl	500.395	-0.933217	0.23339	-3.99853	6.37367e-05	0.000875004
66199	Commd4	1793.25	-0.494732	0.123744	-3.99802	6.38738e-05	0.000876199
11761	Aox1	318.858	-1.0544	0.263832	-3.99647	6.42929e-05	0.000881257
23924	Katna1	331.653	-0.723588	0.181066	-3.99627	6.43476e-05	0.000881315
16211	Kpnb1	6800.56	0.330808	0.0827984	3.99534	6.46008e-05	0.000883344
20743	Sptbn2	44128.8	0.641369	0.160527	3.9954	6.45838e-05	0.000883344
69737	Ttl	1965.01	0.40185	0.100584	3.99517	6.46472e-05	0.000883344
66950	Pacc1	584.309	-0.398174	0.0997196	-3.99294	6.52597e-05	0.000891017
74104	Abcb6	745.254	-0.491161	0.123017	-3.99261	6.535e-05	0.000891554
21379	Tbrg4	1593.87	-0.365345	0.0915672	-3.98991	6.60979e-05	0.000901054
59090	Midn	2867.81	-0.581001	0.145708	-3.98744	6.67897e-05	0.000909776
56758	Mbnl1	2176.26	0.475475	0.11927	3.98655	6.70401e-05	0.000912476
170938	Zfp617	980.274	0.351912	0.0882799	3.98632	6.71067e-05	0.000912672
76257	Slc38a3	3245.85	-0.731769	0.183605	-3.98556	6.73216e-05	0.000914883
216443	Mars1	1754.83	-0.404157	0.101438	-3.98426	6.76901e-05	0.000919177
14803	Grid1	2175.99	0.399593	0.100365	3.98141	6.85083e-05	0.000929565
320360	Ric3	2670.17	0.455592	0.114441	3.98101	6.86218e-05	0.000930384
17939	Naga	825.139	-0.645735	0.162238	-3.98018	6.88623e-05	0.000932922
52668	Ifi27	1086.99	-0.988884	0.248722	-3.97586	7.01268e-05	0.000949317
76889	Coq8b	1093.03	-0.727455	0.183064	-3.97376	7.07455e-05	0.000956952
94044	Bcl2l13	1992.92	0.395297	0.0995068	3.97256	7.11045e-05	0.000961065
268281	Shprh	801.638	0.918261	0.231168	3.97227	7.11921e-05	0.000961505
13869	Erbb4	1268.15	1.11681	0.281602	3.96592	7.31129e-05	0.000986686
320806	Gfm2	1086.19	-0.803279	0.202563	-3.96558	7.32189e-05	0.000987354
17880	Myh11	731.21	-1.68148	0.424144	-3.9644	7.35797e-05	0.000991456
12727	Clcn4	6861.85	0.213497	0.0538855	3.96206	7.43071e-05	0.000999726
21933	Tnfrsf10b	105.816	-1.31105	0.330901	-3.96205	7.43078e-05	0.000999726
67619	Nob1	1315.88	-0.437184	0.110369	-3.96112	7.45978e-05	0.00100286
192216	Tmem47	3369.49	0.419173	0.1059	3.95818	7.55219e-05	0.0010145
72354	Ttc4	2298.85	-0.59833	0.151267	-3.95546	7.63886e-05	0.00102535
320840	Negr1	4817.89	0.997106	0.252115	3.95497	7.65453e-05	0.00102667
16331	Inpp5d	647.59	0.466371	0.117948	3.95402	7.68489e-05	0.00102838
109700	Itga1	157.425	1.03447	0.261606	3.95431	7.6757e-05	0.00102838
100040591	Kcnj13	405.833	-5.24789	1.32719	-3.95413	7.68122e-05	0.00102838
107239	Carns1	566.593	-1.19043	0.30122	-3.95202	7.74945e-05	0.00103622
13733	Adgre1	183.561	0.636724	0.161151	3.9511	7.77915e-05	0.0010394
97775	D930048N14Rik	234.952	-1.47234	0.37269	-3.95056	7.79684e-05	0.00104097
17847	Usp34	3624.19	0.741746	0.187775	3.95018	7.80927e-05	0.00104183
69697	Camsap3	1548.54	-0.53113	0.134477	-3.9496	7.82834e-05	0.00104358
72554	Utp14a	768.135	-0.519123	0.131474	-3.94847	7.86516e-05	0.00104734
497097	Xkr4	2273.69	0.908583	0.230116	3.94837	7.86854e-05	0.00104734
71584	Gdpd2	395.749	-1.09815	0.278376	-3.94484	7.98535e-05	0.00106208
19664	Rbpj	1042.63	0.389068	0.0986384	3.94439	8.00035e-05	0.00106327
232798	Leng8	12850	-1.72862	0.438478	-3.94231	8.0701e-05	0.00107172
19682	Rdh5	506.829	-3.389	0.860027	-3.94057	8.12877e-05	0.0010787
18187	Nrp2	2086.9	0.696656	0.176808	3.94018	8.14194e-05	0.00107963
80913	Pum2	5743.86	0.53697	0.13631	3.93932	8.17116e-05	0.00108189
229709	Ahcyl1	13451.3	0.304732	0.0773596	3.93916	8.17689e-05	0.00108189
232339	Ankrd26	244.818	1.05722	0.268389	3.93914	8.17757e-05	0.00108189
15530	Hspg2	585.516	-1.16512	0.2958	-3.93887	8.18678e-05	0.00108229
77128	Crebrf	1560.73	0.580653	0.147424	3.93865	8.194e-05	0.00108243
66257	Nicn1	3445.84	0.375624	0.0953766	3.93832	8.20537e-05	0.00108311
68075	Lurap1	405.353	0.752653	0.191331	3.93378	8.36206e-05	0.00110296
217353	Tmc6	305.684	-0.893406	0.2273	-3.93052	8.47637e-05	0.00111719
13340	Slc29a2	614.166	-0.570032	0.145146	-3.92729	8.59078e-05	0.00113142
234825	Klhdc4	1035.11	-0.483043	0.123039	-3.92593	8.63938e-05	0.00113697
12841	Col9a3	1279.56	-3.13422	0.798532	-3.92498	8.67381e-05	0.00113823
16543	Mdfic	148.549	-1.7664	0.450022	-3.92514	8.66809e-05	0.00113823
22772	Zic2	954.349	-1.0408	0.265176	-3.92494	8.67505e-05	0.00113823
279561	Wnk3	917.727	0.901718	0.229725	3.92521	8.66557e-05	0.00113823
22439	Xk	894.481	0.618501	0.157676	3.9226	8.75996e-05	0.0011467
53319	Nxf1	3812.74	-0.922616	0.235215	-3.92244	8.76582e-05	0.0011467
78816	Gmip	323.363	-1.02188	0.260518	-3.9225	8.76356e-05	0.0011467
330267	Thsd7a	1271.61	0.916983	0.233759	3.92277	8.75359e-05	0.0011467
14365	Fzd3	2614.84	0.688211	0.175464	3.92223	8.77326e-05	0.00114682
18971	Pold1	328.815	-0.608001	0.15508	-3.92055	8.83459e-05	0.00115311
114304	Slc28a3	21.176	-3.73053	0.951517	-3.92061	8.83246e-05	0.00115311
13560	E4f1	1506.11	-1.01604	0.259305	-3.91832	8.91686e-05	0.00116298
17425	Foxk1	3851.3	0.701195	0.178975	3.91785	8.9343e-05	0.001164
24001	Tiam2	1396.07	0.60876	0.155385	3.91775	8.93799e-05	0.001164
66395	Ahnak	1837.23	1.00615	0.256844	3.91736	8.95236e-05	0.00116501
217951	Tmem196	182.889	0.862247	0.220401	3.91217	9.14697e-05	0.00118945
109658	Txlna	2821.32	-0.447864	0.11455	-3.90979	9.23776e-05	0.00120036
78784	Celf3	9351.72	-0.520925	0.133282	-3.90845	9.28906e-05	0.00120598
269614	Pank4	1351.45	-0.66259	0.169534	-3.9083	9.29481e-05	0.00120598
328801	Zfp414	1664.95	-0.526296	0.134694	-3.90736	9.33109e-05	0.00120979
17701	Msx1	458.628	-2.09343	0.535803	-3.90709	9.34149e-05	0.00121024
217201	Rundc1	1835.35	-0.376969	0.0965042	-3.90625	9.37411e-05	0.00121357
224902	Safb2	4397.16	-1.24399	0.318552	-3.90514	9.41702e-05	0.00121822
12326	Camk4	4358.47	0.858458	0.219846	3.90481	9.42981e-05	0.00121898
83453	Chrdl1	198.417	1.33693	0.342512	3.90329	9.48926e-05	0.00122575
66659	Acp6	786.515	-0.954041	0.244477	-3.90238	9.52509e-05	0.00122766
208647	Creb3l2	269.202	0.801992	0.205506	3.90252	9.51963e-05	0.00122766
239188	Enox1	1299.55	-0.446103	0.11431	-3.90255	9.51827e-05	0.00122766
18131	Notch3	708.779	-0.71778	0.183963	-3.90177	9.54901e-05	0.00122984
12824	Col2a1	69.3821	-1.53573	0.393771	-3.90005	9.61733e-05	0.00123773
100090	Zbtb48	522.711	-0.609159	0.156239	-3.89888	9.6638e-05	0.00124233
243510	Ccdc142	581.062	-0.860793	0.220784	-3.89879	9.66727e-05	0.00124233
19013	Ppara	225.709	0.602889	0.154657	3.89824	9.68963e-05	0.00124429
13612	Edil3	2840.53	0.673147	0.172701	3.89776	9.70883e-05	0.00124584
75552	Paqr9	942.487	0.553026	0.141913	3.89693	9.74209e-05	0.00124919
18207	Nthl1	149.098	-0.872768	0.224019	-3.89595	9.78154e-05	0.00125333
20980	Syt2	1166.56	1.21662	0.312385	3.89462	9.83512e-05	0.00125927
13650	Rhbdf1	733.865	-0.929108	0.23865	-3.89317	9.89412e-05	0.0012659
69179	Stimate	1003.69	-0.286239	0.0735839	-3.88997	0.000100257	0.00128179
12836	Col7a1	122.646	-2.34097	0.601868	-3.8895	0.000100451	0.00128315
244349	Kat6a	2414.11	0.714284	0.183651	3.88936	0.00010051	0.00128315
98999	Znfx1	2086.07	0.390707	0.100464	3.88902	0.000100649	0.00128399
57342	Parva	2937.43	0.400761	0.103074	3.88809	0.000101037	0.00128801
225898	Eml3	1642.59	-0.538061	0.138422	-3.88712	0.000101442	0.00129223
26425	Nubp1	484.115	-0.368225	0.0947563	-3.88602	0.000101901	0.00129712
70616	Sugp1	2727.71	-0.340371	0.0875974	-3.88563	0.000102065	0.00129732
238690	Zfp458	100.16	1.08883	0.280208	3.8858	0.000101994	0.00129732
621823	Psme2b	7.84428	5.14028	1.32313	3.88495	0.000102352	0.00130003
628705	Phf11c	4.46618	-5.99866	1.54539	-3.88164	0.000103756	0.0013169
53421	Sec61a1	2510.49	-0.393405	0.101363	-3.88117	0.000103957	0.0013185
17937	Nab2	2231.88	-0.496819	0.128033	-3.88039	0.00010429	0.0013208
209357	Gtf2h3	747.767	-0.535359	0.137963	-3.88047	0.000104256	0.0013208
74645	Tent5c	30.3588	2.02641	0.522482	3.87844	0.00010513	0.00133048
19724	Rfx1	2027.6	-0.850569	0.21933	-3.87803	0.000105304	0.00133095
93700	Pcdhgb2	464.079	0.919738	0.237168	3.878	0.000105319	0.00133095
16334	Ins2	10.7974	-6.3221	1.63113	-3.8759	0.000106233	0.00134152
20742	Sptbn1	29548.4	0.540362	0.139459	3.8747	0.000106755	0.00134715
243846	Ccdc9	2136.87	-0.375135	0.0968747	-3.87237	0.000107782	0.00135884
434350	9430091E24Rik	93.511	-1.08719	0.280765	-3.87225	0.000107837	0.00135884
93711	Pcdhga3	959.918	0.962141	0.24849	3.87196	0.000107964	0.00135946
94089	Trim7	145.177	-1.00243	0.25895	-3.87115	0.000108324	0.00136301
71910	Plpp5	1099.74	-0.498043	0.128677	-3.8705	0.000108613	0.00136567
224938	Pja2	18548.3	0.53369	0.137917	3.86965	0.00010899	0.00136943
18821	Pln	77.6336	-1.93614	0.500394	-3.86924	0.000109176	0.00137078
266692	Cpne1	1503.37	-0.494136	0.127754	-3.86786	0.000109795	0.00137756
13542	Dvl1	4607.84	-0.513979	0.132896	-3.86753	0.000109943	0.00137843
243910	Nfkbid	167.679	-1.08755	0.28131	-3.86603	0.00011062	0.00138592
16330	Inpp5b	2126	-0.780128	0.201813	-3.86559	0.000110819	0.00138638
70101	Cyp4f16	170.611	-0.639412	0.16541	-3.86561	0.000110813	0.00138638
229759	Olfm3	352.477	0.569018	0.147207	3.86543	0.000110894	0.00138638
109229	Fam118b	763.429	-0.344356	0.089101	-3.86479	0.000111187	0.00138904
268721	Zswim8	7157.8	-0.522079	0.135144	-3.86312	0.000111948	0.00139712
394432	Ugt1a7c	42.7688	1.37586	0.356163	3.86302	0.000111993	0.00139712
14630	Gclm	860.08	0.411098	0.106438	3.86234	0.000112304	0.00139747
17380	Mme	141.169	1.03301	0.267461	3.86226	0.000112341	0.00139747
17999	Nedd4	15163.5	0.384069	0.0994334	3.86258	0.000112198	0.00139747
20661	Sort1	26594.2	0.585621	0.151606	3.86277	0.000112106	0.00139747
72607	Usp13	531.625	0.922741	0.239004	3.86078	0.000113025	0.00140498
63873	Trpv4	335.503	-3.29851	0.854669	-3.85941	0.000113663	0.00141191
67792	Rgs8	3148.16	0.700877	0.181657	3.85824	0.000114207	0.00141765
212647	Aldh4a1	1361.89	-0.304367	0.0788911	-3.85806	0.00011429	0.00141768
16151	Ikbkg	1176.37	0.477659	0.123822	3.85763	0.000114494	0.00141921
12915	Atf6b	3869.67	-0.371449	0.0963054	-3.85699	0.000114791	0.00142188
12040	Bckdhb	958.949	-0.515229	0.133624	-3.85581	0.000115348	0.00142676
22156	Tuft1	129.717	-1.14804	0.297737	-3.8559	0.000115306	0.00142676
21354	Tap1	194.154	-0.653349	0.169455	-3.85559	0.000115451	0.00142703
93712	Pcdhga4	681.484	0.604795	0.156902	3.85461	0.000115916	0.00143176
57274	Slc16a8	123.066	-4.40408	1.14265	-3.85426	0.000116079	0.00143276
399558	Flrt2	1377.01	0.73569	0.190891	3.85398	0.000116213	0.00143341
56316	Ggcx	1176.02	-1.04478	0.271132	-3.85341	0.000116486	0.00143575
19054	Ppp2r3d	1324.73	-0.409356	0.106301	-3.8509	0.000117686	0.00144952
106766	Stap2	65.0384	-1.38629	0.360008	-3.85072	0.000117773	0.00144958
70827	Trak2	7417.79	0.714953	0.185689	3.85026	0.000117992	0.00145125
108841	Rdh13	771.082	-0.596099	0.154866	-3.84912	0.000118543	0.001457
381352	Mamdc4	45.745	-2.03217	0.528027	-3.84861	0.000118791	0.00145903
12421	Rb1cc1	1671.48	0.645996	0.167923	3.84696	0.00011959	0.00146486
17385	Mmp11	74.8243	-0.91629	0.23818	-3.84705	0.000119547	0.00146486
21417	Zeb1	2622.4	0.594889	0.154639	3.84694	0.000119601	0.00146486
116871	Mta3	5225.33	0.458582	0.119203	3.84705	0.000119547	0.00146486
52397	Zfp644	1297.27	0.626989	0.163024	3.846	0.000120061	0.00146947
104884	Tdp1	664.226	-0.516943	0.134527	-3.84266	0.00012171	0.00148756
319518	Pdpr	1413.55	0.676113	0.175946	3.84273	0.000121672	0.00148756
22437	Xirp1	13.9183	-2.59398	0.6754	-3.84066	0.000122704	0.00149867
13607	Eda	280.536	0.554699	0.144446	3.84019	0.000122939	0.00150049
20502	Slc16a2	3024.19	-0.61344	0.159795	-3.83892	0.000123577	0.00150722
29856	Smtn	467.289	-0.920251	0.239756	-3.83829	0.000123895	0.00151005
382985	Rrm2b	1215.14	0.462783	0.120594	3.83753	0.00012428	0.00151369
66757	Adat2	149.993	0.700817	0.182647	3.83701	0.000124539	0.00151579
329064	Pkd2l1	28.447	-2.12954	0.555297	-3.83496	0.000125585	0.00152746
94178	Mcoln1	3341.92	-0.572916	0.149422	-3.83421	0.000125968	0.00153105
93716	Pcdhga8	728.325	1.13325	0.295642	3.83319	0.00012649	0.00153633
229595	Adamtsl4	411.552	-1.37868	0.359725	-3.83259	0.000126801	0.00153904
432628	Mfsd2b	85.3	-1.68465	0.439667	-3.83164	0.000127292	0.00154392
20637	Snrnp70	13909.8	-1.2517	0.326853	-3.82956	0.000128372	0.00155594
69309	Slc16a13	230.665	-0.562077	0.146806	-3.8287	0.000128823	0.00155932
245596	Hdx	38.5162	2.2009	0.574846	3.82869	0.000128829	0.00155932
347722	Agap1	5584.26	0.453152	0.118532	3.82303	0.000131819	0.00159441
18191	Nrxn3	5769.94	0.61735	0.161518	3.82218	0.000132276	0.00159883
26874	Abcd2	931.15	0.441518	0.115584	3.81988	0.000133514	0.00161268
15228	Foxg1	7039.5	-0.602156	0.157687	-3.81867	0.000134175	0.00161754
17535	Mre11a	336.626	0.658889	0.172559	3.81834	0.000134351	0.00161754
20514	Slc1a5	127.09	-1.09409	0.286527	-3.81845	0.000134295	0.00161754
71306	Mfap3l	1693.89	0.850844	0.222815	3.81862	0.000134199	0.00161754
230837	Asap3	200.293	-0.837591	0.219363	-3.81829	0.000134378	0.00161754
58807	Slco1c1	1830.11	-0.806008	0.211242	-3.81556	0.000135873	0.0016344
71927	Itfg1	7272.47	0.425949	0.111751	3.81158	0.000138084	0.00165985
15370	Nr4a1	3429.13	-0.833987	0.218861	-3.81058	0.000138641	0.00166541
109169	Igip	1100.99	-1.02635	0.26943	-3.80933	0.000139343	0.00167269
67169	Nradd	70.765	-1.18667	0.311873	-3.80499	0.000141812	0.00170116
72238	Tbc1d5	1899.56	0.435344	0.114425	3.80462	0.000142022	0.00170158
93715	Pcdhga7	670.318	0.725952	0.19081	3.80459	0.000142042	0.00170158
22284	Usp9x	6107.03	0.581786	0.152945	3.8039	0.000142436	0.00170397
241230	St8sia6	50.0541	2.18447	0.574258	3.80399	0.000142385	0.00170397
11432	Acp2	3294.9	0.398191	0.104711	3.80277	0.000143087	0.00171045
109637	Upk1a	32.5606	-1.88134	0.494749	-3.80262	0.000143173	0.00171045
382406	Poc1b	5571.99	0.973503	0.256024	3.8024	0.000143303	0.00171083
12006	Axin2	1278.71	-0.451142	0.118667	-3.80175	0.000143676	0.00171412
22658	Pcgf2	1766.72	-1.11931	0.294442	-3.80146	0.000143844	0.00171495
18752	Prkcg	40141	-0.558652	0.146964	-3.80128	0.000143948	0.00171502
83490	Pik3ap1	85.6551	0.922465	0.242716	3.80059	0.000144353	0.00171867
12738	Cldn2	239.3	-4.93165	1.29779	-3.80003	0.000144678	0.00172138
11864	Arnt2	10433.2	0.593041	0.156079	3.79962	0.000144918	0.00172306
19069	Nup88	1919.28	-0.43258	0.113892	-3.79815	0.000145782	0.00173215
211446	Exoc3	3305.81	0.324687	0.0854923	3.79785	0.000145959	0.00173307
26363	Btd	543.672	-0.648341	0.170786	-3.79622	0.000146919	0.00174152
66223	Mrpl35	948.885	0.289563	0.0762784	3.79614	0.000146969	0.00174152
320209	Ddx11	40.9799	-1.57833	0.415766	-3.79619	0.000146934	0.00174152
23821	Bace1	3677.04	0.460121	0.121246	3.79495	0.000147676	0.00174871
20499	Slc12a7	290.774	-0.941182	0.248022	-3.79474	0.000147795	0.00174895
13601	Ecm1	399.345	-1.02504	0.270168	-3.7941	0.000148182	0.00175115
434438	Iho1	94.1475	1.83644	0.484016	3.79416	0.000148144	0.00175115
319701	Fbxo48	9.43412	3.26484	0.860657	3.79343	0.00014858	0.00175467
223774	Alg12	375.048	-0.500784	0.13204	-3.79267	0.000149037	0.00175888
243780	Dennd11	2189.94	0.520088	0.137164	3.79172	0.000149608	0.00176442
217030	Synrg	4362.56	0.475306	0.125397	3.79041	0.000150399	0.00177256
76816	Sdccag8	2280.33	-0.501253	0.132269	-3.78966	0.000150855	0.00177673
13388	Dll1	287.792	-0.71931	0.189864	-3.78856	0.000151525	0.00178343
72632	Smim18	190.484	0.600091	0.158408	3.78825	0.000151709	0.00178439
17246	Mdm2	1730.85	-0.527057	0.139143	-3.78787	0.000151941	0.00178592
19698	Relb	392.969	-0.482506	0.127395	-3.78747	0.00015219	0.00178764
74580	Pyroxd2	101.151	-1.09837	0.290061	-3.7867	0.000152662	0.0017919
212862	Chpt1	687.784	0.556558	0.146983	3.78654	0.000152757	0.0017919
78893	Cnot10	2411.45	-0.632295	0.167089	-3.78419	0.000154212	0.00180776
625018	C4a	138.982	-2.31004	0.610594	-3.78326	0.000154786	0.00181326
76179	Usp31	2977.06	0.629505	0.166499	3.78083	0.000156304	0.00182861
110157	Raf1	2719.51	-0.32017	0.0846809	-3.7809	0.000156265	0.00182861
228889	Ddx27	1228.36	-0.356223	0.0942892	-3.77799	0.000158101	0.00184839
14389	Gab2	915.558	0.575458	0.152327	3.77778	0.000158233	0.00184869
16570	Kif3c	9962.23	0.373044	0.098766	3.77705	0.000158699	0.0018529
64010	Sav1	671.061	-0.362671	0.0960509	-3.77583	0.000159478	0.00186069
234683	Elmo3	370.748	-1.20668	0.319594	-3.77567	0.000159579	0.00186069
170638	Hpcal4	41991.7	0.681386	0.180484	3.77533	0.000159794	0.00186196
27267	Cars	1634.01	-0.501836	0.132945	-3.77477	0.000160157	0.00186494
330812	Rnf150	2535.31	0.680559	0.180316	3.77425	0.000160489	0.00186757
74998	Rab11fip2	2200.94	0.645453	0.171045	3.77358	0.000160924	0.00187139
212123	Dcaf15	1134.05	-0.591285	0.156708	-3.77315	0.000161198	0.00187332
227541	Camk1d	8375.13	0.944039	0.250213	3.77295	0.000161331	0.00187363
332110	Mapk15	123.159	-2.4349	0.645401	-3.7727	0.000161492	0.00187425
546144	Wdr72	13.0518	-7.15707	1.89829	-3.77028	0.000163068	0.00189128
320633	Zbtb26	256.726	1.05633	0.280221	3.76964	0.000163484	0.00189485
231093	Agbl5	660.318	-0.89227	0.236711	-3.76945	0.000163606	0.00189501
22775	Zik1	404.975	0.641766	0.170271	3.76908	0.00016385	0.00189659
20843	Stag2	1672.32	0.500486	0.132799	3.76875	0.000164068	0.00189785
216441	Slc26a10	684.773	-1.6471	0.437397	-3.76569	0.000166093	0.00192
18667	Pgr	580.566	0.779789	0.207117	3.76496	0.000166573	0.00192205
112418	1700102P08Rik	49.7564	-1.20275	0.319463	-3.76492	0.000166599	0.00192205
434008	Tmem178b	4417.01	0.868697	0.230721	3.76515	0.000166449	0.00192205
19024	Ppfibp2	411.083	-1.21517	0.323007	-3.76205	0.000168524	0.00194286
218341	Rfesd	320.408	0.59557	0.158316	3.7619	0.000168626	0.00194286
14173	Fgf2	10.3821	4.48103	1.19122	3.76173	0.000168745	0.00194296
108705	Pttg1ip	2789.31	-0.291648	0.0775517	-3.76069	0.000169445	0.00194945
100502825	Rpl37rt	52.6446	-2.09874	0.558091	-3.76056	0.000169532	0.00194945
71885	Faap100	569.505	-0.349565	0.0929946	-3.75898	0.000170605	0.0019605
22059	Trp53	1341.59	-0.658198	0.175145	-3.75802	0.000171261	0.00196675
83997	Slmap	2950.56	0.521573	0.138876	3.75567	0.00017288	0.00198403
67922	Fam32a	2986.7	0.49583	0.132066	3.7544	0.000173754	0.00199276
433956	Dnaaf5	414.697	-0.540577	0.144039	-3.75298	0.000174743	0.00200279
72325	Vps9d1	2573.8	-0.468087	0.124786	-3.75113	0.00017604	0.00201633
100019	Mdn1	8834.06	0.71725	0.191373	3.74792	0.000178308	0.00203964
110351	Rap1gap	9130.5	-0.455014	0.121402	-3.748	0.00017825	0.00203964
319475	Zfp672	1294.54	-0.433773	0.115743	-3.74772	0.000178449	0.00203992
140859	Nek8	123.56	-0.984733	0.262869	-3.74609	0.00017961	0.00205184
208659	Fam20a	666.073	-0.507779	0.135559	-3.74582	0.000179808	0.00205276
69440	Dennd6b	3286.96	-1.22958	0.328477	-3.74327	0.000181643	0.00207236
13175	Dclk1	19477.2	0.484983	0.129572	3.74297	0.000181855	0.00207343
116701	Fgfrl1	733.364	-0.517478	0.138266	-3.74261	0.000182117	0.00207506
18472	Pafah1b1	13063	0.547048	0.146203	3.74169	0.000182786	0.00208133
12406	Serpinh1	747.25	-1.2696	0.339499	-3.73964	0.000184285	0.00209703
19933	Rpl21	15163.6	0.760388	0.203389	3.73859	0.000185053	0.0021044
100986	Akap9	1776.26	0.611284	0.163608	3.73627	0.00018677	0.00212255
12822	Col18a1	303.199	-1.59175	0.426055	-3.73602	0.000186955	0.00212328
67609	4930453N24Rik	508.716	0.485521	0.129996	3.73489	0.000187797	0.00213146
74519	Cyp2j9	1210.69	0.709864	0.190095	3.73426	0.000188266	0.00213539
66797	Cntnap2	2666.65	0.610145	0.163401	3.73404	0.000188434	0.00213592
27224	Eloa	1321.11	0.299472	0.0802145	3.7334	0.000188915	0.00213997
22036	Traip	1485.95	-1.73601	0.465116	-3.73243	0.000189639	0.00214679
57330	Gigyf1	3689.31	-0.810669	0.217472	-3.7277	0.000193234	0.00218607
13837	Epha3	161.584	1.09122	0.292791	3.72695	0.000193809	0.00219116
237988	Cdr2l	1669.19	-0.553026	0.148416	-3.72618	0.0001944	0.00219642
27886	Ess2	1394.01	-0.326332	0.0875828	-3.72598	0.000194555	0.00219675
23989	Med24	5949.53	-0.465675	0.125019	-3.72484	0.00019544	0.00220532
56323	Dnajb5	7508.67	-0.501098	0.134544	-3.72442	0.000195767	0.00220758
94218	Cnnm3	1619.49	-0.319066	0.085688	-3.72358	0.00019642	0.00221353
13205	Ddx3x	7220.66	0.567409	0.152426	3.72253	0.000197239	0.00222132
66258	Mrps17	2044.36	0.250677	0.0673578	3.72158	0.000197983	0.00222827
18647	Cdk14	8966.56	0.620708	0.166796	3.72137	0.000198146	0.00222867
15234	Hgf	64.5636	2.02165	0.543443	3.72007	0.000199168	0.00223872
69815	Krtcap3	19.5118	-2.40006	0.645239	-3.71964	0.000199505	0.00224012
74143	Opa1	4587.6	0.596093	0.160258	3.71959	0.000199549	0.00224012
56200	Ddx21	915.326	0.396484	0.10664	3.71796	0.000200838	0.00225315
20399	Sh2b1	4129.79	-0.35656	0.095976	-3.71509	0.00020313	0.00227158
22402	Ccn4	34.8371	1.31931	0.355093	3.71538	0.000202895	0.00227158
259172	Mfrp	308.873	-4.63075	1.24628	-3.71565	0.000202679	0.00227158
280408	Rilp	97.5788	-1.59839	0.430227	-3.71522	0.000203029	0.00227158
329777	Pigk	2669.38	0.398972	0.107389	3.7152	0.000203044	0.00227158
54338	Slc23a2	5267.12	0.485836	0.130787	3.71472	0.000203429	0.00227346
72615	Anks3	2241.47	-1.02893	0.277025	-3.7142	0.000203851	0.00227673
83766	Actl6b	4397.01	-0.374221	0.100832	-3.71134	0.000206164	0.0023011
100042480	Nhsl2	2962.93	0.782487	0.210949	3.70936	0.000207785	0.0023177
56469	Pias1	1563.13	0.551519	0.148713	3.70861	0.000208397	0.00232305
70796	Zdhhc1	2504.97	-0.751084	0.202617	-3.70691	0.000209805	0.00233725
70358	Steap1	82.6875	-5.55036	1.49745	-3.70654	0.000210113	0.0023392
66795	Atg10	286.117	0.407505	0.109949	3.7063	0.000210311	0.00233991
209586	Nudcd3	6531.74	0.310949	0.0839192	3.70534	0.000211108	0.00234729
77044	Arid2	1357.49	0.45618	0.123137	3.70465	0.000211683	0.00235218
666899	Gm12191	19.4723	-3.17831	0.858029	-3.7042	0.000212061	0.00235489
56697	Akap10	625.988	0.532083	0.143654	3.70392	0.000212289	0.00235507
329910	Acot11	2038.86	0.643319	0.173689	3.70386	0.000212347	0.00235507
27081	Zfp275	744.971	0.512489	0.138414	3.70258	0.000213418	0.00236545
52535	Mettl17	1471.18	-1.38632	0.374512	-3.70166	0.000214191	0.00236952
245945	Rbm47	95.431	-3.17218	0.856955	-3.70169	0.000214169	0.00236952
353169	Slc2a12	286.738	-2.25917	0.610312	-3.70167	0.000214186	0.00236952
11908	Atf1	394.217	-0.404707	0.109342	-3.70128	0.000214514	0.00237158
53419	Corin	13.9138	-2.97447	0.803745	-3.70077	0.000214948	0.00237489
209743	Minar1	24.507	1.67425	0.452485	3.70013	0.000215491	0.00237938
107607	Nod1	226.604	-0.722659	0.195359	-3.69912	0.000216346	0.0023872
239985	Arid1b	3999.54	0.562504	0.15207	3.69897	0.000216472	0.0023872
233271	Luzp2	4100.76	0.875559	0.236734	3.69849	0.000216886	0.00239025
83429	Ctns	1046.9	-0.848332	0.2294	-3.69804	0.000217271	0.00239299
68070	Pdzd2	2491.8	0.756913	0.20476	3.69659	0.000218515	0.00240518
78329	2310010J17Rik	166.175	0.688584	0.186301	3.69609	0.000218948	0.00240785
574428	Zmynd15	11.1303	-2.6546	0.718239	-3.69599	0.000219033	0.00240785
104082	Wdr7	6033.79	0.525694	0.14225	3.69557	0.000219395	0.00241032
104776	Aldh6a1	2617.78	0.321961	0.0871348	3.69497	0.000219912	0.00241386
242721	Klhdc7a	774.3	0.710761	0.192364	3.69488	0.000219994	0.00241386
53323	Ube2k	4041.68	0.202934	0.0549307	3.69436	0.000220442	0.00241726
18033	Nfkb1	703.653	-0.401918	0.108866	-3.69185	0.000222632	0.00243975
239368	Erich5	26.7423	2.45637	0.665574	3.6906	0.000223727	0.00245021
13478	Dpagt1	610.393	-0.439302	0.119082	-3.68908	0.000225064	0.00246331
100993	AW549542	73.3447	-2.20123	0.596822	-3.68825	0.000225803	0.00246986
232560	Caprin2	245.991	-1.13029	0.306517	-3.68752	0.000226449	0.00247537
74347	Meak7	506.933	-0.364871	0.0989558	-3.68721	0.000226727	0.00247686
11798	Xiap	2072.04	0.569786	0.154542	3.68692	0.000226983	0.00247811
70675	Vcpip1	1968.29	0.654936	0.17767	3.68625	0.000227579	0.00248152
74570	Zkscan1	1811.13	0.454664	0.123338	3.68633	0.000227512	0.00248152
60596	Gucy1a1	1172.09	1.2289	0.333611	3.68364	0.00022993	0.0025056
238205	Lrfn5	2315.34	0.444384	0.120704	3.68161	0.000231766	0.00252403
12830	Col4a5	149.695	-1.35043	0.366907	-3.68058	0.000232703	0.00253108
20679	Sox6	591.565	0.847927	0.230372	3.68069	0.000232608	0.00253108
57278	Bcam	932.999	-1.03147	0.28035	-3.67922	0.00023395	0.00254306
105148	Iars	2000.84	-0.411445	0.111845	-3.67869	0.000234436	0.00254676
18845	Plxna2	3993.55	0.64193	0.174549	3.67764	0.000235404	0.00255411
71145	Scara5	37.0136	-2.79569	0.760183	-3.67766	0.000235384	0.00255411
320064	D130017N08Rik	235.863	0.768551	0.209067	3.67611	0.000236819	0.00256787
78508	Frmpd1os	12.0303	-6.4006	1.7419	-3.6745	0.000238316	0.0025825
14936	Gys1	988.056	-0.521569	0.14203	-3.67225	0.000240423	0.00260372
27375	Tjp3	107.314	-2.19559	0.597982	-3.67167	0.00024097	0.00260802
16998	Ltbp3	1555.49	-0.827912	0.225539	-3.67082	0.000241773	0.00261348
78934	4930581F22Rik	144.499	-1.05074	0.286238	-3.67085	0.000241741	0.00261348
66083	Setd6	116.851	-2.01606	0.54935	-3.6699	0.00024265	0.00261843
229473	Tmem131l	931.488	-0.885878	0.241382	-3.67003	0.000242522	0.00261843
[truncated: 18,649 more rows]
