# Supplementary material for: Identifying Antidepressant Effects of Brain-Derived Neurotrophic Factor and IDO1 in the Mouse Model Based on RNA-Seq Data
Source: Front Genet. 2022 May 30;13:890961. doi: 10.3389/fgene.2022.890961 (PMC9195421; doi:10.3389/fgene.2022.890961)
Supplement: Supplementary file 2 [file Table3.XLSX]

## Sheet: BDNF_C_go
	ONTOLOGY	ID	Description	GeneRatio	BgRatio	pvalue	p.adjust	qvalue	geneID	Count
GO:0050768	BP	GO:0050768	negative regulation of neurogenesis	60/1693	337/23328	8.01876e-11	4.57069e-07	3.80933e-07	Mib1/Foxo3/Ptbp1/Sema3c/Sorl1/Ulk2/Nlgn3/Xylt1/Ddx6/Sez6/Mecp2/Rest/Tbx6/Cspg4/Fat3/Gsk3b/Bmpr1a/Sema4c/Foxg1/Nexmif/Trim46/Spag9/Flna/Ptprz1/Minar1/Zfp365/Sema6c/Erbb4/Sema5b/Pbx1/Notch3/Trak2/Map2/Trp53/Sema3d/Dll1/Dleu2/Dnm3/Nlgn1/Epha3/Rap1gap2/Arhgap4/Fezf2/Lin28a/Sema4b/Sema4g/Gli3/Lrrk2/Mycn/Ccr5/Ttc3/Id2/Amigo3/Trim11/Fstl4/Bdnf/Vax1/Sema4a/Ascl2/Inpp5j	60
GO:0051961	BP	GO:0051961	negative regulation of nervous system development	62/1693	365/23328	2.85611e-10	7.32209e-07	6.10242e-07	Mib1/Foxo3/Ptbp1/Sema3c/Tulp3/Sorl1/Ulk2/Nlgn3/Xylt1/Ddx6/Sez6/Mecp2/Rest/Tbx6/Cspg4/Fat3/Gsk3b/Bmpr1a/Sema4c/Foxg1/Nexmif/Trim46/Spag9/Flna/Ptprz1/Minar1/Zfp365/Sema6c/Erbb4/Sema5b/Pbx1/Notch3/Trak2/Cdk20/Map2/Trp53/Sema3d/Dll1/Dleu2/Dnm3/Nlgn1/Epha3/Rap1gap2/Arhgap4/Fezf2/Lin28a/Sema4b/Sema4g/Gli3/Lrrk2/Mycn/Ccr5/Ttc3/Id2/Amigo3/Trim11/Fstl4/Bdnf/Vax1/Sema4a/Ascl2/Inpp5j	62
GO:0050808	BP	GO:0050808	synapse organization	74/1693	479/23328	5.05662e-10	7.32209e-07	6.10242e-07	Ppp1r9a/Ssh1/Dbn1/Nlgn3/Bcan/Sez6/Chrna7/Mecp2/Adnp/Grid2/Rapgef4/Rest/Ntrk2/Rims4/Dmpk/Prrt1/Il1rapl1/Cln3/Gsk3b/Cacnb4/Pcdhb16/Slitrk4/Cdkl5/Add2/Adgrl3/Gabrb2/Pik3r1/Glra3/Ache/Utrn/Flna/Itgam/Flrt2/Zfp365/Frmpd4/Epha5/Erbb4/Lamb2/Sipa1l1/Myo5a/Mef2c/Xlr3b/Pcdh17/Igsf9/Pcdh8/Hdac6/Dnm3/Nlgn1/Ank3/Filip1/Epha3/Caprin2/Grm5/Npas4/Lrrk2/C1qb/Adgre5/Fzd9/Drd1/Amigo3/Arc/Dgkb/Grin2b/Musk/Ppfibp2/In…	74
GO:0045665	BP	GO:0045665	negative regulation of neuron differentiation	49/1693	259/23328	5.13831e-10	7.32209e-07	6.10242e-07	Mib1/Foxo3/Ptbp1/Sema3c/Ulk2/Nlgn3/Xylt1/Ddx6/Sez6/Mecp2/Rest/Tbx6/Cspg4/Fat3/Gsk3b/Sema4c/Foxg1/Trim46/Spag9/Flna/Ptprz1/Minar1/Zfp365/Sema6c/Sema5b/Pbx1/Notch3/Trak2/Map2/Sema3d/Dll1/Dleu2/Dnm3/Nlgn1/Epha3/Rap1gap2/Arhgap4/Fezf2/Sema4b/Sema4g/Gli3/Lrrk2/Ccr5/Ttc3/Id2/Amigo3/Fstl4/Sema4a/Inpp5j	49
GO:0010721	BP	GO:0010721	negative regulation of cell development	63/1693	387/23328	1.20463e-09	1.37328e-06	1.14452e-06	Mib1/Foxo3/Ptbp1/Sema3c/Sorl1/Ulk2/Nlgn3/Xylt1/Ddx6/Sez6/Mecp2/Rest/Tbx6/Cspg4/Fat3/Gsk3b/Bmpr1a/Sema4c/Foxg1/Nexmif/Ppara/Trim46/Npr2/Spag9/Flna/Ptprz1/Minar1/Zfp365/Sema6c/Erbb4/Sema5b/Pbx1/Notch3/Trak2/Map2/Trp53/Sema3d/Dll1/Dleu2/Dnm3/Nlgn1/Epha3/Rap1gap2/Arhgap4/Fezf2/Lin28a/Sema4b/Sema4g/Gli3/Lrrk2/Mycn/Ccr5/Ttc3/Id2/Amigo3/Trim11/Zfp418/Fstl4/Bdnf/Vax1/Sema4a/Ascl2/Inpp5j	63
GO:0010977	BP	GO:0010977	negative regulation of neuron projection development	36/1693	176/23328	1.20316e-08	1.143e-05	9.52608e-06	Sema3c/Ulk2/Nlgn3/Xylt1/Sez6/Mecp2/Tbx6/Cspg4/Fat3/Gsk3b/Sema4c/Trim46/Spag9/Flna/Ptprz1/Minar1/Zfp365/Sema6c/Sema5b/Trak2/Map2/Sema3d/Dleu2/Dnm3/Nlgn1/Epha3/Rap1gap2/Arhgap4/Sema4b/Sema4g/Lrrk2/Ccr5/Amigo3/Fstl4/Sema4a/Inpp5j	36
GO:0031345	BP	GO:0031345	negative regulation of cell projection organization	38/1693	207/23328	9.98217e-08	7.11664e-05	5.93119e-05	Sema3c/Tchp/Ulk2/Nlgn3/Xylt1/Sez6/Mecp2/Tbx6/Cspg4/Fat3/Gsk3b/Sema4c/Trim46/Spag9/Flna/Ptprz1/Minar1/Zfp365/Sema6c/Sema5b/Trak2/Map2/Sema3d/Dleu2/Dnm3/Nlgn1/Epha3/Rap1gap2/Arhgap4/Sema4b/Sema4g/Lrrk2/Ccr5/Amigo3/Grin2b/Fstl4/Sema4a/Inpp5j	38
GO:0007409	BP	GO:0007409	axonogenesis	68/1693	482/23328	9.98826e-08	7.11664e-05	5.93119e-05	Sema3c/Kif5a/Kif5b/Kif5c/Atp8a2/Ulk2/Dbn1/Nlgn3/Etv4/Adnp/Ntrk2/Ptch1/Bmpr2/Bmpr1b/Gsk3b/Sema4c/Foxg1/Slitrk4/Cdkl5/Robo2/Apc/Trim46/Golga2/Ache/Plxna2/Ptprz1/Flrt2/Sema6c/Epha5/Usp9x/Tiam2/Sema5b/Ablim1/Mir9-1/Lamb2/Sipa1l1/Fzd3/Zic2/Notch3/Trak2/Map2/Sema3d/Hdac6/Ptpn11/Klf7/Ank3/Epha3/Skil/Adcy1/Arhgap4/Fezf2/Sema4b/Sema4g/Tctn1/Gli3/Slit3/Otx2/Ccr5/Robo3/Gata3/Fstl4/Bdnf/Vax1/Gbx2/Sema4a/Cntn…	68
GO:0006813	BP	GO:0006813	potassium ion transport	41/1693	240/23328	2.45556e-07	0.000147157	0.000122645	Alg10b/Htr2a/Kcna3/Kcnma1/Kcnq3/Kif5b/Cdk2/Kcnh5/Slc12a9/Kcnb2/P2ry12/Kcnh1/Kcng3/Flna/Ager/Kcnn3/Ank2/Kcnv1/Kcnj6/Wnk3/Wnk4/Kcna2/Akap6/Akap9/Slc24a2/Kcnj10/Ank3/Nos3/Slc9a7/Wnk1/Akap5/Kcnt2/Kcnh7/Aqp1/Pkd2l1/Slc12a7/Hcn3/Hpn/Kcnj13/Kcne2/Oprk1	41
GO:0019932	BP	GO:0019932	second-messenger-mediated signaling	63/1693	445/23328	2.5817e-07	0.000147157	0.000122645	Dyrk2/Ptbp1/Eif4ebp2/Itpr1/Cherp/Sstr4/Mapk7/Gpr26/Ppp1r9a/Gna13/Adnp/Pdpk1/Rapgef4/Ntrk2/Dmpk/Prkar2a/Ptprj/Gsk3b/Gnal/P2ry12/Gucy1a2/Adgrl3/Npr2/Adcy5/Exoc4/Homer2/Epha5/Adgre1/Ank2/Rcan3/Adcy4/Myo5a/Pde10a/Pde7b/Ksr2/Pde3a/Akap6/Pde11a/Calcrl/Nos3/Adcy1/Adora3/Abca1/Egfr/Grm5/Tbxa2r/Lrrk2/Npr1/Adgre5/Ccr5/Ptprc/Akap5/Drd1/Gucy1a1/Zap70/Ins2/Tpcn2/Aqp1/Sgcd/Mt2/Pln/Tnni3/Pclo	63
GO:0048638	BP	GO:0048638	regulation of developmental growth	59/1693	409/23328	3.2481e-07	0.000168311	0.000140275	Sema3c/Hsf1/Atp8a2/Ulk2/Dbn1/Mecp2/Cdkn1a/Myh6/Adnp/Nr3c1/Wwc2/Ptch1/Tbx2/Bmpr2/Gsk3b/Bmpr1a/Sema4c/Ddx39b/Atrn/Cdkl5/Tgfbr1/Slc23a2/Ppara/Hnf1b/Cpne6/Tnks2/Apc/Trim46/Rims1/Spag9/Plcb1/Sema6c/Gpam/Erbb4/Syt2/Sema5b/Ankrd26/Mef2c/Celf1/Map2/Sema3d/Akap6/Dll1/Gli1/Stat5b/Fgf2/Arhgap4/Prkdc/Sema4b/Sema4g/Ccn4/Ccr5/Ikzf1/Musk/Tcf7l2/Zfp418/Fstl4/Bdnf/Sema4a	59
GO:0040013	BP	GO:0040013	negative regulation of locomotion	50/1693	326/23328	3.99866e-07	0.000189936	0.000158298	Abhd2/Foxo3/Sema3c/Stk24/Dbn1/Mecp2/Ptpn23/Ptprj/Gsk3b/Bmpr1a/Sema4c/Ldlrad4/Nexmif/Robo2/Nav3/Miip/Chrd/Plcb1/Sema6c/Ager/Erbb4/Sema5b/Ptprt/Ptpru/Mef2c/Robo4/Sema3d/Eng/Card10/Adora3/Reck/Fgf2/Arhgap4/Mapk15/Sema4b/Grm5/Sema4g/Tbxa2r/Trp53inp1/Scai/Ccr5/Tie1/Drd1/Dusp1/Mmrn2/Kiss1/Ppargc1a/Gata3/Sema4a/Ccdc125	50
GO:0034765	BP	GO:0034765	regulation of ion transmembrane transport	66/1693	489/23328	7.76707e-07	0.000340556	0.000283828	Kcna3/Rasgrf2/Kcnma1/Kcnq3/Kif5b/Nlgn3/Ctss/Kcnh5/Tcirg1/Pdpk1/Prrt1/Tlr9/Kcnb2/Cacnb4/Kcnh1/Hecw2/Ahnak/Ubash3b/Slmap/Clic5/Kcng3/Irs2/Pik3cg/Plcb1/Stac3/Flna/Clcn2/Ager/Lime1/Ank2/Kcnv1/Abcb1a/Myo5a/Scn2a/Mef2c/Kcnj6/Wnk3/Wnk4/Kcna2/Akap6/Clcn1/Akap9/Kcnj10/Nlgn1/Clic3/Gsg1l/Ank3/Pcsk9/Grm5/Wnk1/Pik3c2a/Scn3a/Drd1/Cacna1h/Hecw1/Clic6/Arc/Ppargc1a/Tpcn2/Slc6a9/Kcnh7/Hcn3/Pln/Kcnj13/Kcne2/Oprk1	66
GO:0016358	BP	GO:0016358	dendrite development	47/1693	306/23328	8.45889e-07	0.000344398	0.00028703	Prex2/Strn/Ppp1r9a/Dbn1/Nlgn3/Sez6/Chrna7/Mecp2/Nr3c1/Rapgef4/Ntrk2/Tmem106b/Il1rapl1/Fat3/Gsk3b/Cdkl5/Hecw2/Camsap2/Tet1/Ache/Scarf1/Ptprz1/Zfp365/Epha5/Sipa1l1/Mef2c/Xlr3b/Trak2/Igsf9/Map2/Hdac6/Fmn1/Dnm3/Nlgn1/Klf7/Caprin2/Camk1d/Fezf2/Lrrk2/Akap5/Tbc1d24/Hecw1/Arc/Abl2/Btbd3/Fstl4/Bdnf	47
GO:0071900	BP	GO:0071900	regulation of protein serine/threonine kinase activity	61/1693	442/23328	9.55604e-07	0.000362856	0.000302413	Tenm1/Htr2a/Traf7/Sorl1/Mapk7/Fzd4/Plk1/Ern1/Ccny/Ddx3x/Arrb1/Chrna7/Slc27a1/Cdkn1a/Itga1/Dvl2/Ccna2/Hipk3/Prkar2a/Cspg4/Ptprj/Gsk3b/Tlr9/Tgfbr1/Apc/Cdk12/Telo2/Inava/Map2k3/Map2k6/Pik3cg/Spag9/Parp16/Ager/Lime1/Shc1/Hgf/Adam8/Pxn/Akap6/Ptpn11/Magi3/Fgf2/Hexim2/Egfr/Frs2/Sfn/Grm5/Lrrk2/Ajuba/Ptprc/Dusp1/Heg1/Tnxb/Fgd4/Map4k2/Ins2/Mst1r/Tdgf1/Ccne2/Plce1	61
GO:0071805	BP	GO:0071805	potassium ion transmembrane transport	35/1693	200/23328	1.01854e-06	0.000362856	0.000302413	Alg10b/Kcna3/Kcnma1/Kcnq3/Kcnh5/Slc12a9/Kcnb2/P2ry12/Kcnh1/Kcng3/Flna/Ager/Kcnn3/Ank2/Kcnv1/Kcnj6/Wnk3/Wnk4/Kcna2/Akap6/Akap9/Slc24a2/Kcnj10/Ank3/Slc9a7/Wnk1/Kcnt2/Kcnh7/Pkd2l1/Slc12a7/Hcn3/Hpn/Kcnj13/Kcne2/Oprk1	35
GO:0043405	BP	GO:0043405	regulation of MAP kinase activity	46/1693	301/23328	1.27116e-06	0.000426212	0.000355216	Tenm1/Htr2a/Traf7/Sorl1/Mapk7/Fzd4/Ern1/Arrb1/Chrna7/Itga1/Dvl2/Hipk3/Cspg4/Ptprj/Gsk3b/Tlr9/Tgfbr1/Cdk12/Inava/Map2k3/Map2k6/Pik3cg/Spag9/Ager/Lime1/Shc1/Hgf/Adam8/Pxn/Ptpn11/Magi3/Fgf2/Egfr/Frs2/Grm5/Lrrk2/Ajuba/Ptprc/Dusp1/Tnxb/Fgd4/Map4k2/Ins2/Mst1r/Tdgf1/Plce1	46
GO:0051271	BP	GO:0051271	negative regulation of cellular component movement	48/1693	326/23328	2.21983e-06	0.000702946	0.000585853	Abhd2/Foxo3/Sema3c/Stk24/Dbn1/Mecp2/Ptpn23/Ptprj/Gsk3b/Bmpr1a/Sema4c/Ldlrad4/Nexmif/Nav3/Miip/Chrd/Plcb1/Sema6c/Ager/Erbb4/Sema5b/Ptprt/Ptpru/Mef2c/Robo4/Sema3d/Eng/Card10/Adora3/Reck/Fgf2/Arhgap4/Mapk15/Sema4b/Sema4g/Tbxa2r/Trp53inp1/Scai/Ccr5/Tie1/Drd1/Dusp1/Mmrn2/Kiss1/Ppargc1a/Gata3/Sema4a/Ccdc125	48
GO:0051054	BP	GO:0051054	positive regulation of DNA metabolic process	36/1693	217/23328	2.63103e-06	0.000756099	0.000630152	Tnks/Hsf1/Hdac10/Fam168a/Sirt6/Ciz1/Cdk2/Mecp2/Kmt5c/Slx1b/Gsk3b/Mms19/Ddx39b/Tnks2/Eya4/Ercc2/Prkcg/Pagr1a/Hgf/Usp9x/Parm1/Uimc1/Clcf1/Mlh1/Fgf2/Egfr/Mapk15/Timeless/Ddx11/Prkdc/Ptprc/Hmbox1/Rtel1/Ppargc1a/Prdm9/Rfc4	36
GO:0043406	BP	GO:0043406	positive regulation of MAP kinase activity	37/1693	226/23328	2.65298e-06	0.000756099	0.000630152	Tenm1/Htr2a/Traf7/Fzd4/Ern1/Arrb1/Chrna7/Itga1/Dvl2/Cspg4/Tlr9/Tgfbr1/Inava/Map2k3/Map2k6/Pik3cg/Spag9/Ager/Shc1/Hgf/Adam8/Pxn/Ptpn11/Magi3/Fgf2/Egfr/Frs2/Grm5/Lrrk2/Ajuba/Ptprc/Fgd4/Map4k2/Ins2/Mst1r/Tdgf1/Plce1	37
GO:0051052	BP	GO:0051052	regulation of DNA metabolic process	53/1693	379/23328	3.26257e-06	0.000883251	0.000736124	Tnks/Hsf1/Hdac10/Fam168a/Sirt6/Ciz1/Cdk2/Mecp2/Cdkn1a/Kmt5c/Slx1b/Bmpr2/Gsk3b/Cdk9/Dcp2/Mms19/Ddx39b/Recql5/Tet1/Tnks2/Fignl2/Eya4/H1f4/Ercc2/Prkcg/Zfp365/Pagr1a/Hgf/Usp9x/Trp53/Parm1/Uimc1/Clcf1/Mlh1/Rad52/Fgf2/Egfr/Mapk15/Timeless/Ddx11/Prkdc/Ylpm1/Ptprc/Polq/Dusp1/Hmbox1/Rtel1/Ppargc1a/Prdm9/Gata3/Kcnq1ot1/Ftx/Rfc4	53
GO:0046486	BP	GO:0046486	glycerolipid metabolic process	51/1693	360/23328	3.40904e-06	0.000883251	0.000736124	Abhd2/Mtmr9/Htr2a/Plscr3/Bpnt2/Pla2g4b/Sorl1/Socs4/Pigo/Tmem150a/Slc27a1/Mecp2/Socs7/Cds2/Pld2/Mtmr11/Il6st/Chkb/Gpaa1/Cln3/Pikfyve/Pik3r1/Pik3cg/Plcb1/Chpt1/Gpam/Inpp5e/Lpgat1/Dgka/Inpp5b/Fam126b/Pck2/Thrb/Ptpn11/Plek/Ang/Fgf2/Pcsk9/Pi4k2b/Ajuba/Pik3c2a/Taz/Acp6/Dgkb/Tnxb/Tcf7l2/Slc27a5/Plce1/Sik1/Inpp5j/Inpp4b	51
GO:0045666	BP	GO:0045666	positive regulation of neuron differentiation	62/1693	472/23328	4.08203e-06	0.00101163	0.000843121	Ptbp1/Itpr1/Tcf3/Stk24/Atp8a2/Fzd4/Scarb2/Ppp1r9a/Sall1/Tgif2/Dbn1/Nlgn3/Sez6/Gpc2/Mecp2/Adnp/Lrrc7/Nr3c1/Rest/Ntrk2/Tmem106b/Il1rapl1/Bmpr2/Gsk3b/Foxg1/Cdkl5/Slc23a2/Robo2/P3h1/Cpne6/Cntn1/Creb3l2/Rims1/Golga2/Ache/Scarf1/Plxna2/Spag9/Flna/Ptprz1/Hgf/Syt2/Tiam2/Hmg20b/Rnf112/Mef2c/Xlr3b/Rgs6/Nlgn1/Epha3/Skil/Caprin2/Camk1d/Fezf2/Lin28a/Ccr5/Akap5/Tbc1d24/Negr1/Abl2/Fut9/Bdnf	62
GO:0032252	BP	GO:0032252	secretory granule localization	9/1693	20/23328	4.40288e-06	0.00104568	0.0008715	Kif5a/Kif5b/Mecp2/Kif1b/Trim46/Pik3cg/Myo5a/Map2/Tcf7l2	9
GO:0007411	BP	GO:0007411	axon guidance	39/1693	251/23328	5.31211e-06	0.00121116	0.00100941	Sema3c/Kif5a/Kif5b/Kif5c/Etv4/Ptch1/Bmpr2/Bmpr1b/Sema4c/Foxg1/Robo2/Plxna2/Flrt2/Sema6c/Epha5/Sema5b/Ablim1/Mir9-1/Lamb2/Fzd3/Zic2/Notch3/Sema3d/Klf7/Ank3/Epha3/Fezf2/Sema4b/Sema4g/Gli3/Slit3/Otx2/Robo3/Gata3/Bdnf/Vax1/Gbx2/Sema4a/Cntn5	39
GO:0097485	BP	GO:0097485	neuron projection guidance	39/1693	252/23328	5.85252e-06	0.00128305	0.00106933	Sema3c/Kif5a/Kif5b/Kif5c/Etv4/Ptch1/Bmpr2/Bmpr1b/Sema4c/Foxg1/Robo2/Plxna2/Flrt2/Sema6c/Epha5/Sema5b/Ablim1/Mir9-1/Lamb2/Fzd3/Zic2/Notch3/Sema3d/Klf7/Ank3/Epha3/Fezf2/Sema4b/Sema4g/Gli3/Slit3/Otx2/Robo3/Gata3/Bdnf/Vax1/Gbx2/Sema4a/Cntn5	39
GO:0031346	BP	GO:0031346	positive regulation of cell projection organization	62/1693	478/23328	6.13927e-06	0.00129607	0.00108018	Tenm1/Ptbp1/Itpr1/Stk24/Atp8a2/Fzd4/Scarb2/Ppp1r9a/Dbn1/Nlgn3/Sez6/Gpc2/Mecp2/Adnp/Lrrc7/Nr3c1/Ntrk2/Tmem106b/Il1rapl1/Bmpr2/Gsk3b/P2ry12/Cdkl5/Tgfbr1/Slc23a2/Robo2/P3h1/Nav3/Cpne6/Cntn1/Creb3l2/Apc/Rims1/Ttbk2/Golga2/Ache/Scarf1/Plxna2/Flna/Ptprz1/Hgf/Syt2/Tiam2/Xlr3b/Dnm3/Nlgn1/Epha3/Skil/Eps8l2/Caprin2/Camk1d/Akap5/Tbc1d24/Negr1/Entr1/Ins2/Abl2/Fut9/Aqp1/Bdnf/Plce1/Crocc	62
GO:0071902	BP	GO:0071902	positive regulation of protein serine/threonine kinase activity	43/1693	291/23328	6.70133e-06	0.00135932	0.00113289	Tenm1/Htr2a/Traf7/Fzd4/Ern1/Ccny/Ddx3x/Arrb1/Chrna7/Slc27a1/Itga1/Dvl2/Cspg4/Tlr9/Tgfbr1/Telo2/Inava/Map2k3/Map2k6/Pik3cg/Spag9/Parp16/Ager/Shc1/Hgf/Adam8/Pxn/Akap6/Ptpn11/Magi3/Fgf2/Egfr/Frs2/Grm5/Lrrk2/Ajuba/Ptprc/Fgd4/Map4k2/Ins2/Mst1r/Tdgf1/Plce1	43
GO:0048640	BP	GO:0048640	negative regulation of developmental growth	25/1693	131/23328	7.23799e-06	0.00135932	0.00113289	Sema3c/Ulk2/Mecp2/Cdkn1a/Wwc2/Ptch1/Gsk3b/Sema4c/Ppara/Apc/Trim46/Spag9/Sema6c/Sema5b/Ankrd26/Map2/Sema3d/Arhgap4/Sema4b/Sema4g/Ccr5/Tcf7l2/Zfp418/Fstl4/Sema4a	25
GO:0048813	BP	GO:0048813	dendrite morphogenesis	31/1693	182/23328	7.33016e-06	0.00135932	0.00113289	Prex2/Ppp1r9a/Dbn1/Nlgn3/Chrna7/Tmem106b/Il1rapl1/Gsk3b/Cdkl5/Hecw2/Tet1/Ache/Ptprz1/Zfp365/Epha5/Sipa1l1/Xlr3b/Trak2/Hdac6/Fmn1/Dnm3/Nlgn1/Klf7/Caprin2/Lrrk2/Akap5/Tbc1d24/Hecw1/Arc/Abl2/Btbd3	31
GO:0007416	BP	GO:0007416	synapse assembly	32/1693	191/23328	7.50161e-06	0.00135932	0.00113289	Ppp1r9a/Nlgn3/Mecp2/Adnp/Grid2/Ntrk2/Il1rapl1/Gsk3b/Pcdhb16/Slitrk4/Add2/Adgrl3/Gabrb2/Pik3r1/Ache/Flrt2/Erbb4/Sipa1l1/Mef2c/Xlr3b/Pcdh17/Dnm3/Nlgn1/Npas4/Adgre5/Amigo3/Musk/Bdnf/Gpc6/Sema4a/Cntn5/Pclo	32
GO:0018105	BP	GO:0018105	peptidyl-serine phosphorylation	47/1693	331/23328	7.63125e-06	0.00135932	0.00113289	Uhmk1/Oprd1/Tnks/Tenm1/Dyrk2/Mapk7/Hipk1/Plk1/Ern1/Cdk2/Arrb1/Chrna7/Pdpk1/Ntrk2/Hipk3/Dmpk/Bag4/Gsk3b/Tgfbr1/Pkn3/Mapk12/Ttbk2/Prkcg/Hgf/Hipk2/Mlxipl/Smyd3/Camk4/Hdac6/Mast1/Akap9/Fnip1/Plcl1/Akt3/Caprin2/Camk1d/Egfr/Prkdc/Wnk1/Ikbke/Nlk/Lrrk2/Drd1/Tdgf1/Bdnf/Inpp5j/Angpt1	47
GO:0048588	BP	GO:0048588	developmental cell growth	40/1693	267/23328	9.93614e-06	0.00171624	0.00143036	Sema3c/Ulk2/Dbn1/Sirt6/Nlgn3/Bcan/Rarg/Mecp2/Adnp/Nr3c1/Bmpr2/Gsk3b/Sema4c/Ddx39b/Cdkl5/Slc23a2/Ppara/Cpne6/Trim46/Rims1/Spag9/Sema6c/Usp9x/Syt2/Sema5b/Lamb2/Map2/Sema3d/Akap6/Hdac6/Arhgap4/Sema4b/Sema4g/Slit3/Ccn4/Ccr5/Zfp418/Fstl4/Bdnf/Sema4a	40
GO:0050807	BP	GO:0050807	regulation of synapse organization	41/1693	277/23328	1.04265e-05	0.00174796	0.0014568	Ppp1r9a/Ssh1/Dbn1/Nlgn3/Chrna7/Mecp2/Adnp/Grid2/Rapgef4/Ntrk2/Rims4/Dmpk/Il1rapl1/Cln3/Gsk3b/Slitrk4/Cdkl5/Adgrl3/Pik3r1/Flrt2/Frmpd4/Sipa1l1/Mef2c/Xlr3b/Igsf9/Pcdh8/Dnm3/Nlgn1/Caprin2/Lrrk2/Adgre5/Fzd9/Amigo3/Arc/Dgkb/Grin2b/Musk/Ins2/Bdnf/Gpc6/Sema4a	41
GO:0070997	BP	GO:0070997	neuron death	55/1693	416/23328	1.15917e-05	0.00188779	0.00157333	Foxo3/Cbl/Itpr1/Kcnma1/Hsf1/Sorl1/Ssh1/Dnajc5/Arrb1/Chrna7/Mecp2/Itga1/Adnp/Pdpk1/Grid2/Nr3c1/Rest/Ntrk2/Nrbp2/Cln3/Gsk3b/Slc23a2/Ppara/Hdac7/Gabrb2/Ache/Prkcg/Ptprz1/Itgam/Ager/Rel/Hipk2/Adam8/Scn2a/Mef2c/Trp53/Clcf1/Mybl2/Ncoa7/Fos/Cpeb4/Pcsk9/Lrrk2/Fzd9/Ccr5/Tbc1d24/Grin2b/Musk/Ppargc1a/Gata3/Usp53/Tyrobp/Bdnf/Crlf1/Angpt1	55
GO:0015672	BP	GO:0015672	monovalent inorganic cation transport	62/1693	489/23328	1.26065e-05	0.00195229	0.00162709	Alg10b/Htr2a/Kcna3/Kcnma1/Kcnq3/Kif5b/Slc38a1/Slc4a4/Cdk2/Kcnh5/Tcirg1/Nkain3/Slc12a9/Dmpk/Clcn3/Kcnb2/P2ry12/Kcnh1/Hecw2/Slc23a2/Cntn1/Slmap/Kcng3/Slc22a5/Plcb1/Flna/Ager/Kcnn3/Ank2/Kcnv1/Scn2a/Kcnj6/Wnk3/Wnk4/Kcna2/Akap6/Akap9/Slc24a2/Kcnj10/Akt3/Ank3/Nos3/Pcsk9/Slc9a7/Wnk1/Scn3a/Akap5/Hecw1/Kcnt2/Slc6a9/Kcnh7/Aqp1/Pkd2l1/Slc12a7/Hcn3/Hpn/Slc23a1/Kcnj13/Kcne2/Sik1/Oprk1/Slc4a10	62
GO:1901214	BP	GO:1901214	regulation of neuron death	51/1693	377/23328	1.26728e-05	0.00195229	0.00162709	Foxo3/Cbl/Itpr1/Kcnma1/Hsf1/Sorl1/Ssh1/Dnajc5/Arrb1/Chrna7/Mecp2/Itga1/Adnp/Pdpk1/Grid2/Nr3c1/Rest/Ntrk2/Nrbp2/Cln3/Gsk3b/Slc23a2/Ppara/Hdac7/Gabrb2/Prkcg/Ptprz1/Itgam/Ager/Rel/Hipk2/Adam8/Mef2c/Trp53/Clcf1/Mybl2/Ncoa7/Fos/Cpeb4/Pcsk9/Lrrk2/Fzd9/Tbc1d24/Grin2b/Musk/Ppargc1a/Gata3/Tyrobp/Bdnf/Crlf1/Angpt1	51
GO:0060079	BP	GO:0060079	excitatory postsynaptic potential	19/1693	88/23328	1.44289e-05	0.00216434	0.00180382	Ppp1r9a/Ssh1/Dbn1/Nlgn3/Sez6/Chrna7/Mecp2/Grid2/Dmpk/Gsk3b/Stx1b/Rims1/Mef2c/Nlgn1/Npas4/Lrrk2/Tbc1d24/Grin2b/Bdnf	19
GO:0010769	BP	GO:0010769	regulation of cell morphogenesis involved in differentiation	48/1693	351/23328	1.69331e-05	0.00247484	0.0020626	Sema3c/Ppp1r9a/Ulk2/Dbn1/Nlgn3/Adnp/Ntrk2/Il1rapl1/Bmpr2/Gsk3b/Sema4c/Cdkl5/Hecw2/Robo2/Trim46/Golga2/Ache/Plxna2/Flna/Ptprz1/Sema6c/Myadm/Tiam2/Sema5b/Sipa1l1/Xlr3b/Trak2/Map2/Sema3d/Dnm3/Nlgn1/Skil/Caprin2/Arhgap4/Fezf2/Prkdc/Sema4b/Sema4g/Lrrk2/Ccr5/Akap5/Ttc3/Tbc1d24/Hecw1/Arc/Fstl4/Bdnf/Sema4a	48
GO:0022037	BP	GO:0022037	metencephalon development	23/1693	121/23328	1.77147e-05	0.00252434	0.00210385	Nr2c2/Fzd4/Sez6/Mecp2/Grid2/Sema4c/Atrn/Cntn1/Ttbk2/Zfp365/Usp9x/Lhx5/Otx1/Trp53/Dll1/Gli1/Ptpn11/Coq8b/Pcnt/Otx2/Nav2/Abl2/Gbx2	23
GO:0060560	BP	GO:0060560	developmental growth involved in morphogenesis	40/1693	275/23328	2.01154e-05	0.00279653	0.0023307	Sema3c/Sall1/Ulk2/Dbn1/Sirt6/Nlgn3/Bcan/Rarg/Mecp2/Adnp/Tbx2/Bmpr2/Gsk3b/Sema4c/Cdkl5/Slc23a2/Hnf1b/Cpne6/Trim46/Med12/Rims1/Spag9/Sema6c/Usp9x/Syt2/Sema5b/Lamb2/Map2/Sema3d/Hdac6/Fmn1/Kif26b/Arhgap4/Sema4b/Sema4g/Slit3/Ccr5/Fstl4/Bdnf/Sema4a	40
GO:0006650	BP	GO:0006650	glycerophospholipid metabolic process	38/1693	257/23328	2.21215e-05	0.0030022	0.00250211	Mtmr9/Htr2a/Plscr3/Bpnt2/Pla2g4b/Socs4/Pigo/Tmem150a/Slc27a1/Mecp2/Socs7/Cds2/Pld2/Mtmr11/Chkb/Gpaa1/Cln3/Pikfyve/Pik3r1/Pik3cg/Plcb1/Chpt1/Gpam/Inpp5e/Lpgat1/Dgka/Inpp5b/Fam126b/Plek/Fgf2/Pi4k2b/Ajuba/Pik3c2a/Taz/Acp6/Dgkb/Inpp5j/Inpp4b	38
GO:0001655	BP	GO:0001655	urogenital system development	50/1693	376/23328	2.43711e-05	0.00323058	0.00269245	C1galt1/Sall1/Rarg/Glis2/Pygo1/Ptch1/Tgfbr1/Robo2/Hnf1b/Apc/Gcnt1/Plag1/Amh/Erbb4/Lamb2/Pbx1/Mef2c/Notch3/Wnk4/Tns2/Dll1/Vcan/Fmn1/Nle1/Fgf2/Kif26b/Frs2/Pcsk9/Timeless/Lin28a/Pcnt/Gli3/Lrrk2/Il6ra/Anks6/Gsta3/Id2/Cep290/Adamts6/Gata3/Foxf1/Aqp1/Cys1/Mmp2/Bdnf/Plce1/Crlf1/Cfh/Col4a1/Angpt1	50
GO:0010771	BP	GO:0010771	negative regulation of cell morphogenesis involved in differentiation	20/1693	100/23328	2.85186e-05	0.00366192	0.00305194	Sema3c/Ulk2/Nlgn3/Gsk3b/Sema4c/Trim46/Sema6c/Sema5b/Trak2/Map2/Sema3d/Dnm3/Nlgn1/Arhgap4/Sema4b/Sema4g/Ccr5/Ttc3/Fstl4/Sema4a	20
GO:0050803	BP	GO:0050803	regulation of synapse structure or activity	41/1693	289/23328	2.89099e-05	0.00366192	0.00305194	Ppp1r9a/Ssh1/Dbn1/Nlgn3/Chrna7/Mecp2/Adnp/Grid2/Rapgef4/Ntrk2/Rims4/Dmpk/Il1rapl1/Cln3/Gsk3b/Slitrk4/Cdkl5/Adgrl3/Pik3r1/Flrt2/Frmpd4/Sipa1l1/Mef2c/Xlr3b/Igsf9/Pcdh8/Dnm3/Nlgn1/Caprin2/Lrrk2/Adgre5/Fzd9/Amigo3/Arc/Dgkb/Grin2b/Musk/Ins2/Bdnf/Gpc6/Sema4a	41
GO:0021549	BP	GO:0021549	cerebellum development	21/1693	109/23328	3.27762e-05	0.0040614	0.00338488	Nr2c2/Fzd4/Sez6/Mecp2/Grid2/Sema4c/Atrn/Cntn1/Ttbk2/Zfp365/Usp9x/Lhx5/Trp53/Dll1/Gli1/Ptpn11/Coq8b/Pcnt/Nav2/Abl2/Gbx2	21
GO:0048511	BP	GO:0048511	rhythmic process	42/1693	301/23328	3.45571e-05	0.00419096	0.00349286	Foxo3/Kcnma1/Mybbp1a/Fzd4/Arrb1/Chrna7/Fbxl6/Ntrk2/Ncoa2/Bmpr1b/Gsk3b/Relb/Ankfn1/Nrip1/Ppara/Hnf1b/Magel2/Prkcg/Klf9/Usp9x/Amh/Prkaa2/Kcna2/Trp53/Fbxl12/Kdm5a/Stat5b/Nlgn1/Nos3/Adcy1/Egfr/Pgr/Timeless/Prkdc/Drd1/Id2/Kiss1/Grin2b/Ppargc1a/Dtl/Bdnf/Sik1	42
GO:0010976	BP	GO:0010976	positive regulation of neuron projection development	49/1693	372/23328	3.74688e-05	0.00439561	0.00366342	Ptbp1/Itpr1/Stk24/Atp8a2/Fzd4/Scarb2/Ppp1r9a/Dbn1/Nlgn3/Sez6/Gpc2/Mecp2/Adnp/Lrrc7/Nr3c1/Ntrk2/Tmem106b/Il1rapl1/Bmpr2/Gsk3b/Cdkl5/Slc23a2/Robo2/P3h1/Cpne6/Cntn1/Creb3l2/Rims1/Golga2/Ache/Scarf1/Plxna2/Flna/Ptprz1/Hgf/Syt2/Tiam2/Xlr3b/Nlgn1/Epha3/Skil/Caprin2/Camk1d/Akap5/Tbc1d24/Negr1/Abl2/Fut9/Bdnf	49
GO:0032535	BP	GO:0032535	regulation of cellular component size	53/1693	413/23328	3.77868e-05	0.00439561	0.00366342	Tenm1/Sema3c/Kcnma1/Ppp1r9a/Plekhg2/Ssh1/Rab22a/Flii/Ulk2/Dbn1/Slc12a9/Adnp/Ssh3/Sh3bp1/Bag4/Clcn3/Bmpr2/Cln3/Gsk3b/Sema4c/Tmod2/Cdkl5/Add2/Rb1cc1/Trim46/Magel2/Fhod3/Sema6c/Myadm/Sema5b/Wnk3/Map2/Sema3d/Fmn1/Fchsd1/Plek/Aqp4/Akt3/Arpin/Rap1gap2/Arhgap4/Sema4b/Sema4g/Kank3/Whamm/Ccr5/Eln/Aqp1/Fstl4/Bdnf/Nphs1/Slc12a7/Sema4a	53
GO:0072001	BP	GO:0072001	renal system development	45/1693	333/23328	4.10811e-05	0.00464763	0.00387346	C1galt1/Sall1/Glis2/Pygo1/Ptch1/Tgfbr1/Robo2/Hnf1b/Apc/Gcnt1/Erbb4/Lamb2/Pbx1/Mef2c/Notch3/Wnk4/Tns2/Dll1/Vcan/Fmn1/Nle1/Fgf2/Kif26b/Pcsk9/Timeless/Lin28a/Pcnt/Gli3/Lrrk2/Il6ra/Anks6/Gsta3/Id2/Cep290/Adamts6/Gata3/Foxf1/Aqp1/Cys1/Bdnf/Plce1/Crlf1/Cfh/Col4a1/Angpt1	45
GO:0030902	BP	GO:0030902	hindbrain development	28/1693	171/23328	4.15841e-05	0.00464763	0.00387346	Nr2c2/Fzd4/Sez6/Mecp2/Socs7/Grid2/Sema4c/Atrn/Hnf1b/Cntn1/Ttbk2/Plxna2/Flna/Zfp365/Usp9x/Lhx5/Otx1/Trp53/Dll1/Gli1/Ptpn11/Fgf2/Coq8b/Pcnt/Otx2/Nav2/Abl2/Gbx2	28
GO:0016311	BP	GO:0016311	dephosphorylation	49/1693	374/23328	4.30325e-05	0.00471702	0.00393129	Mgat5/Ptpn4/Mtmr9/Ptbp1/Ell/Lmtk3/Pdp2/Ssh1/Tmem132d/Itga1/Mtmr11/Ssh3/Marf1/Ptpn23/Bag4/Ptprb/Ptprj/Cdc25b/Ppm1k/Ubash3b/Eya4/Camsap3/Ppp1r16b/Ptprz1/Slc39a10/Ptprt/Ptpru/Mef2c/Inpp5e/Tns2/Rbm26/Inpp5b/Arpp19/Vcan/Dlg2/Nuak1/Ptpn11/Plek/Bod1l/Sfi1/Wnk1/Ptprc/Dusp1/Acp6/Slc7a14/Alpl/Hpn/Inpp5j/Inpp4b	49
GO:0051965	BP	GO:0051965	positive regulation of synapse assembly	17/1693	80/23328	4.97729e-05	0.00535293	0.00446127	Nlgn3/Adnp/Grid2/Ntrk2/Il1rapl1/Gsk3b/Slitrk4/Adgrl3/Pik3r1/Flrt2/Xlr3b/Nlgn1/Adgre5/Amigo3/Musk/Bdnf/Sema4a	17
GO:0018209	BP	GO:0018209	peptidyl-serine modification	47/1693	357/23328	5.41405e-05	0.00567573	0.0047303	Uhmk1/Oprd1/Tnks/Tenm1/Dyrk2/Mapk7/Hipk1/Plk1/Ern1/Cdk2/Arrb1/Chrna7/Pdpk1/Ntrk2/Hipk3/Dmpk/Bag4/Gsk3b/Tgfbr1/Pkn3/Mapk12/Ttbk2/Prkcg/Hgf/Hipk2/Mlxipl/Smyd3/Camk4/Hdac6/Mast1/Akap9/Fnip1/Plcl1/Akt3/Caprin2/Camk1d/Egfr/Prkdc/Wnk1/Ikbke/Nlk/Lrrk2/Drd1/Tdgf1/Bdnf/Inpp5j/Angpt1	47
GO:0042391	BP	GO:0042391	regulation of membrane potential	56/1693	450/23328	5.47658e-05	0.00567573	0.0047303	Oprd1/Kcnma1/Kcnq3/Kif5b/Rgs7bp/Ppp1r9a/Ssh1/Dbn1/Nlgn3/Slc4a4/Kcnh5/Sez6/Chrna7/Mecp2/Grid2/Rapgef4/Ntrk2/Rims4/Dmpk/Abcd1/Cln3/Gsk3b/Stx1b/Cacnb4/Kcnh1/Slmap/Rims1/Gabrb2/Glra3/Flna/Ank2/Scn2a/Mef2c/Kcna2/Akap6/Clcn1/Akap9/Ano1/Kcnj10/Nlgn1/Ank3/Npas4/Ctns/Lrrk2/Scn3a/Drd1/Cacna1h/Tbc1d24/Grin2b/Kcnh7/Alox12/Usp53/Atpif1/Bdnf/Hcn3/Kcne2	56
GO:0071248	BP	GO:0071248	cellular response to metal ion	26/1693	156/23328	5.6709e-05	0.00572154	0.00476848	Hsf1/Syt10/Mecp2/Kcnh1/Cpne6/Glra3/Mcoln1/Prkaa2/Syt2/Mef2c/Cpne3/Dlg2/Fos/Nlgn1/Ank3/Junb/Egfr/Wnk1/Lrrk2/Cpne7/Id2/Cpne8/Cpne2/Syt15/Aqp1/Mt2	26
GO:0048660	BP	GO:0048660	regulation of smooth muscle cell proliferation	27/1693	165/23328	5.72154e-05	0.00572154	0.00476848	Ern1/Cdkn1a/Gsk3b/Bmpr1a/Ddx39b/Pik3r1/Ager/Shc1/Mef2c/Notch3/Trp53/Calcrl/Stat5b/Ang/Nos3/Fgf2/Egfr/Frs2/Prkdc/Ccn4/Il6ra/Npr1/Id2/Ppargc1a/Alox12/Tcf7l2/Mmp2	27
GO:0001822	BP	GO:0001822	kidney development	43/1693	318/23328	5.93518e-05	0.00583285	0.00486125	C1galt1/Sall1/Glis2/Pygo1/Ptch1/Tgfbr1/Robo2/Hnf1b/Apc/Gcnt1/Erbb4/Lamb2/Pbx1/Mef2c/Notch3/Wnk4/Tns2/Dll1/Vcan/Fmn1/Nle1/Fgf2/Kif26b/Pcsk9/Timeless/Lin28a/Pcnt/Gli3/Lrrk2/Il6ra/Anks6/Gsta3/Id2/Cep290/Adamts6/Gata3/Aqp1/Cys1/Bdnf/Plce1/Crlf1/Cfh/Angpt1	43
GO:0008361	BP	GO:0008361	regulation of cell size	32/1693	213/23328	6.97542e-05	0.00655724	0.00546497	Sema3c/Kcnma1/Ulk2/Dbn1/Slc12a9/Adnp/Clcn3/Bmpr2/Cln3/Gsk3b/Sema4c/Cdkl5/Rb1cc1/Trim46/Sema6c/Sema5b/Wnk3/Map2/Sema3d/Plek/Aqp4/Akt3/Rap1gap2/Arhgap4/Sema4b/Sema4g/Ccr5/Aqp1/Fstl4/Bdnf/Slc12a7/Sema4a	32
GO:0099565	BP	GO:0099565	chemical synaptic transmission, postsynaptic	19/1693	98/23328	6.9931e-05	0.00655724	0.00546497	Ppp1r9a/Ssh1/Dbn1/Nlgn3/Sez6/Chrna7/Mecp2/Grid2/Dmpk/Gsk3b/Stx1b/Rims1/Mef2c/Nlgn1/Npas4/Lrrk2/Tbc1d24/Grin2b/Bdnf	19
GO:0010921	BP	GO:0010921	regulation of phosphatase activity	22/1693	123/23328	7.0174e-05	0.00655724	0.00546497	Mgat5/Mtmr9/Ell/Lmtk3/Tmem132d/Itga1/Marf1/Bag4/Camsap3/Slc39a10/Mef2c/Rbm26/Vcan/Dlg2/Nuak1/Plek/Bod1l/Sfi1/Wnk1/Ptprc/Slc7a14/Hpn	22
GO:0007389	BP	GO:0007389	pattern specification process	58/1693	478/23328	8.25858e-05	0.00759257	0.00632784	Mib1/Ring1/Sema3c/Tulp3/Mks1/Hipk1/Rarg/Dvl2/Tbx6/Ptch1/Tbx2/Bmpr2/Bmpr1b/Ccdc151/Bmpr1a/Foxg1/Tgfbr1/Robo2/Hnf1b/Apc/Med12/Chrd/Plxna2/Kdm6a/Itgam/Hipk2/Erbb4/Cluap1/Pbx1/Mef2c/Zic1/Zic2/Otx1/Cdk20/Pcdh8/Trp53/Dll1/Gli1/Eng/Uncx/Nle1/Pcgf2/Fgf2/Frs2/Fezf2/Prkdc/Tctn1/Gli3/Anks6/Otx2/Cep290/Dnah5/Arc/Foxf1/Tdgf1/Rfx3/Gbx2/Nek8	58
GO:0046488	BP	GO:0046488	phosphatidylinositol metabolic process	24/1693	142/23328	8.58243e-05	0.00772067	0.00643461	Mtmr9/Htr2a/Bpnt2/Socs4/Pigo/Tmem150a/Slc27a1/Socs7/Mtmr11/Gpaa1/Pikfyve/Pik3r1/Pik3cg/Plcb1/Inpp5e/Lpgat1/Inpp5b/Fam126b/Plek/Fgf2/Pi4k2b/Pik3c2a/Inpp5j/Inpp4b	24
GO:0050771	BP	GO:0050771	negative regulation of axonogenesis	15/1693	68/23328	8.66883e-05	0.00772067	0.00643461	Sema3c/Ulk2/Sema4c/Trim46/Sema6c/Sema5b/Trak2/Map2/Sema3d/Arhgap4/Sema4b/Sema4g/Ccr5/Fstl4/Sema4a	15
GO:0050773	BP	GO:0050773	regulation of dendrite development	30/1693	197/23328	9.01457e-05	0.0078869	0.00657314	Ppp1r9a/Dbn1/Nlgn3/Sez6/Mecp2/Nr3c1/Rapgef4/Ntrk2/Tmem106b/Il1rapl1/Fat3/Gsk3b/Cdkl5/Hecw2/Camsap2/Ache/Ptprz1/Sipa1l1/Mef2c/Xlr3b/Dnm3/Nlgn1/Caprin2/Camk1d/Lrrk2/Akap5/Tbc1d24/Hecw1/Arc/Fstl4	30
GO:0099519	BP	GO:0099519	dense core granule cytoskeletal transport	6/1693	12/23328	9.1322e-05	0.0078869	0.00657314	Kif5a/Kif5b/Mecp2/Kif1b/Trim46/Map2	6
GO:0044839	BP	GO:0044839	cell cycle G2/M phase transition	23/1693	134/23328	9.37612e-05	0.007948	0.00662407	Plk1/Bach1/Cdk2/Kcnh5/Ccny/Mecp2/Cdkn1a/Fbxl6/Ccna2/Akap8l/Cdc25b/Miip/Plcb1/Pagr1a/Taok1/Abcb1a/Pbx1/Uimc1/Fbxl12/Arpp19/Cdk14/Akap8/Dtl	23
GO:0048659	BP	GO:0048659	smooth muscle cell proliferation	27/1693	170/23328	9.66307e-05	0.007948	0.00662407	Ern1/Cdkn1a/Gsk3b/Bmpr1a/Ddx39b/Pik3r1/Ager/Shc1/Mef2c/Notch3/Trp53/Calcrl/Stat5b/Ang/Nos3/Fgf2/Egfr/Frs2/Prkdc/Ccn4/Il6ra/Npr1/Id2/Ppargc1a/Alox12/Tcf7l2/Mmp2	27
GO:0030517	BP	GO:0030517	negative regulation of axon extension	12/1693	47/23328	9.83582e-05	0.007948	0.00662407	Sema3c/Sema4c/Trim46/Sema6c/Sema5b/Map2/Sema3d/Arhgap4/Sema4b/Sema4g/Ccr5/Sema4a	12
GO:0033002	BP	GO:0033002	muscle cell proliferation	34/1693	236/23328	9.86006e-05	0.007948	0.00662407	Six5/Ern1/Cdkn1a/Tbx2/Gsk3b/Bmpr1a/Ddx39b/Tgfbr1/Apc/Pik3r1/Ager/Shc1/Erbb4/Mef2c/Notch3/Trp53/Calcrl/Gli1/Stat5b/Ang/Nos3/Fgf2/Egfr/Frs2/Prkdc/Ccn4/Il6ra/Npr1/Id2/Ppargc1a/Alox12/Tcf7l2/Mmp2/Angpt1	34
GO:1990138	BP	GO:1990138	neuron projection extension	30/1693	198/23328	9.90014e-05	0.007948	0.00662407	Sema3c/Ulk2/Dbn1/Nlgn3/Bcan/Mecp2/Adnp/Bmpr2/Gsk3b/Sema4c/Cdkl5/Slc23a2/Cpne6/Trim46/Rims1/Spag9/Sema6c/Usp9x/Syt2/Sema5b/Lamb2/Map2/Sema3d/Arhgap4/Sema4b/Sema4g/Slit3/Ccr5/Bdnf/Sema4a	30
GO:0007269	BP	GO:0007269	neurotransmitter secretion	29/1693	189/23328	0.000102215	0.00798121	0.00665175	Htr2a/Syt10/Chrm2/Ppp1r9a/Chrna7/Ntrk2/Rims4/Gsk3b/Stx1b/Cacnb4/Kcnh1/Napb/Erc2/Rims1/Glra3/Stxbp2/Prkcg/Syt2/Syn3/Mef2c/Erc1/Nlgn1/Doc2g/Adcy1/Stx2/Lrrk2/Drd1/Slc6a9/Pclo	29
GO:0099643	BP	GO:0099643	signal release from synapse	29/1693	189/23328	0.000102215	0.00798121	0.00665175	Htr2a/Syt10/Chrm2/Ppp1r9a/Chrna7/Ntrk2/Rims4/Gsk3b/Stx1b/Cacnb4/Kcnh1/Napb/Erc2/Rims1/Glra3/Stxbp2/Prkcg/Syt2/Syn3/Mef2c/Erc1/Nlgn1/Doc2g/Adcy1/Stx2/Lrrk2/Drd1/Slc6a9/Pclo	29
GO:0045860	BP	GO:0045860	positive regulation of protein kinase activity	54/1693	440/23328	0.000106387	0.00816722	0.00680677	Tenm1/Htr2a/Traf7/Fzd4/Ppp1r9a/Ern1/Ccny/Ddx3x/Arrb1/Chrna7/Slc27a1/Cdkn1a/Itga1/Adnp/Dvl2/Pdpk1/Cspg4/Tlr9/Cdc25b/Tgfbr1/Telo2/Inava/Map2k3/Map2k6/Pik3cg/Spag9/Parp16/Ager/Shc1/Hgf/Adam8/Taok1/Pxn/Akap6/Ptpn11/Ang/Card10/Magi3/Fgf2/Egfr/Frs2/Grm5/Lrrk2/Il6ra/Ajuba/Ptprc/Cd86/Fgd4/Map4k2/Ins2/Mst1r/Tdgf1/Plce1/Angpt1	54
GO:0030308	BP	GO:0030308	negative regulation of cell growth	30/1693	199/23328	0.000108631	0.00816722	0.00680677	Sema3c/Tchp/Ulk2/Ddx3x/Mecp2/Cdkn1a/Ptprj/Bmpr2/Sema4c/Ppara/P3h1/Trim46/Spag9/Minar1/Sema6c/Sema5b/Map2/Trp53/Sema3d/Foxk1/Caprin2/Arhgap4/Sema4b/Sema4g/Slit3/Ccr5/Cyp27b1/Zfp418/Fstl4/Sema4a	30
GO:0071277	BP	GO:0071277	cellular response to calcium ion	16/1693	77/23328	0.000108896	0.00816722	0.00680677	Syt10/Kcnh1/Cpne6/Mcoln1/Prkaa2/Syt2/Mef2c/Cpne3/Fos/Nlgn1/Junb/Wnk1/Cpne7/Cpne8/Cpne2/Syt15	16
GO:0001505	BP	GO:0001505	regulation of neurotransmitter levels	36/1693	257/23328	0.00011203	0.00829314	0.00691171	Htr2a/Syt10/Chrm2/Ppp1r9a/Aldh5a1/Chrna7/Ntrk2/Rims4/Cln3/Gsk3b/Stx1b/Cacnb4/Kcnh1/Napb/Erc2/Rims1/Glra3/Stxbp2/Slc29a2/Ache/Slc1a2/Prkcg/Syt2/Syn3/Mef2c/Erc1/Slc29a4/Kcnj10/Nlgn1/Doc2g/Adcy1/Stx2/Lrrk2/Drd1/Slc6a9/Pclo	36
GO:0007626	BP	GO:0007626	locomotory behavior	36/1693	258/23328	0.000121285	0.00886316	0.00738678	Oprd1/Prex2/Strn/Kcnma1/Fzd4/Dbn1/Sez6/Mecp2/Clcn3/Ncoa2/Idua/Cacnb4/Ankfn1/Adgrl3/Adcy5/Gaa/Lsamp/Slc22a5/Hipk2/Myo5a/Zic1/Kcnj10/Fezf2/Vps13a/Grm5/Ctns/Lrrk2/Drd1/Id2/Negr1/Nav2/Abl2/Grin2d/Oprk1/Slc4a10/Tbce	36
GO:0000187	BP	GO:0000187	activation of MAPK activity	21/1693	119/23328	0.000123886	0.00893861	0.00744967	Ern1/Arrb1/Chrna7/Itga1/Cspg4/Inava/Map2k3/Map2k6/Spag9/Shc1/Hgf/Pxn/Ptpn11/Frs2/Lrrk2/Ptprc/Fgd4/Map4k2/Ins2/Tdgf1/Plce1	21
GO:0060249	BP	GO:0060249	anatomical structure homeostasis	52/1693	422/23328	0.000127774	0.00899153	0.00749377	Tnks/Mks1/Itgav/Sirt6/Ctss/Tcirg1/Slx1b/Clcn3/Tlr9/Idua/Zbtb48/Dcp2/Mdm1/Kcnh1/Col2a1/Ubash3b/Tnks2/Apc/Telo2/Inava/Gaa/Slc22a5/Flt3l/Nphp4/Zfp365/Homer2/Erbb4/Adam8/Taok1/Abcb1a/Wnk3/Erc1/Ptpn11/Akt3/Nos3/Poc1b/Egfr/Mapk15/Prkdc/Col11a2/Gpr55/Ylpm1/Ildr2/Ltbp3/Cep290/Hmbox1/Rtel1/Xrcc3/Recql4/Ccne2/Crocc/Angpt1	52
GO:0150063	BP	GO:0150063	visual system development	52/1693	422/23328	0.000127774	0.00899153	0.00749377	Ring1/Tulp3/Six5/Atp8a2/Fzd4/Hipk1/Tgif2/Rarg/Slc39a5/Tcirg1/Ntrk2/Tbx2/Fat3/Bmpr2/Bmpr1b/Mdm1/Nhs/P2ry12/Tgfbr1/Apc/Ache/Nphp4/Itgam/Clcn2/Hipk2/Lamb2/Chrdl1/Pbx1/Cdk20/Hps1/Dll1/Skil/Fgf2/Egfr/Frs2/Pcnt/Gli3/Ctns/Otx2/Slc4a5/Cep290/Ikzf1/Atf6/Col5a2/Gata3/Aqp1/Bdnf/Vax1/Cfh/Kmt2c/Col4a1/Crybb3	52
GO:0048015	BP	GO:0048015	phosphatidylinositol-mediated signaling	26/1693	164/23328	0.000132915	0.00923921	0.0077002	Cbl/Prex2/Htr2a/Pld2/Ntrk2/Nyap2/Rgl2/Plcd1/Kcnh1/Pik3r1/Ppp1r16b/Pik3cg/Plcb1/Lime1/Hgf/Erbb4/Inpp5e/Plcl1/Adora3/Egfr/Pik3c2a/Ins2/Pik3ap1/Gata3/Plce1/Angpt1	26
GO:0006821	BP	GO:0006821	chloride transport	19/1693	103/23328	0.000140117	0.00962252	0.00801965	Slc12a9/Clcn3/Slc26a6/Clic5/Clcn5/Gabrb2/Glra3/Clcn2/Abcb1a/Ano8/Wnk4/Clcn1/Ano1/Clic3/Slc4a1/Grm5/Clic6/Car7/Slc12a7	19
GO:0099003	BP	GO:0099003	vesicle-mediated transport in synapse	36/1693	260/23328	0.00014189	0.00962827	0.00802445	Htr2a/Syt10/Chrm2/Nlgn3/Dnajc5/Chrna7/Rapgef4/Rims4/Clcn3/Gsk3b/Stx1b/Cacnb4/Kcnh1/Napb/Erc2/Rims1/4932438A13Rik/Glra3/Prkcg/Syt2/Syn3/Pcdh17/Erc1/Usp46/Dnajc6/Dnm3/Nlgn1/Gsg1l/Adcy1/Stx2/Lrrk2/Akap5/Drd1/Tbc1d24/Arc/Pclo	36
GO:0048675	BP	GO:0048675	axon extension	23/1693	138/23328	0.00014827	0.00985606	0.00821429	Sema3c/Ulk2/Dbn1/Nlgn3/Adnp/Bmpr2/Gsk3b/Sema4c/Cdkl5/Trim46/Sema6c/Usp9x/Sema5b/Lamb2/Map2/Sema3d/Arhgap4/Sema4b/Sema4g/Slit3/Ccr5/Bdnf/Sema4a	23
GO:1903305	BP	GO:1903305	regulation of regulated secretory pathway	29/1693	193/23328	0.000148705	0.00985606	0.00821429	Htr2a/Syt10/Chrm2/Chrna7/Pld2/Pdpk1/Rest/Rims4/Gsk3b/Stx1b/Cacnb4/Kcnh1/Mical1/Napb/Rims1/Glra3/Stxbp2/Prkcg/Itgam/Syt2/Erc1/Nlgn1/Adcy1/Adora3/Lrrk2/Drd1/Cacna1h/Syt15/Foxf1	29
GO:0045055	BP	GO:0045055	regulated exocytosis	36/1693	261/23328	0.00015333	0.0100112	0.00834357	Htr2a/Syt10/Chrm2/Chrna7/Pld2/Pdpk1/Rapgef4/Rest/Rims4/Gsk3b/Stx1b/Cacnb4/Kcnh1/Mical1/Napb/Erc2/Rims1/Glra3/Stxbp2/Prkcg/Itgam/Syt2/Arhgap17/Erc1/Plek/Nlgn1/Adcy1/Adora3/Stx2/Lrrk2/Drd1/Cacna1h/Syt15/Foxf1/Milr1/Pclo	36
GO:2000146	BP	GO:2000146	negative regulation of cell motility	39/1693	291/23328	0.000154558	0.0100112	0.00834357	Abhd2/Foxo3/Stk24/Mecp2/Ptpn23/Ptprj/Gsk3b/Bmpr1a/Ldlrad4/Nexmif/Nav3/Miip/Chrd/Plcb1/Ager/Erbb4/Ptprt/Ptpru/Mef2c/Robo4/Eng/Card10/Adora3/Reck/Fgf2/Arhgap4/Mapk15/Tbxa2r/Trp53inp1/Scai/Ccr5/Tie1/Drd1/Dusp1/Mmrn2/Kiss1/Ppargc1a/Gata3/Ccdc125	39
GO:0032147	BP	GO:0032147	activation of protein kinase activity	34/1693	242/23328	0.000161579	0.0102581	0.00854939	Traf7/Ern1/Arrb1/Chrna7/Itga1/Adnp/Pdpk1/Cspg4/Tgfbr1/Inava/Map2k3/Map2k6/Spag9/Shc1/Hgf/Taok1/Pxn/Ptpn11/Ang/Card10/Fgf2/Egfr/Frs2/Grm5/Lrrk2/Il6ra/Ptprc/Cd86/Fgd4/Map4k2/Ins2/Tdgf1/Plce1/Angpt1	34
GO:0048880	BP	GO:0048880	sensory system development	52/1693	426/23328	0.000161971	0.0102581	0.00854939	Ring1/Tulp3/Six5/Atp8a2/Fzd4/Hipk1/Tgif2/Rarg/Slc39a5/Tcirg1/Ntrk2/Tbx2/Fat3/Bmpr2/Bmpr1b/Mdm1/Nhs/P2ry12/Tgfbr1/Apc/Ache/Nphp4/Itgam/Clcn2/Hipk2/Lamb2/Chrdl1/Pbx1/Cdk20/Hps1/Dll1/Skil/Fgf2/Egfr/Frs2/Pcnt/Gli3/Ctns/Otx2/Slc4a5/Cep290/Ikzf1/Atf6/Col5a2/Gata3/Aqp1/Bdnf/Vax1/Cfh/Kmt2c/Col4a1/Crybb3	52
GO:0030198	BP	GO:0030198	extracellular matrix organization	40/1693	302/23328	0.00016514	0.0103439	0.0086209	Colgalt1/Plod3/Ctss/Idua/Atxn1l/Tgfbr1/P3h1/Col2a1/Loxl3/Ercc2/Adamts10/Vps33b/Flrt2/Pomt1/Lamb2/Col15a1/Eng/Reck/Col11a2/Mmp15/Myh11/Loxl1/Ltbp3/Col5a3/Tnxb/Adamtsl4/Ntn4/Mmp11/Col5a2/Adamts6/Eln/Abl2/Foxf1/Mmp2/Phldb1/Col4a2/Wdr72/Hpn/Adamts19/Col4a1	40
GO:0016570	BP	GO:0016570	histone modification	54/1693	448/23328	0.000169324	0.0104907	0.00874325	Tbl1x/Ring1/Cxxc1/Rcor1/Tcf3/Hdac10/Sirt6/Cdk2/Crtc2/Arrb1/Mecp2/Ccna2/Kmt5c/Rest/Cdk9/Akap8l/Cdc73/Pcgf3/Tet1/Hdac7/Mier2/Eya4/H1f4/Rybp/Gm5136/Kdm6a/Pagr1a/Mrgbp/Kat6a/Ash1l/Smyd3/Trp53/Uimc1/Kmt2e/Hdac6/Kdm5a/Naa40/Pcgf2/Kdm5d/Jmjd1c/Setd1b/Slk/Akap8/Ddb2/Setd6/Fendrr/Lrrk2/Drd1/Prdm9/Gata3/Uhrf1/Zfp451/Kmt2c/Prdm8	54
GO:0001558	BP	GO:0001558	regulation of cell growth	53/1693	438/23328	0.000175639	0.0106327	0.00886153	Sema3c/Tchp/Ulk2/Dbn1/Ddx3x/Brat1/Mecp2/Cdkn1a/Adnp/Nr3c1/Ptprj/Bmpr2/Ptch2/Gsk3b/Sema4c/Cdc73/Ddx39b/Cdkl5/Tgfbr1/Slc23a2/Ppara/P3h1/Cpne6/Trim46/Rims1/4932438A13Rik/Spag9/Minar1/Sema6c/Syt2/Sema5b/Atad3a/Map2/Trp53/Sema3d/Akap6/Foxk1/Caprin2/Arhgap4/Egfr/Sfn/Il3ra/Sema4b/Sema4g/Slit3/Ccn4/Ccr5/Cyp27b1/Zfp418/Fstl4/Bdnf/Hpn/Sema4a	53
GO:0019722	BP	GO:0019722	calcium-mediated signaling	31/1693	214/23328	0.000176983	0.0106327	0.00886153	Dyrk2/Ptbp1/Itpr1/Cherp/Mapk7/Ppp1r9a/Pdpk1/Ntrk2/Dmpk/Ptprj/Gsk3b/P2ry12/Exoc4/Homer2/Ank2/Rcan3/Myo5a/Ksr2/Akap6/Adora3/Grm5/Lrrk2/Ccr5/Ptprc/Akap5/Drd1/Zap70/Tpcn2/Sgcd/Pln/Tnni3	31
GO:0043062	BP	GO:0043062	extracellular structure organization	40/1693	303/23328	0.000177211	0.0106327	0.00886153	Colgalt1/Plod3/Ctss/Idua/Atxn1l/Tgfbr1/P3h1/Col2a1/Loxl3/Ercc2/Adamts10/Vps33b/Flrt2/Pomt1/Lamb2/Col15a1/Eng/Reck/Col11a2/Mmp15/Myh11/Loxl1/Ltbp3/Col5a3/Tnxb/Adamtsl4/Ntn4/Mmp11/Col5a2/Adamts6/Eln/Abl2/Foxf1/Mmp2/Phldb1/Col4a2/Wdr72/Hpn/Adamts19/Col4a1	40
GO:0048017	BP	GO:0048017	inositol lipid-mediated signaling	26/1693	167/23328	0.000179483	0.0106568	0.00888163	Cbl/Prex2/Htr2a/Pld2/Ntrk2/Nyap2/Rgl2/Plcd1/Kcnh1/Pik3r1/Ppp1r16b/Pik3cg/Plcb1/Lime1/Hgf/Erbb4/Inpp5e/Plcl1/Adora3/Egfr/Pik3c2a/Ins2/Pik3ap1/Gata3/Plce1/Angpt1	26
GO:0001570	BP	GO:0001570	vasculogenesis	18/1693	97/23328	0.000192184	0.0108932	0.00907869	Itgb8/Fzd4/Tgfbr3l/Ntrk2/Rin2/Ptprj/Amot/Hdac7/Wars2/Eng/Junb/Tie1/Heg1/Xdh/Foxf1/Tdgf1/Tnni3/Angpt1	18
GO:0060070	BP	GO:0060070	canonical Wnt signaling pathway	38/1693	284/23328	0.000192792	0.0108932	0.00907869	Tnks/Foxo3/Tbl1x/Mks1/Fzd4/Ccny/Ddx3x/Dvl2/Lmbr1l/Pygo1/Gsk3b/Tnks2/Tle2/Apc/Med12/Kdm6a/Nphp4/Usp34/Ptpru/Fzd3/Dkkl1/Cdk14/Gli1/Znrf3/Nle1/Caprin2/Tcf7/Reck/Tmem131l/Fgf2/Egfr/Wnk1/Gli3/Lrrk2/Fzd9/Ins2/Tcf7l2/Gata3	38
GO:0045926	BP	GO:0045926	negative regulation of growth	36/1693	264/23328	0.000192795	0.0108932	0.00907869	Sema3c/Tchp/Ulk2/Ddx3x/Mecp2/Cdkn1a/Wwc2/Ptprj/Ptch1/Bmpr2/Gsk3b/Sema4c/Ppara/P3h1/Apc/Trim46/Spag9/Minar1/Sema6c/Sema5b/Ankrd26/Map2/Trp53/Sema3d/Foxk1/Caprin2/Arhgap4/Sema4b/Sema4g/Slit3/Ccr5/Cyp27b1/Tcf7l2/Zfp418/Fstl4/Sema4a	36
GO:0060078	BP	GO:0060078	regulation of postsynaptic membrane potential	20/1693	114/23328	0.000192966	0.0108932	0.00907869	Rgs7bp/Ppp1r9a/Ssh1/Dbn1/Nlgn3/Sez6/Chrna7/Mecp2/Grid2/Dmpk/Gsk3b/Stx1b/Rims1/Mef2c/Nlgn1/Npas4/Lrrk2/Tbc1d24/Grin2b/Bdnf	20
GO:0071711	BP	GO:0071711	basement membrane organization	9/1693	30/23328	0.00019302	0.0108932	0.00907869	Plod3/Ctss/Flrt2/Lamb2/Ntn4/Mmp11/Phldb1/Hpn/Col4a1	9
GO:0006836	BP	GO:0006836	neurotransmitter transport	34/1693	245/23328	0.00020498	0.0114548	0.0095467	Sv2c/Htr2a/Syt10/Chrm2/Ppp1r9a/Chrna7/Ntrk2/Rims4/Gsk3b/Stx1b/Cacnb4/Kcnh1/Napb/Erc2/Rims1/Glra3/Stxbp2/Slc29a2/Slc1a2/Prkcg/Syt2/Syn3/Mef2c/Erc1/Slc29a4/Kcnj10/Nlgn1/Doc2g/Adcy1/Stx2/Lrrk2/Drd1/Slc6a9/Pclo	34
GO:0106027	BP	GO:0106027	neuron projection organization	19/1693	106/23328	0.000207109	0.0114613	0.00955218	Ppp1r9a/Dbn1/Nlgn3/Chrna7/Abcd1/Gsk3b/Zfp365/Epha5/Sipa1l1/Xlr3b/Hdac6/Dnm3/Nlgn1/Caprin2/Lrrk2/Arc/Grin2b/Ins2/Abl2	19
GO:0042692	BP	GO:0042692	muscle cell differentiation	49/1693	399/23328	0.000213588	0.0117063	0.00975631	Nebl/Ptbp1/Flii/Tarbp2/Mecp2/Myh6/Nr3c1/Dmpk/Tbx2/Ankrd17/Gsk3b/Cdk9/Neurl2/Cacnb4/Sema4c/Ddx39b/Tmod2/Ppara/Ankrd23/Flt3l/Fhod3/Ptgfrn/Spag9/Stac3/Ank2/Cd53/Mef2c/Asf1a/Smyd3/Akap6/Hdac6/Dll1/Eng/Sox6/Klhl40/Frs2/Ccn4/Myh11/Id2/Wfikkn1/Ins2/Zfp418/Foxf1/Sgcd/Ehd2/Tdgf1/Bdnf/Nphs1/Sik1	49
GO:0048846	BP	GO:0048846	axon extension involved in axon guidance	10/1693	37/23328	0.000223696	0.0119808	0.00998511	Sema3c/Bmpr2/Sema4c/Sema6c/Sema5b/Sema3d/Sema4b/Sema4g/Slit3/Sema4a	10
GO:1902284	BP	GO:1902284	neuron projection extension involved in neuron projection guidance	10/1693	37/23328	0.000223696	0.0119808	0.00998511	Sema3c/Bmpr2/Sema4c/Sema6c/Sema5b/Sema3d/Sema4b/Sema4g/Slit3/Sema4a	10
GO:0051963	BP	GO:0051963	regulation of synapse assembly	21/1693	124/23328	0.000224903	0.0119808	0.00998511	Ppp1r9a/Nlgn3/Adnp/Grid2/Ntrk2/Il1rapl1/Gsk3b/Slitrk4/Adgrl3/Pik3r1/Flrt2/Sipa1l1/Mef2c/Xlr3b/Nlgn1/Adgre5/Amigo3/Musk/Bdnf/Gpc6/Sema4a	21
GO:0048639	BP	GO:0048639	positive regulation of developmental growth	31/1693	217/23328	0.000227949	0.0120306	0.0100266	Hsf1/Atp8a2/Dbn1/Mecp2/Adnp/Nr3c1/Tbx2/Bmpr2/Gsk3b/Bmpr1a/Ddx39b/Cdkl5/Slc23a2/Cpne6/Rims1/Plcb1/Gpam/Erbb4/Syt2/Mef2c/Celf1/Akap6/Dll1/Gli1/Stat5b/Fgf2/Prkdc/Ccn4/Ikzf1/Musk/Bdnf	31
GO:0050919	BP	GO:0050919	negative chemotaxis	11/1693	44/23328	0.000233342	0.0122023	0.0101697	Sema3c/Itgav/Sema4c/Robo2/Sema6c/Sema3d/Sema4b/Sema4g/Slit3/Robo3/Sema4a	11
GO:0050770	BP	GO:0050770	regulation of axonogenesis	30/1693	208/23328	0.000241058	0.0124912	0.0104105	Sema3c/Ulk2/Dbn1/Adnp/Ntrk2/Bmpr2/Gsk3b/Sema4c/Cdkl5/Robo2/Trim46/Golga2/Ache/Plxna2/Sema6c/Tiam2/Sema5b/Sipa1l1/Trak2/Map2/Sema3d/Skil/Arhgap4/Fezf2/Sema4b/Sema4g/Ccr5/Fstl4/Bdnf/Sema4a	30
GO:0030336	BP	GO:0030336	negative regulation of cell migration	37/1693	278/23328	0.000258449	0.0131879	0.0109912	Abhd2/Foxo3/Stk24/Mecp2/Ptpn23/Ptprj/Gsk3b/Bmpr1a/Ldlrad4/Nexmif/Nav3/Miip/Chrd/Plcb1/Ager/Erbb4/Ptprt/Ptpru/Mef2c/Robo4/Eng/Card10/Adora3/Reck/Fgf2/Arhgap4/Mapk15/Tbxa2r/Trp53inp1/Scai/Ccr5/Tie1/Drd1/Dusp1/Mmrn2/Kiss1/Ppargc1a	37
GO:0032253	BP	GO:0032253	dense core granule localization	6/1693	14/23328	0.000261445	0.0131879	0.0109912	Kif5a/Kif5b/Mecp2/Kif1b/Trim46/Map2	6
GO:1901950	BP	GO:1901950	dense core granule transport	6/1693	14/23328	0.000261445	0.0131879	0.0109912	Kif5a/Kif5b/Mecp2/Kif1b/Trim46/Map2	6
GO:1901890	BP	GO:1901890	positive regulation of cell junction assembly	20/1693	117/23328	0.000276398	0.0137749	0.0114804	Nlgn3/Adnp/Grid2/Ntrk2/Ptprj/Il1rapl1/Gsk3b/Slitrk4/Adgrl3/Pik3r1/Nphp4/Flrt2/Xlr3b/Fmn1/Nlgn1/Adgre5/Amigo3/Musk/Bdnf/Sema4a	20
GO:0010001	BP	GO:0010001	glial cell differentiation	34/1693	249/23328	0.000278977	0.0137749	0.0114804	Tppp/Nlgn3/Mecp2/Il6st/Ntrk2/Ptprj/Sox13/Zfp488/Med12/Ercc2/Ptprz1/Itgam/Exoc4/Zfp365/Ager/Lamb2/Rnf112/Nsun5/Dll1/Clcf1/Ptpn11/Sox6/Kcnj10/Fgf2/Egfr/Lin28a/Gli3/Mycn/Otx2/Drd1/Id2/Tcf7l2/Abl2/Prdm8	34
GO:0015698	BP	GO:0015698	inorganic anion transport	23/1693	144/23328	0.000282657	0.0137749	0.0114804	Slc26a2/Slc12a9/Clcn3/Slc26a6/Slc26a11/Clic5/Clcn5/Gabrb2/Glra3/Clcn2/Xpr1/Abcb1a/Ano8/Wnk4/Slc26a10/Clcn1/Ano1/Clic3/Slc4a1/Grm5/Clic6/Car7/Slc12a7	23
GO:0032228	BP	GO:0032228	regulation of synaptic transmission, GABAergic	10/1693	38/23328	0.000284006	0.0137749	0.0114804	Kif5b/Phf24/Cln3/Erbb4/Usp46/Nlgn1/Plcl1/Npas4/Car7/Bdnf	10
GO:0006476	BP	GO:0006476	protein deacetylation	18/1693	100/23328	0.000285165	0.0137749	0.0114804	Tbl1x/Rcor1/Hdac10/Tppp/Sirt6/Rest/Akap8l/Hdac7/Mier2/Flna/Prkaa2/Sirt4/Trp53/Hdac6/Kdm5a/Akap8/Lrrk2/Nek3	18
GO:0071526	BP	GO:0071526	semaphorin-plexin signaling pathway	11/1693	45/23328	0.000288777	0.0138168	0.0115152	Sema3c/Sh3bp1/Sema4c/Plxna2/Flna/Sema6c/Sema5b/Sema3d/Sema4b/Sema4g/Sema4a	11
GO:0014706	BP	GO:0014706	striated muscle tissue development	53/1693	447/23328	0.000290879	0.0138168	0.0115152	Nebl/Sema3c/Sirt6/Srpk3/Myh6/Nr3c1/Tbx2/Gsk3b/Bmpr1a/Ddx39b/Tgfbr1/Ppara/Hdac7/Apc/Usp19/Fhod3/Stac3/Erbb4/Hmg20b/Mef2c/Akap6/Hdac6/Dll1/Ccm2l/Gli1/Eng/Tsc22d3/Sox6/Fos/Nr4a1/Skil/Klhl40/Fgf2/Frs2/Ccn4/Hivep3/Myh11/Taz/Id2/Heg1/Eln/Tcf7l2/Zfp418/Sgcd/Tdgf1/Bdnf/Nphs1/Vax1/Pln/Tnni3/Meg3/Sik1/Angpt1	53
GO:0034329	BP	GO:0034329	cell junction assembly	51/1693	426/23328	0.000298023	0.0140391	0.0117005	Itgav/Ppp1r9a/Hipk1/Nlgn3/Mecp2/Adnp/Pdpk1/Grid2/Sh3bp1/Ntrk2/Ptprj/Il1rapl1/Gsk3b/Pcdhb16/Slitrk4/Add2/Hdac7/Adgrl3/Gabrb2/Pik3r1/Camsap3/Ache/Nphp4/Flrt2/Erbb4/Sipa1l1/Pxn/Mef2c/Xlr3b/Pcdh17/Fmn1/Dnm3/Nlgn1/Epha3/Micall2/Slk/Npas4/Whamm/Ajuba/Adgre5/Amigo3/Heg1/Musk/Cdh7/Cdh18/Bdnf/Gpc6/Sema4a/Cntn5/Pclo/Cdh19	51
GO:0002062	BP	GO:0002062	chondrocyte differentiation	19/1693	109/23328	0.000300618	0.0140453	0.0117057	Bpnt2/Glg1/Rarg/Bmpr2/Bmpr1b/Bmpr1a/Tgfbr1/Col2a1/Creb3l2/Pkdcc/Mef2c/Thrb/Ptpn11/Sox6/Col11a2/Gli3/Ccn4/Ltbp3/Ecm1	19
GO:0006644	BP	GO:0006644	phospholipid metabolic process	46/1693	374/23328	0.000317007	0.0146133	0.0121791	Mtmr9/Htr2a/Plscr3/Pcyt2/Bpnt2/Pla2g4b/Socs4/Pigo/Tmem150a/Lyst/Slc27a1/Mboat2/Mecp2/Socs7/Smpd2/Cds2/Pld2/Mtmr11/Chkb/Gpaa1/Cln3/Pikfyve/Pik3r1/Pik3cg/Plcb1/Chpt1/Gpam/Inpp5e/Lpgat1/Dgka/Inpp5b/Fam126b/Plek/Fgf2/Pcsk9/Pi4k2b/Ajuba/Pik3c2a/Taz/Isyna1/Acp6/Dgkb/Ins2/Inpp5j/Inpp4b/Mboat1	46
GO:0009952	BP	GO:0009952	anterior/posterior pattern specification	32/1693	231/23328	0.000320467	0.0146133	0.0121791	Mib1/Ring1/Sema3c/Tulp3/Hipk1/Rarg/Tbx6/Bmpr2/Bmpr1a/Tgfbr1/Hnf1b/Apc/Med12/Plxna2/Kdm6a/Hipk2/Pbx1/Otx1/Pcdh8/Trp53/Dll1/Nle1/Pcgf2/Frs2/Fezf2/Prkdc/Gli3/Otx2/Arc/Foxf1/Tdgf1/Gbx2	32
GO:0099504	BP	GO:0099504	synaptic vesicle cycle	32/1693	231/23328	0.000320467	0.0146133	0.0121791	Htr2a/Syt10/Chrm2/Nlgn3/Dnajc5/Chrna7/Rapgef4/Rims4/Clcn3/Gsk3b/Stx1b/Cacnb4/Kcnh1/Napb/Erc2/Rims1/4932438A13Rik/Glra3/Prkcg/Syt2/Syn3/Pcdh17/Erc1/Dnajc6/Dnm3/Nlgn1/Adcy1/Stx2/Lrrk2/Drd1/Tbc1d24/Pclo	32
GO:1901215	BP	GO:1901215	negative regulation of neuron death	34/1693	251/23328	0.000324239	0.014668	0.0122246	Cbl/Itpr1/Hsf1/Sorl1/Dnajc5/Arrb1/Mecp2/Adnp/Pdpk1/Rest/Ntrk2/Nrbp2/Cln3/Gsk3b/Slc23a2/Ppara/Hdac7/Gabrb2/Prkcg/Ptprz1/Rel/Hipk2/Adam8/Mef2c/Clcf1/Ncoa7/Cpeb4/Lrrk2/Fzd9/Tbc1d24/Ppargc1a/Bdnf/Crlf1/Angpt1	34
GO:0034249	BP	GO:0034249	negative regulation of cellular amide metabolic process	25/1693	164/23328	0.000329554	0.014745	0.0122889	Eif4ebp2/Ago3/Sorl1/Gga3/Cnot3/Ddx3x/Chrna7/Ntrk2/Unk/Tyms/Shfl/Mov10/Dnd1/Mir9-1/Nanos2/Cnot10/Inpp5e/Eif4ebp3/Zc3h12a/Cpeb4/Ybx2/Ang/Caprin2/Lin28a/Rc3h1	25
GO:0042326	BP	GO:0042326	negative regulation of phosphorylation	55/1693	471/23328	0.000331116	0.014745	0.0122889	Cbl/Sorl1/Mapk7/Socs4/Plk1/Sirt6/Arrb1/Chrna7/Cdkn1a/Smcr8/Pdpk1/Hipk3/Prkar2a/Ptprb/Ptprj/Gsk3b/Ldlrad4/Eif3a/Ppara/Mical1/Ubash3b/Apc/Irs2/Niban1/Spag9/Ager/Hgf/Myadm/Ankrd26/Mlxipl/Ptprt/Ash1l/Smyd3/Eng/Zc3h12a/Slc4a1/Hexim2/Prkdc/Wnk1/Lrrk2/Ajuba/Gbp4/Ptprc/Camk2n1/Drd1/Dusp1/Gckr/Heg1/Ppargc1a/Xdh/Zfp418/Insm1/Mvp/Inpp5j/Angpt1	55
GO:0043542	BP	GO:0043542	endothelial cell migration	30/1693	212/23328	0.000336384	0.0148247	0.0123553	Itgav/Mecp2/Pdpk1/Sh3bp1/Jcad/Rin2/Bmpr2/Amot/Tgfbr1/Hdac7/Map2k3/Ager/Adam8/Pxn/Mef2c/Zc3h12a/Akt3/Nr4a1/Card10/Nos3/Fgf2/Tbxa2r/Pik3c2a/Mmrn2/Alox12/Gata3/Tdgf1/Plekhg5/Sema4a/Angpt1	30
GO:0048709	BP	GO:0048709	oligodendrocyte differentiation	19/1693	110/23328	0.000339067	0.0148247	0.0123553	Tppp/Nlgn3/Ntrk2/Ptprj/Sox13/Zfp488/Med12/Ercc2/Ptprz1/Exoc4/Zfp365/Nsun5/Sox6/Kcnj10/Gli3/Otx2/Id2/Tcf7l2/Prdm8	19
GO:0001654	BP	GO:0001654	eye development	50/1693	418/23328	0.000346531	0.0148247	0.0123553	Ring1/Tulp3/Six5/Atp8a2/Fzd4/Hipk1/Tgif2/Rarg/Slc39a5/Tcirg1/Ntrk2/Tbx2/Fat3/Bmpr2/Bmpr1b/Mdm1/Nhs/Tgfbr1/Apc/Ache/Nphp4/Clcn2/Hipk2/Lamb2/Chrdl1/Pbx1/Cdk20/Hps1/Dll1/Skil/Fgf2/Egfr/Frs2/Pcnt/Gli3/Ctns/Otx2/Slc4a5/Cep290/Ikzf1/Atf6/Col5a2/Gata3/Aqp1/Bdnf/Vax1/Cfh/Kmt2c/Col4a1/Crybb3	50
GO:0098693	BP	GO:0098693	regulation of synaptic vesicle cycle	23/1693	146/23328	0.000346796	0.0148247	0.0123553	Htr2a/Chrm2/Nlgn3/Dnajc5/Chrna7/Rapgef4/Rims4/Gsk3b/Stx1b/Cacnb4/Kcnh1/Napb/Rims1/Glra3/Prkcg/Syt2/Pcdh17/Erc1/Dnm3/Nlgn1/Adcy1/Lrrk2/Drd1	23
GO:0043534	BP	GO:0043534	blood vessel endothelial cell migration	20/1693	119/23328	0.000348177	0.0148247	0.0123553	Mecp2/Pdpk1/Sh3bp1/Jcad/Amot/Hdac7/Map2k3/Adam8/Mef2c/Akt3/Nr4a1/Card10/Nos3/Fgf2/Tbxa2r/Pik3c2a/Mmrn2/Alox12/Tdgf1/Angpt1	20
GO:0051648	BP	GO:0051648	vesicle localization	26/1693	174/23328	0.000348511	0.0148247	0.0123553	Kif5a/Kif5b/Kif5c/Nlgn3/Mecp2/Kif1b/Cln3/Fam91a1/Trim46/Pik3cg/Vps33b/Exoc4/Syn3/Myo5a/Pcdh17/Trak2/Map2/Dnm3/Nlgn1/Ccdc186/Mapk15/Lrrk2/Map4k2/Tcf7l2/Kifc1/Pclo	26
GO:0051147	BP	GO:0051147	regulation of muscle cell differentiation	25/1693	165/23328	0.000362139	0.0151753	0.0126475	Ptbp1/Tarbp2/Mecp2/Nr3c1/Dmpk/Ankrd17/Gsk3b/Cdk9/Ddx39b/Ppara/Ankrd23/Flt3l/Cd53/Mef2c/Akap6/Dll1/Eng/Sox6/Frs2/Ccn4/Id2/Zfp418/Ehd2/Bdnf/Sik1	25
GO:0030534	BP	GO:0030534	adult behavior	27/1693	184/23328	0.000364475	0.0151753	0.0126475	Oprd1/Prex2/Htr2a/Kcnma1/Nlgn3/Mafg/Sez6/Chrna7/Mecp2/Clcn3/Idua/Cacnb4/Ppara/Slc1a2/Homer2/Hipk2/Zic1/Pcdh17/Usp46/Kcnj10/Ctns/Drd1/Id2/Abl2/Grin2d/Oprk1/Tbce	27
GO:0016569	BP	GO:0016569	covalent chromatin modification	54/1693	462/23328	0.00036474	0.0151753	0.0126475	Tbl1x/Ring1/Cxxc1/Rcor1/Tcf3/Hdac10/Sirt6/Cdk2/Crtc2/Arrb1/Mecp2/Ccna2/Kmt5c/Rest/Cdk9/Akap8l/Cdc73/Pcgf3/Tet1/Hdac7/Mier2/Eya4/H1f4/Rybp/Gm5136/Kdm6a/Pagr1a/Mrgbp/Kat6a/Ash1l/Smyd3/Trp53/Uimc1/Kmt2e/Hdac6/Kdm5a/Naa40/Pcgf2/Kdm5d/Jmjd1c/Setd1b/Slk/Akap8/Ddb2/Setd6/Fendrr/Lrrk2/Drd1/Prdm9/Gata3/Uhrf1/Zfp451/Kmt2c/Prdm8	54
GO:0014065	BP	GO:0014065	phosphatidylinositol 3-kinase signaling	21/1693	129/23328	0.000392159	0.0161091	0.0134257	Cbl/Prex2/Htr2a/Pld2/Ntrk2/Nyap2/Rgl2/Pik3r1/Ppp1r16b/Pik3cg/Lime1/Hgf/Erbb4/Inpp5e/Adora3/Egfr/Pik3c2a/Ins2/Pik3ap1/Gata3/Angpt1	21
GO:0043535	BP	GO:0043535	regulation of blood vessel endothelial cell migration	17/1693	94/23328	0.000392836	0.0161091	0.0134257	Mecp2/Pdpk1/Sh3bp1/Jcad/Amot/Hdac7/Map2k3/Mef2c/Akt3/Card10/Nos3/Fgf2/Tbxa2r/Pik3c2a/Mmrn2/Alox12/Angpt1	17
GO:0017157	BP	GO:0017157	regulation of exocytosis	34/1693	254/23328	0.000404411	0.0164653	0.0137226	Htr2a/Syt10/Chrm2/Chrna7/Pld2/Pdpk1/Rapgef4/Rest/Rims4/Exph5/Il1rapl1/Gsk3b/Stx1b/Cacnb4/Kcnh1/Mical1/Napb/Rims1/Glra3/Stxbp2/Prkcg/Itgam/Syt2/Myo5a/Erc1/Nlgn1/Adcy1/Adora3/Lrrk2/Drd1/Cacna1h/Syt15/Foxf1/Pclo	34
GO:0055024	BP	GO:0055024	regulation of cardiac muscle tissue development	18/1693	103/23328	0.00041503	0.0166596	0.0138846	Nr3c1/Tbx2/Gsk3b/Bmpr1a/Ddx39b/Tgfbr1/Ppara/Apc/Erbb4/Mef2c/Akap6/Dll1/Gli1/Sox6/Fgf2/Frs2/Ccn4/Zfp418	18
GO:2000300	BP	GO:2000300	regulation of synaptic vesicle exocytosis	18/1693	103/23328	0.00041503	0.0166596	0.0138846	Htr2a/Chrm2/Chrna7/Rims4/Gsk3b/Stx1b/Cacnb4/Kcnh1/Napb/Rims1/Glra3/Prkcg/Syt2/Erc1/Nlgn1/Adcy1/Lrrk2/Drd1	18
GO:0003002	BP	GO:0003002	regionalization	46/1693	379/23328	0.000425726	0.0168201	0.0140183	Mib1/Ring1/Sema3c/Tulp3/Mks1/Hipk1/Rarg/Dvl2/Tbx6/Ptch1/Bmpr2/Bmpr1b/Bmpr1a/Foxg1/Tgfbr1/Robo2/Hnf1b/Apc/Med12/Chrd/Plxna2/Kdm6a/Itgam/Hipk2/Cluap1/Pbx1/Mef2c/Otx1/Cdk20/Pcdh8/Trp53/Dll1/Gli1/Nle1/Pcgf2/Fgf2/Frs2/Fezf2/Prkdc/Tctn1/Gli3/Otx2/Arc/Foxf1/Tdgf1/Gbx2	46
GO:0048841	BP	GO:0048841	regulation of axon extension involved in axon guidance	9/1693	33/23328	0.000426773	0.0168201	0.0140183	Sema3c/Bmpr2/Sema4c/Sema6c/Sema5b/Sema3d/Sema4b/Sema4g/Sema4a	9
GO:1905207	BP	GO:1905207	regulation of cardiocyte differentiation	13/1693	62/23328	0.00042788	0.0168201	0.0140183	Sema3c/Nr3c1/Gsk3b/Ddx39b/Ppara/Mef2c/Akap6/Dll1/Sox6/Egfr/Frs2/Ccn4/Zfp418	13
GO:1903829	BP	GO:1903829	positive regulation of cellular protein localization	40/1693	317/23328	0.000452511	0.0176665	0.0147237	Kif5b/Sorl1/Xpo4/Ssh1/Glis2/Pdpk1/Rab34/Plk3/Cep131/Cln3/Gsk3b/Cacnb4/Apc/Cd247/Pik3r1/Stac3/Flna/Itgam/Prkaa2/Erbb4/Myo5a/Zic1/Wnk3/Camk4/Zdhhc1/Zc3h12a/Ank3/Card10/Epha3/Egfr/Sfn/Gli3/Akap5/Cep290/Musk/Entr1/Ins2/Tcf7l2/Tyrobp/Crocc	40
GO:0042063	BP	GO:0042063	gliogenesis	42/1693	338/23328	0.000456536	0.0177024	0.0147536	Tppp/Nlgn3/Mecp2/Socs7/Il6st/Ntrk2/Cspg4/Ptprj/Sox13/P2ry12/Foxg1/Zfp488/Med12/Ercc2/Zcchc24/Ptprz1/Itgam/Exoc4/Zfp365/Ager/Plag1/Lamb2/Rnf112/Nsun5/Dll1/Vcan/Clcf1/Ptpn11/Sox6/Kcnj10/Fgf2/Egfr/Lin28a/Gli3/Mycn/Otx2/Drd1/Id2/Tcf7l2/Abl2/Ascl2/Prdm8	42
GO:0035264	BP	GO:0035264	multicellular organism growth	30/1693	216/23328	0.00046372	0.0178595	0.0148846	Hsf1/Atp8a2/Rarg/Tarbp2/Ptch1/Ccdc151/Atrn/Tnks2/Ercc2/Slc1a2/Kdm6a/Plag1/Gpam/Ankrd26/Pkdcc/Celf1/Tns2/Trp53/Ptpn11/Stat5b/Pcnt/Fendrr/Cela1/Ikzf1/Heg1/Tcf7l2/Abl2/Meg3/Kmt2c/Slc4a10	30
GO:0048843	BP	GO:0048843	negative regulation of axon extension involved in axon guidance	8/1693	27/23328	0.00048154	0.0184213	0.0153528	Sema3c/Sema4c/Sema6c/Sema5b/Sema3d/Sema4b/Sema4g/Sema4a	8
GO:0032386	BP	GO:0032386	regulation of intracellular transport	41/1693	329/23328	0.000499713	0.0189891	0.015826	Uhmk1/Kif5b/Sorl1/Xpo4/Yod1/Dbn1/Mecp2/Rbm27/Ptpn23/Plk3/Bag4/Cep131/Gsk3b/Akap8l/Trim46/Pik3r1/Flna/Nupl1/Itgam/Sirt4/Zic1/Map2/Rbm26/Camk4/Ptpn11/Zc3h12a/Ank3/Sfn/Mapk15/Pcsk9/Gli3/Lrrk2/Gbp4/Akap5/Cep290/Tcf7l2/Atpif1/Ehd2/Pln/Inpp4b/Angpt1	41
GO:0035303	BP	GO:0035303	regulation of dephosphorylation	25/1693	169/23328	0.000522555	0.0196779	0.0164	Mgat5/Mtmr9/Ptbp1/Ell/Lmtk3/Tmem132d/Itga1/Marf1/Bag4/Camsap3/Ppp1r16b/Slc39a10/Mef2c/Rbm26/Arpp19/Vcan/Dlg2/Nuak1/Plek/Bod1l/Sfi1/Wnk1/Ptprc/Slc7a14/Hpn	25
GO:0022602	BP	GO:0022602	ovulation cycle process	11/1693	48/23328	0.00052567	0.0196779	0.0164	Foxo3/Fzd4/Arrb1/Chrna7/Bmpr1b/Nrip1/Amh/Stat5b/Nos3/Pgr/Kiss1	11
GO:0016079	BP	GO:0016079	synaptic vesicle exocytosis	22/1693	141/23328	0.000528196	0.0196779	0.0164	Htr2a/Syt10/Chrm2/Chrna7/Rims4/Gsk3b/Stx1b/Cacnb4/Kcnh1/Napb/Erc2/Rims1/Glra3/Prkcg/Syt2/Erc1/Nlgn1/Adcy1/Stx2/Lrrk2/Drd1/Pclo	22
GO:0071560	BP	GO:0071560	cellular response to transforming growth factor beta stimulus	29/1693	208/23328	0.000536286	0.0198015	0.0165031	Ltbp4/Mapk7/Glg1/Dbn1/Pdpk1/Nr3c1/Tgfbr3l/Bmpr1b/Ldlrad4/Tgfbr1/Hipk2/Usp9x/Pxn/Mef2c/Onecut1/Trp53/Eng/Sox6/Fos/Yes1/Skil/Nos3/Nlk/Ltbp3/Wfikkn1/Ppargc1a/Tdgf1/Col4a2/Zfp451	29
GO:0048738	BP	GO:0048738	cardiac muscle tissue development	34/1693	258/23328	0.000538462	0.0198015	0.0165031	Nebl/Sirt6/Myh6/Nr3c1/Tbx2/Gsk3b/Bmpr1a/Ddx39b/Tgfbr1/Ppara/Apc/Fhod3/Erbb4/Mef2c/Akap6/Dll1/Ccm2l/Gli1/Eng/Sox6/Fgf2/Frs2/Ccn4/Myh11/Taz/Id2/Heg1/Zfp418/Sgcd/Tdgf1/Pln/Tnni3/Sik1/Angpt1	34
GO:0035329	BP	GO:0035329	hippo signaling	9/1693	34/23328	0.000543372	0.019854	0.0165468	Mob1a/Mob1b/Wtip/Wwc2/Amot/Tead3/Map2k3/Ajuba/Nek8	9
GO:0060537	BP	GO:0060537	muscle tissue development	54/1693	470/23328	0.000551527	0.0200236	0.0166882	Nebl/Sema3c/Sirt6/Srpk3/Myh6/Nr3c1/Tbx2/Gsk3b/Bmpr1a/Ddx39b/Tgfbr1/Ppara/Hdac7/Apc/Usp19/Fhod3/Stac3/Erbb4/Hmg20b/Mef2c/Akap6/Hdac6/Dll1/Ccm2l/Gli1/Eng/Tsc22d3/Sox6/Fos/Nr4a1/Skil/Klhl40/Fgf2/Frs2/Ccn4/Hivep3/Myh11/Taz/Id2/Heg1/Ppargc1a/Eln/Tcf7l2/Zfp418/Sgcd/Tdgf1/Bdnf/Nphs1/Vax1/Pln/Tnni3/Meg3/Sik1/Angpt1	54
GO:0043254	BP	GO:0043254	regulation of protein-containing complex assembly	51/1693	438/23328	0.000571134	0.0203843	0.0169888	Oprd1/Tenm1/Hsf1/Sorl1/Vps16/Tppp/Ppp1r9a/Plekhg2/Ssh1/Flii/Dbn1/Ddx3x/Mecp2/Ssh3/Togaram1/Bag4/Gsk3b/Stx1b/Ldlrad4/P2ry12/Tmod2/Add2/Camsap2/Nav3/Napb/Apc/Rims1/Magel2/Camsap3/Fhod3/Myadm/Map2/Trp53/Hdac6/Fmn1/Fnip1/Zdhhc1/Ptpn11/Fchsd1/Plek/Arpin/Abca1/Mapk15/Kank3/Whamm/Ajuba/Ikzf1/Eln/Insm1/Nphs1/Inpp5j	51
GO:0030199	BP	GO:0030199	collagen fibril organization	12/1693	56/23328	0.00057219	0.0203843	0.0169888	Colgalt1/Plod3/Tgfbr1/P3h1/Col2a1/Loxl3/Vps33b/Col11a2/Loxl1/Tnxb/Mmp11/Col5a2	12
GO:0051932	BP	GO:0051932	synaptic transmission, GABAergic	12/1693	56/23328	0.00057219	0.0203843	0.0169888	Kif5b/Phf24/Clcn3/Cln3/Gabrb2/Erbb4/Usp46/Nlgn1/Plcl1/Npas4/Car7/Bdnf	12
GO:0098742	BP	GO:0098742	cell-cell adhesion via plasma-membrane adhesion molecules	29/1693	209/23328	0.000580427	0.0205493	0.0171263	Tenm1/Mapk7/Grid2/Ptpn23/Il1rapl1/Fat3/Pcdhb16/Robo2/Adgrl3/Mcam/Myadm/Ptprt/Pcdh17/Igsf9/Pcdh8/Nlgn1/Pcdhb6/Epha3/Wnk1/Ajuba/Amigo3/Milr1/Cdh7/Cdh18/Pvr/Pcdhb14/Gpc6/Cntn5/Cdh19	29
GO:0043523	BP	GO:0043523	regulation of neuron apoptotic process	35/1693	270/23328	0.000610421	0.0213535	0.0177966	Foxo3/Kcnma1/Dnajc5/Arrb1/Mecp2/Itga1/Adnp/Pdpk1/Grid2/Nr3c1/Ntrk2/Nrbp2/Cln3/Gsk3b/Gabrb2/Prkcg/Ptprz1/Itgam/Ager/Hipk2/Adam8/Mef2c/Trp53/Clcf1/Mybl2/Cpeb4/Pcsk9/Fzd9/Musk/Ppargc1a/Gata3/Tyrobp/Bdnf/Crlf1/Angpt1	35
GO:0055089	BP	GO:0055089	fatty acid homeostasis	6/1693	16/23328	0.000614383	0.0213535	0.0177966	Abcd1/Pold1/Prkaa2/Gpam/Mlxipl/Ins2	6
GO:2000651	BP	GO:2000651	positive regulation of sodium ion transmembrane transporter activity	6/1693	16/23328	0.000614383	0.0213535	0.0177966	Kif5b/Plcb1/Wnk3/Wnk4/Ank3/Wnk1	6
GO:1902668	BP	GO:1902668	negative regulation of axon guidance	8/1693	28/23328	0.000631606	0.0217316	0.0181117	Sema3c/Sema4c/Sema6c/Sema5b/Sema3d/Sema4b/Sema4g/Sema4a	8
GO:2000725	BP	GO:2000725	regulation of cardiac muscle cell differentiation	11/1693	49/23328	0.000633929	0.0217316	0.0181117	Nr3c1/Gsk3b/Ddx39b/Ppara/Mef2c/Akap6/Dll1/Sox6/Frs2/Ccn4/Zfp418	11
GO:0045927	BP	GO:0045927	positive regulation of growth	39/1693	312/23328	0.000636697	0.0217316	0.0181117	Hsf1/Atp8a2/Dbn1/Tfcp2l1/Ddx3x/Brat1/Mecp2/Adnp/Nr3c1/Tbx2/Bmpr2/Gsk3b/Bmpr1a/Ddx39b/Cdkl5/Tgfbr1/Slc23a2/Cpne6/Rims1/Plcb1/Gpam/Erbb4/Syt2/Rftn1/Mef2c/Celf1/Akap6/Dll1/Gli1/Stat5b/Fgf2/Egfr/Sfn/Prkdc/Ccn4/Ikzf1/Musk/Bdnf/Hpn	39
GO:0045995	BP	GO:0045995	regulation of embryonic development	21/1693	134/23328	0.000659027	0.0222275	0.018525	Nr2c2/Tulp3/Mks1/Mapk7/Tgif2/Dvl2/Tbx2/Amot/Bmpr1a/Plcb1/Myadm/Fzd3/E4f1/Cdk20/Dll1/Wnk1/Gli3/Otx2/Col5a2/Gata3/Phldb1	21
GO:0046928	BP	GO:0046928	regulation of neurotransmitter secretion	21/1693	134/23328	0.000659027	0.0222275	0.018525	Htr2a/Chrm2/Ppp1r9a/Chrna7/Ntrk2/Rims4/Gsk3b/Stx1b/Cacnb4/Kcnh1/Napb/Rims1/Glra3/Prkcg/Syt2/Mef2c/Erc1/Nlgn1/Adcy1/Lrrk2/Drd1	21
GO:0044262	BP	GO:0044262	cellular carbohydrate metabolic process	37/1693	292/23328	0.000669899	0.0223223	0.018604	Dyrk2/Scarb2/Sirt6/Mecp2/Ranbp2/Il6st/Nr3c1/Ncoa2/Gsk3b/Plcd1/Rb1cc1/Ppara/Gaa/B3galt1/Irs2/Phkg1/Inpp5e/Inpp5b/Trp53/Foxk1/Arpp19/Pck2/Plek/Slc4a1/Fcsk/Gnmt/Isyna1/Gckr/B3gnt4/Ppargc1a/Ins2/Tcf7l2/Fut9/Supt20/Sik1/Inpp5j/Inpp4b	37
GO:0001709	BP	GO:0001709	cell fate determination	10/1693	42/23328	0.000677412	0.0223223	0.018604	Ptch1/Tbx2/Ptch2/Foxg1/Chrdl1/Mef2c/Jag2/Fezf2/Otx2/Gata3	10
GO:0055023	BP	GO:0055023	positive regulation of cardiac muscle tissue growth	10/1693	42/23328	0.000677412	0.0223223	0.018604	Nr3c1/Tbx2/Bmpr1a/Ddx39b/Erbb4/Mef2c/Akap6/Gli1/Fgf2/Ccn4	10
GO:0043393	BP	GO:0043393	regulation of protein binding	31/1693	231/23328	0.000681057	0.0223223	0.018604	Hsf1/Sorl1/Plk1/Arrb1/Mecp2/Cdkn1a/Adnp/Gsk3b/Add2/Tgfbr1/Ppara/Ubash3b/Ttbk2/Golga2/Hipk2/Map2/Ifit2/Ccm2l/Plcl1/Caprin2/Pcsk9/Ddx11/Lrrk2/Wfikkn1/Ins2/Tcf7l2/Abl2/Spag8/Bdnf/Atp2a3/Angpt1	31
GO:0098656	BP	GO:0098656	anion transmembrane transport	30/1693	221/23328	0.000681419	0.0223223	0.018604	Slc36a4/Slc26a2/Slc38a1/Lrrc8c/Lrrc8b/Slc27a1/Slc12a9/Slc7a2/Abcd1/Clcn3/Slc23a2/Gabrb2/Glra3/Slc1a2/Irs2/Xpr1/Abcb1a/Slc7a10/Abcd4/Clcn1/Ano1/Kcnj10/Slc25a32/Grm5/Slc7a6/Slc6a9/Slc16a7/Slc27a5/Slc12a7/Slc23a1	30
GO:0034248	BP	GO:0034248	regulation of cellular amide metabolic process	48/1693	410/23328	0.000724656	0.0233288	0.0194428	Uhmk1/Foxo3/Ptbp1/Eif4ebp2/Ago3/Sorl1/Jmjd4/Gga3/Tarbp2/Cnot3/Zfp598/Ddx3x/Chrna7/Larp4b/Eif2s3x/Ntrk2/Unk/Slc2a13/Rps6kb2/Eif5a2/Ddx39b/Sepsecs/Tyms/Pum2/Shfl/Secisbp2l/Mov10/Dnd1/Niban1/Mir9-1/Nanos2/Gtpbp2/Cnot10/Nsun5/Inpp5e/Trp53/Akap6/Mif4gd/Eif4ebp3/Zc3h12a/Cpeb4/Ybx2/Ang/Caprin2/Lin28a/Prkdc/Grm5/Rc3h1	48
GO:0097061	BP	GO:0097061	dendritic spine organization	17/1693	99/23328	0.000730037	0.0233288	0.0194428	Ppp1r9a/Dbn1/Nlgn3/Chrna7/Zfp365/Epha5/Sipa1l1/Xlr3b/Hdac6/Dnm3/Nlgn1/Caprin2/Lrrk2/Arc/Grin2b/Ins2/Abl2	17
GO:0071559	BP	GO:0071559	response to transforming growth factor beta	29/1693	212/23328	0.000732573	0.0233288	0.0194428	Ltbp4/Mapk7/Glg1/Dbn1/Pdpk1/Nr3c1/Tgfbr3l/Bmpr1b/Ldlrad4/Tgfbr1/Hipk2/Usp9x/Pxn/Mef2c/Onecut1/Trp53/Eng/Sox6/Fos/Yes1/Skil/Nos3/Nlk/Ltbp3/Wfikkn1/Ppargc1a/Tdgf1/Col4a2/Zfp451	29
GO:0198738	BP	GO:0198738	cell-cell signaling by wnt	50/1693	432/23328	0.000735841	0.0233288	0.0194428	Tnks/Foxo3/Tbl1x/Strn/Calcoco1/Mks1/Fzd4/Sall1/Ccny/Ddx3x/Dvl2/Lmbr1l/Ptpn23/Pygo1/Zbtb33/Gsk3b/Cdc73/Hnf1b/Tnks2/Tle2/Apc/Med12/Kdm6a/Nphp4/Prkaa2/Usp34/Ptpru/Fzd3/Dkkl1/Cdk14/Gli1/Znrf3/Nle1/Caprin2/Tcf7/Reck/Tmem131l/Fgf2/Egfr/Wnk1/Gli3/Nlk/Lrrk2/Ccn4/Fzd9/Cela1/Ins2/Tcf7l2/Abl2/Gata3	50
GO:0046822	BP	GO:0046822	regulation of nucleocytoplasmic transport	20/1693	126/23328	0.000742468	0.0233288	0.0194428	Uhmk1/Xpo4/Rbm27/Gsk3b/Akap8l/Pik3r1/Flna/Nupl1/Zic1/Rbm26/Camk4/Ptpn11/Zc3h12a/Sfn/Gli3/Gbp4/Akap5/Tcf7l2/Inpp4b/Angpt1	20
GO:0048661	BP	GO:0048661	positive regulation of smooth muscle cell proliferation	18/1693	108/23328	0.000745583	0.0233288	0.0194428	Ern1/Gsk3b/Bmpr1a/Ddx39b/Ager/Shc1/Notch3/Calcrl/Stat5b/Fgf2/Egfr/Frs2/Ccn4/Il6ra/Id2/Ppargc1a/Alox12/Mmp2	18
GO:0055017	BP	GO:0055017	cardiac muscle tissue growth	18/1693	108/23328	0.000745583	0.0233288	0.0194428	Sirt6/Nr3c1/Tbx2/Gsk3b/Bmpr1a/Ddx39b/Tgfbr1/Ppara/Apc/Erbb4/Mef2c/Akap6/Ccm2l/Gli1/Fgf2/Ccn4/Heg1/Zfp418	18
GO:0000086	BP	GO:0000086	G2/M transition of mitotic cell cycle	19/1693	117/23328	0.000748978	0.0233288	0.0194428	Plk1/Bach1/Cdk2/Kcnh5/Ccny/Mecp2/Cdkn1a/Fbxl6/Ccna2/Cdc25b/Miip/Plcb1/Taok1/Abcb1a/Pbx1/Fbxl12/Arpp19/Cdk14/Dtl	19
GO:0048814	BP	GO:0048814	regulation of dendrite morphogenesis	19/1693	117/23328	0.000748978	0.0233288	0.0194428	Ppp1r9a/Dbn1/Nlgn3/Il1rapl1/Gsk3b/Cdkl5/Hecw2/Ache/Ptprz1/Sipa1l1/Xlr3b/Dnm3/Nlgn1/Caprin2/Lrrk2/Akap5/Tbc1d24/Hecw1/Arc	19
GO:1901652	BP	GO:1901652	response to peptide	47/1693	400/23328	0.000756689	0.0234409	0.0195363	Foxo3/Eif4ebp2/Sesn3/Hsf1/Sorl1/Cdk2/Chrna7/Slc27a1/Socs7/Pld2/Pdpk1/Ptprj/Gsk3b/Zfp106/Plcd1/Ppara/Slc26a6/Apc/Inava/Pik3r1/Irs2/Plcb1/Ager/Shc1/Gpam/Ankrd26/Myo5a/Pxn/Tns2/Trp53/Stat2/Pck2/Ano1/Ptpn11/Stat5b/Akt3/Nr4a1/Pcsk9/Timeless/Ddx11/Prkdc/Grm5/Cyp27b1/Ins2/Mmp2/Fut7/Oprk1	47
GO:0060419	BP	GO:0060419	heart growth	19/1693	118/23328	0.000833134	0.0256695	0.0213936	Sirt6/Myh6/Nr3c1/Tbx2/Gsk3b/Bmpr1a/Ddx39b/Tgfbr1/Ppara/Apc/Erbb4/Mef2c/Akap6/Ccm2l/Gli1/Fgf2/Ccn4/Heg1/Zfp418	19
GO:2000171	BP	GO:2000171	negative regulation of dendrite development	9/1693	36/23328	0.000854931	0.0261349	0.0217815	Nlgn3/Sez6/Mecp2/Fat3/Gsk3b/Ptprz1/Dnm3/Nlgn1/Fstl4	9
GO:1902903	BP	GO:1902903	regulation of supramolecular fiber organization	44/1693	370/23328	0.000857407	0.0261349	0.0217815	Tenm1/Colgalt1/Ppp1r9a/Plekhg2/Ssh1/Flii/Dbn1/Chrna7/Mecp2/Ssh3/Togaram1/Sh3bp1/Bag4/Tmod2/Add2/Tgfbr1/Camsap2/Nav3/Ankrd23/Apc/Ttbk2/Magel2/Pik3r1/Camsap3/Fhod3/Flna/Myadm/Asap3/Taok1/Fhod1/Pxn/Mef2c/Map2/Hdac6/Fmn1/Fchsd1/Plek/Sorbs3/Arpin/Kank3/Whamm/Eln/Nphs1/Inpp5j	44
GO:0007224	BP	GO:0007224	smoothened signaling pathway	23/1693	156/23328	0.000896859	0.027192	0.0226625	Dyrk2/Tulp3/Mks1/Hipk1/Sall1/Gpc2/Glis2/Rab34/Ptch1/Ptch2/Ttbk2/Ulk3/Hipk2/Cluap1/Zic1/Cdk20/Gli1/Ro60/Stk36/Tctn1/Gli3/Foxf1/Pkd2l1	23
GO:0006282	BP	GO:0006282	regulation of DNA repair	20/1693	128/23328	0.00090939	0.0272817	0.0227373	Hsf1/Hdac10/Fam168a/Sirt6/Kmt5c/Cdk9/Mms19/Recql5/Fignl2/Eya4/Prkcg/Zfp365/Uimc1/Rad52/Egfr/Timeless/Ddx11/Prkdc/Polq/Rtel1	20
GO:0061387	BP	GO:0061387	regulation of extent of cell growth	20/1693	128/23328	0.00090939	0.0272817	0.0227373	Sema3c/Ulk2/Dbn1/Adnp/Bmpr2/Gsk3b/Sema4c/Cdkl5/Trim46/Sema6c/Sema5b/Map2/Sema3d/Arhgap4/Sema4b/Sema4g/Ccr5/Fstl4/Bdnf/Sema4a	20
GO:0010594	BP	GO:0010594	regulation of endothelial cell migration	24/1693	166/23328	0.000930263	0.0277618	0.0231374	Mecp2/Pdpk1/Sh3bp1/Jcad/Rin2/Bmpr2/Amot/Hdac7/Map2k3/Ager/Mef2c/Zc3h12a/Akt3/Card10/Nos3/Fgf2/Tbxa2r/Pik3c2a/Mmrn2/Alox12/Gata3/Tdgf1/Sema4a/Angpt1	24
GO:0042551	BP	GO:0042551	neuron maturation	12/1693	59/23328	0.000937376	0.0278283	0.0231929	Mecp2/Tbx6/Cspg4/Gsk3b/Scarf1/Dlg2/Dleu2/Ank3/Lrrk2/Akap5/Ntn4/Abl2	12
GO:0007369	BP	GO:0007369	gastrulation	25/1693	176/23328	0.000955523	0.0282201	0.0235194	Tcf3/Mapk7/Itgav/Tgif2/Dvl2/Tbx6/Bmpr2/Amot/Bmpr1a/Cdc73/Hnf1b/Chrd/Kdm6a/Exoc4/Myadm/Trp53/Frs2/Wnk1/Otx2/Dusp1/Col5a2/Foxf1/Supt20/Phldb1/Tdgf1	25
GO:0022411	BP	GO:0022411	cellular component disassembly	45/1693	383/23328	0.000968823	0.0284654	0.0237238	Hsf1/Kif5b/Vps16/Jmjd4/Plk1/Flii/Ctss/Smcr8/Sh3bp1/Nckap5l/Plk3/Cln3/Eif5a2/Akap8l/Tmod2/Add2/Tgfbr1/Rb1cc1/Camsap2/Nav3/Mical1/Smarcd2/Napb/Apc/Ttbk2/Camsap3/Golga2/Shfl/Itgam/Mcoln1/Gfm2/Taok1/Map2/Trp53/Hdac6/Dnajc6/Eng/Plek/Tmem39a/Dffb/C1qb/Akap5/Atpif1/Wdr72/Hpn	45
GO:0051402	BP	GO:0051402	neuron apoptotic process	37/1693	298/23328	0.000978037	0.0285888	0.0238266	Foxo3/Kcnma1/Dnajc5/Arrb1/Mecp2/Itga1/Adnp/Pdpk1/Grid2/Nr3c1/Ntrk2/Nrbp2/Cln3/Gsk3b/Gabrb2/Prkcg/Ptprz1/Itgam/Ager/Hipk2/Adam8/Scn2a/Mef2c/Trp53/Clcf1/Mybl2/Cpeb4/Pcsk9/Fzd9/Musk/Ppargc1a/Gata3/Usp53/Tyrobp/Bdnf/Crlf1/Angpt1	37
GO:0001667	BP	GO:0001667	ameboidal-type cell migration	49/1693	427/23328	0.000995615	0.028917	0.0241001	Sema3c/Epb41l4b/Itgav/Mecp2/Pdpk1/Sh3bp1/Jcad/Ptpn23/Rin2/Bag4/Bmpr2/Cln3/Amot/Sema4c/P2ry12/Tgfbr1/Pkn3/Hdac7/Map2k3/Sema6c/Ager/Erbb4/Adam8/Sema5b/Pxn/Mef2c/Sema3d/Hdac6/Ptpn11/Zc3h12a/Akt3/Nr4a1/Card10/Nos3/Fgf2/Arhgap4/Sema4b/Sema4g/Tbxa2r/Pik3c2a/Mmrn2/Alox12/Gata3/Aqp1/Tdgf1/Gbx2/Plekhg5/Sema4a/Angpt1	49
GO:0002028	BP	GO:0002028	regulation of sodium ion transport	16/1693	93/23328	0.00101118	0.028917	0.0241001	Kif5b/Nkain3/Dmpk/Hecw2/Cntn1/Slmap/Plcb1/Wnk3/Wnk4/Akt3/Ank3/Nos3/Pcsk9/Wnk1/Hecw1/Sik1	16
GO:0007215	BP	GO:0007215	glutamate receptor signaling pathway	16/1693	93/23328	0.00101118	0.028917	0.0241001	Frrs1l/Rasgrf2/Nlgn3/Prrt1/Cln3/Plcb1/Homer2/Mef2c/Nlgn1/Gsg1l/Cpeb4/Grm5/Arc/Grin2b/Ppargc1a/Slc6a9	16
GO:0035305	BP	GO:0035305	negative regulation of dephosphorylation	16/1693	93/23328	0.00101118	0.028917	0.0241001	Mgat5/Ell/Lmtk3/Tmem132d/Marf1/Bag4/Camsap3/Ppp1r16b/Rbm26/Arpp19/Dlg2/Bod1l/Sfi1/Wnk1/Slc7a14/Hpn	16
GO:0009068	BP	GO:0009068	aspartate family amino acid catabolic process	5/1693	12/23328	0.00102849	0.028917	0.0241001	Asrgl1/Sds/Tha1/Pipox/Aass	5
GO:0035601	BP	GO:0035601	protein deacylation	18/1693	111/23328	0.00103654	0.028917	0.0241001	Tbl1x/Rcor1/Hdac10/Tppp/Sirt6/Rest/Akap8l/Hdac7/Mier2/Flna/Prkaa2/Sirt4/Trp53/Hdac6/Kdm5a/Akap8/Lrrk2/Nek3	18
GO:0098732	BP	GO:0098732	macromolecule deacylation	18/1693	111/23328	0.00103654	0.028917	0.0241001	Tbl1x/Rcor1/Hdac10/Tppp/Sirt6/Rest/Akap8l/Hdac7/Mier2/Flna/Prkaa2/Sirt4/Trp53/Hdac6/Kdm5a/Akap8/Lrrk2/Nek3	18
GO:0007611	BP	GO:0007611	learning or memory	37/1693	299/23328	0.00104	0.028917	0.0241001	Eif4ebp2/Htr2a/Shc3/Nlgn3/Chrna7/Mecp2/Adnp/Ntrk2/Prrt1/Cln3/Aff2/Idua/Atxn1l/Tmod2/Mme/Plcb1/Ptprz1/Ager/Scn2a/Mef2c/Camk4/Slc24a2/Adcy1/Grpr/Egfr/Grm5/Npas4/Ctns/Atp8a1/Fzd9/Drd1/Arc/Grin2b/Musk/Abl2/Bdnf/Oprk1	37
GO:0090130	BP	GO:0090130	tissue migration	37/1693	299/23328	0.00104	0.028917	0.0241001	Epb41l4b/Itgav/Mecp2/Pdpk1/Sh3bp1/Jcad/Ptpn23/Rin2/Bmpr2/Amot/Tgfbr1/Pkn3/Hdac7/Map2k3/Ager/Adam8/Pxn/Mef2c/Hdac6/Ptpn11/Zc3h12a/Akt3/Nr4a1/Card10/Nos3/Fgf2/Tbxa2r/Pik3c2a/Mmrn2/Alox12/Gata3/Foxf1/Aqp1/Tdgf1/Plekhg5/Sema4a/Angpt1	37
GO:1901653	BP	GO:1901653	cellular response to peptide	37/1693	299/23328	0.00104	0.028917	0.0241001	Foxo3/Eif4ebp2/Sesn3/Hsf1/Sorl1/Cdk2/Socs7/Pdpk1/Ptprj/Gsk3b/Zfp106/Slc26a6/Apc/Pik3r1/Irs2/Plcb1/Ager/Shc1/Gpam/Ankrd26/Myo5a/Pxn/Tns2/Trp53/Pck2/Ano1/Ptpn11/Stat5b/Akt3/Nr4a1/Pcsk9/Timeless/Ddx11/Prkdc/Grm5/Ins2/Fut7	37
GO:0048863	BP	GO:0048863	stem cell differentiation	31/1693	237/23328	0.00104556	0.0289307	0.0241116	Sema3c/Vsir/Etv4/Lmbr1l/Rest/Tbx2/Gsk3b/Bmpr1a/Sema4c/Nudt21/Hnf1b/Cdk12/Ercc2/Sema6c/Erbb4/Sema5b/Mef2c/Zfp281/Trp53/Sema3d/Sox6/Fgf2/Lin28a/Prkdc/Sema4b/Sema4g/Setd6/Ptprc/Ltbp3/Gbx2/Sema4a	31
GO:0071241	BP	GO:0071241	cellular response to inorganic substance	30/1693	227/23328	0.00105701	0.0289886	0.0241598	Hsf1/Syt10/Mtr/Mecp2/Ddi2/Kcnh1/Cpne6/Glra3/Mcoln1/Prkaa2/Syt2/Mef2c/Cpne3/Dlg2/Fos/Nlgn1/Ank3/Junb/Egfr/Timeless/Ddx11/Wnk1/Lrrk2/Cpne7/Id2/Cpne8/Cpne2/Syt15/Aqp1/Mt2	30
GO:0009066	BP	GO:0009066	aspartate family amino acid metabolic process	9/1693	37/23328	0.00105783	0.0289886	0.0241598	Plod3/Mtr/Asrgl1/Sds/Tha1/Gnmt/Bhmt/Pipox/Aass	9
GO:0035265	BP	GO:0035265	organ growth	28/1693	207/23328	0.00106671	0.0290922	0.0242462	Sirt6/Rarg/Myh6/Nr3c1/Wwc2/Tbx2/Gsk3b/Bmpr1a/Ddx39b/Tgfbr1/Ppara/Apc/Plag1/Erbb4/Ankrd26/Mef2c/Akap6/Dll1/Ccm2l/Gli1/Ptpn11/Thbs3/Fgf2/Ccn4/Heg1/Tcf7l2/Zfp418/Ecm1	28
GO:0032412	BP	GO:0032412	regulation of ion transmembrane transporter activity	33/1693	259/23328	0.00115568	0.0312643	0.0260564	Rasgrf2/Kif5b/Nlgn3/Ctss/Prrt1/Tlr9/Cacnb4/Hecw2/Ahnak/Slmap/Plcb1/Stac3/Ager/Ank2/Abcb1a/Myo5a/Mef2c/Wnk3/Wnk4/Akap6/Akap9/Nlgn1/Gsg1l/Ank3/Pcsk9/Grm5/Wnk1/Hecw1/Arc/Ppargc1a/Slc6a9/Pln/Kcne2	33
GO:0016055	BP	GO:0016055	Wnt signaling pathway	49/1693	430/23328	0.00115733	0.0312643	0.0260564	Tnks/Foxo3/Tbl1x/Strn/Calcoco1/Mks1/Fzd4/Sall1/Ccny/Ddx3x/Dvl2/Lmbr1l/Pygo1/Zbtb33/Gsk3b/Cdc73/Hnf1b/Tnks2/Tle2/Apc/Med12/Kdm6a/Nphp4/Prkaa2/Usp34/Ptpru/Fzd3/Dkkl1/Cdk14/Gli1/Znrf3/Nle1/Caprin2/Tcf7/Reck/Tmem131l/Fgf2/Egfr/Wnk1/Gli3/Nlk/Lrrk2/Ccn4/Fzd9/Cela1/Ins2/Tcf7l2/Abl2/Gata3	49
GO:0001756	BP	GO:0001756	somitogenesis	14/1693	77/23328	0.00117673	0.0316384	0.0263682	Mib1/Sema3c/Tbx6/Bmpr1a/Med12/Plxna2/Kdm6a/Pcdh8/Trp53/Dll1/Nle1/Prkdc/Otx2/Foxf1	14
GO:0060421	BP	GO:0060421	positive regulation of heart growth	10/1693	45/23328	0.00120356	0.0320735	0.0267309	Nr3c1/Tbx2/Bmpr1a/Ddx39b/Erbb4/Mef2c/Akap6/Gli1/Fgf2/Ccn4	10
GO:0022898	BP	GO:0022898	regulation of transmembrane transporter activity	34/1693	270/23328	0.00120416	0.0320735	0.0267309	Rasgrf2/Kif5b/Nlgn3/Ctss/Prrt1/Tlr9/Cacnb4/Hecw2/Ahnak/Slmap/Plcb1/Stac3/Ager/Ank2/Abcb1a/Myo5a/Mef2c/Wnk3/Wnk4/Akap6/Akap9/Nlgn1/Gsg1l/Ank3/Pcsk9/Grm5/Wnk1/Hecw1/Arc/Ppargc1a/Ins2/Slc6a9/Pln/Kcne2	34
GO:0007517	BP	GO:0007517	muscle organ development	48/1693	420/23328	0.00121477	0.0322055	0.0268409	Prr14/Sirt6/Unc45a/Srpk3/Myh6/Nr3c1/Chkb/Tbx2/Gsk3b/Bmpr1a/Ddx39b/Tgfbr1/Ppara/Hdac7/Apc/Usp19/Stac3/Erbb4/Hmg20b/Mef2c/Akap6/Foxk1/Hdac6/Dll1/Ccm2l/Gli1/Eng/Tsc22d3/Sox6/Fos/Nr4a1/Skil/Klhl40/Fgf2/Frs2/Ccn4/Hivep3/Taz/Heg1/Eln/Tcf7l2/Zfp418/Bdnf/Nphs1/Vax1/Tnni3/Meg3/Angpt1	48
GO:0006417	BP	GO:0006417	regulation of translation	42/1693	355/23328	0.00122603	0.0323536	0.0269643	Uhmk1/Foxo3/Ptbp1/Eif4ebp2/Ago3/Jmjd4/Tarbp2/Cnot3/Zfp598/Ddx3x/Larp4b/Eif2s3x/Unk/Rps6kb2/Eif5a2/Ddx39b/Sepsecs/Tyms/Pum2/Shfl/Secisbp2l/Mov10/Dnd1/Niban1/Mir9-1/Nanos2/Gtpbp2/Cnot10/Nsun5/Inpp5e/Akap6/Mif4gd/Eif4ebp3/Zc3h12a/Cpeb4/Ybx2/Ang/Caprin2/Lin28a/Prkdc/Grm5/Rc3h1	42
GO:0034284	BP	GO:0034284	response to monosaccharide	26/1693	189/23328	0.00123345	0.0323993	0.0270024	Kif5b/Ern1/Arrb1/Rab34/Sidt2/Hnf1b/Slc26a6/Adcy5/Irs2/Plcb1/Ager/Epha5/Prkaa2/Gpam/Mlxipl/Pck2/Ano1/Aqp4/Ccdc186/Klf7/Lin28a/Ildr2/Camk2n1/Gckr/Tcf7l2/Oprk1	26
GO:0006970	BP	GO:0006970	response to osmotic stress	15/1693	86/23328	0.00124235	0.0324835	0.0270726	Kcnma1/Lrrc8c/Ddx3x/Pdpk1/Plk3/Cln3/Relb/Mir9-1/Abcb1a/Scn2a/Wnk3/Trp53/Tsc22d3/Gypa/Aqp1	15
GO:0010256	BP	GO:0010256	endomembrane system organization	47/1693	410/23328	0.00127444	0.0330175	0.0275176	Ptbp1/Plscr3/Usp6nl/Plk1/Xkr7/Tjap1/Ubxn2b/Ubxn2a/Lyst/Acrbp/Plk3/Dmpk/Abcd1/Cln3/Rbsn/Akap8l/Als2cl/Coro7/Camsap2/Reep4/Camsap3/Golga2/Vps33b/Ank2/Myo5a/Rnf112/Xkr4/Vcpip1/Akap9/Rfx2/Ank3/Slc4a1/Abca1/Hook2/Stx2/Mapk15/Xkr6/Pi4k2b/Lrrk2/Whamm/Esyt3/Ptprc/Cdan1/Aqp1/Ehd2/Esyt1/Nbeal2	47
GO:0042698	BP	GO:0042698	ovulation cycle	12/1693	61/23328	0.00127519	0.0330175	0.0275176	Foxo3/Fzd4/Arrb1/Chrna7/Bmpr1b/Nrip1/Amh/Stat5b/Nos3/Egfr/Pgr/Kiss1	12
GO:0030516	BP	GO:0030516	regulation of axon extension	18/1693	113/23328	0.00128015	0.0330175	0.0275176	Sema3c/Dbn1/Adnp/Bmpr2/Gsk3b/Sema4c/Cdkl5/Trim46/Sema6c/Sema5b/Map2/Sema3d/Arhgap4/Sema4b/Sema4g/Ccr5/Bdnf/Sema4a	18
GO:2000463	BP	GO:2000463	positive regulation of excitatory postsynaptic potential	9/1693	38/23328	0.00129798	0.0333265	0.0277752	Ssh1/Dbn1/Nlgn3/Chrna7/Gsk3b/Stx1b/Rims1/Nlgn1/Tbc1d24	9
GO:0006887	BP	GO:0006887	exocytosis	45/1693	389/23328	0.00132995	0.0338281	0.0281932	Htr2a/Scrn1/Syt10/Chrm2/Chrna7/Pld2/Pdpk1/Rapgef4/Rest/Rims4/Exph5/Il1rapl1/Gsk3b/Stx1b/Cacnb4/Kcnh1/Sytl5/Mical1/Napb/Erc2/Rims1/Glra3/Stxbp2/Prkcg/Itgam/Vps33b/Exoc4/Syt2/Arhgap17/Myo5a/Erc1/Plek/Nlgn1/Adcy1/Adora3/Stx2/Lrrk2/Pik3c2a/Drd1/Cacna1h/Syt15/Foxf1/Milr1/Slc17a9/Pclo	45
GO:0051216	BP	GO:0051216	cartilage development	27/1693	200/23328	0.00133532	0.0338281	0.0281932	Itgb8/Bpnt2/Glg1/Rarg/Bmpr2/Bmpr1b/Idua/Bmpr1a/Tgfbr1/Col2a1/Creb3l2/Pkdcc/Bmp1/Mef2c/Thrb/Ptpn11/Uncx/Thbs3/Sox6/Fgf2/Col11a2/Gli3/Ccn4/Bmp3/Mycn/Ltbp3/Ecm1	27
GO:0099173	BP	GO:0099173	postsynapse organization	27/1693	200/23328	0.00133532	0.0338281	0.0281932	Ppp1r9a/Ssh1/Dbn1/Nlgn3/Chrna7/Grid2/Rapgef4/Il1rapl1/Cdkl5/Zfp365/Frmpd4/Epha5/Sipa1l1/Xlr3b/Hdac6/Dnm3/Nlgn1/Caprin2/Lrrk2/Fzd9/Arc/Dgkb/Grin2b/Musk/Ins2/Abl2/Cnksr2	27
GO:0099175	BP	GO:0099175	regulation of postsynapse organization	20/1693	132/23328	0.00134159	0.0338365	0.0282002	Ppp1r9a/Ssh1/Dbn1/Nlgn3/Grid2/Rapgef4/Il1rapl1/Cdkl5/Sipa1l1/Xlr3b/Dnm3/Nlgn1/Caprin2/Lrrk2/Fzd9/Arc/Dgkb/Grin2b/Musk/Ins2	20
GO:0060420	BP	GO:0060420	regulation of heart growth	15/1693	87/23328	0.00140233	0.0352127	0.0293472	Myh6/Nr3c1/Tbx2/Bmpr1a/Ddx39b/Tgfbr1/Ppara/Apc/Erbb4/Mef2c/Akap6/Gli1/Fgf2/Ccn4/Zfp418	15
GO:0061053	BP	GO:0061053	somite development	16/1693	96/23328	0.00143233	0.0358082	0.0298435	Mib1/Sema3c/Tbx6/Ptch1/Bmpr1a/Med12/Loxl3/Plxna2/Kdm6a/Pcdh8/Trp53/Dll1/Nle1/Prkdc/Otx2/Foxf1	16
GO:1902667	BP	GO:1902667	regulation of axon guidance	10/1693	46/23328	0.00143929	0.0358252	0.0298577	Sema3c/Bmpr2/Sema4c/Sema6c/Sema5b/Sema3d/Fezf2/Sema4b/Sema4g/Sema4a	10
GO:0046834	BP	GO:0046834	lipid phosphorylation	11/1693	54/23328	0.00149113	0.0366356	0.030533	Bpnt2/Socs4/Tmem150a/Socs7/Pik3r1/Pik3cg/Dgka/Fam126b/Pi4k2b/Pik3c2a/Dgkb	11
GO:0055025	BP	GO:0055025	positive regulation of cardiac muscle tissue development	11/1693	54/23328	0.00149113	0.0366356	0.030533	Nr3c1/Tbx2/Gsk3b/Bmpr1a/Ddx39b/Erbb4/Mef2c/Akap6/Gli1/Fgf2/Ccn4	11
GO:1900271	BP	GO:1900271	regulation of long-term synaptic potentiation	11/1693	54/23328	0.00149113	0.0366356	0.030533	Ppp1r9a/Nlgn3/Chrna7/Gsk3b/Mme/Ager/Adcy1/Akap5/Drd1/Arc/Tyrobp	11
GO:0055021	BP	GO:0055021	regulation of cardiac muscle tissue growth	14/1693	79/23328	0.0015219	0.037231	0.0310293	Nr3c1/Tbx2/Bmpr1a/Ddx39b/Tgfbr1/Ppara/Apc/Erbb4/Mef2c/Akap6/Gli1/Fgf2/Ccn4/Zfp418	14
GO:0060041	BP	GO:0060041	retina development in camera-type eye	24/1693	172/23328	0.00153089	0.0372359	0.0310334	Atp8a2/Fzd4/Hipk1/Tgif2/Rarg/Tcirg1/Ntrk2/Fat3/Bmpr2/Bmpr1b/Mdm1/Apc/Ache/Nphp4/Clcn2/Hipk2/Lamb2/Hps1/Dll1/Slc4a5/Cep290/Ikzf1/Cfh/Col4a1	24
GO:0043010	BP	GO:0043010	camera-type eye development	43/1693	370/23328	0.00153517	0.0372359	0.0310334	Ring1/Tulp3/Six5/Atp8a2/Fzd4/Hipk1/Tgif2/Rarg/Tcirg1/Ntrk2/Tbx2/Fat3/Bmpr2/Bmpr1b/Mdm1/Nhs/Tgfbr1/Apc/Ache/Nphp4/Clcn2/Hipk2/Lamb2/Cdk20/Hps1/Dll1/Skil/Fgf2/Egfr/Frs2/Pcnt/Gli3/Ctns/Slc4a5/Cep290/Ikzf1/Gata3/Aqp1/Vax1/Cfh/Kmt2c/Col4a1/Crybb3	43
GO:0010631	BP	GO:0010631	epithelial cell migration	36/1693	295/23328	0.00154231	0.0372508	0.0310458	Epb41l4b/Itgav/Mecp2/Pdpk1/Sh3bp1/Jcad/Ptpn23/Rin2/Bmpr2/Amot/Tgfbr1/Pkn3/Hdac7/Map2k3/Ager/Adam8/Pxn/Mef2c/Hdac6/Ptpn11/Zc3h12a/Akt3/Nr4a1/Card10/Nos3/Fgf2/Tbxa2r/Pik3c2a/Mmrn2/Alox12/Gata3/Aqp1/Tdgf1/Plekhg5/Sema4a/Angpt1	36
GO:0001933	BP	GO:0001933	negative regulation of protein phosphorylation	48/1693	425/23328	0.00155507	0.0374004	0.0311705	Cbl/Sorl1/Mapk7/Socs4/Plk1/Arrb1/Chrna7/Cdkn1a/Smcr8/Pdpk1/Hipk3/Prkar2a/Ptprb/Ptprj/Gsk3b/Ldlrad4/Eif3a/Mical1/Ubash3b/Apc/Niban1/Spag9/Ager/Hgf/Myadm/Ankrd26/Mlxipl/Ptprt/Ash1l/Smyd3/Eng/Zc3h12a/Hexim2/Prkdc/Lrrk2/Gbp4/Ptprc/Camk2n1/Drd1/Dusp1/Heg1/Ppargc1a/Xdh/Zfp418/Insm1/Mvp/Inpp5j/Angpt1	48
GO:1903651	BP	GO:1903651	positive regulation of cytoplasmic transport	5/1693	13/23328	0.00157182	0.0376444	0.0313738	Sorl1/Mecp2/Ptpn23/Trim46/Map2	5
GO:0006281	BP	GO:0006281	DNA repair	53/1693	481/23328	0.00158935	0.037905	0.031591	Hsf1/Hdac10/Polm/Fam168a/Sirt6/Bach1/Cdk2/Marf1/Fancg/Kmt5c/Slx1b/Fanci/Cdk9/Mms19/Neil1/Recql5/Fignl2/Eya4/Pds5b/Ercc2/Gm5136/Ap5z1/Prkcg/Zfp365/Pold1/Taok1/Apex2/Asf1a/Trp53/Uimc1/Shprh/Mlh1/Rad52/Bod1l/Mutyh/Egfr/Timeless/Ddx11/Ddb2/Prkdc/Mcmdc2/Polq/Rtel1/Ggn/Xrcc3/Prdm9/Recql4/Msh5/Dtl/Uhrf1/Rfc4/Herc2/Nthl1	53
GO:0035282	BP	GO:0035282	segmentation	17/1693	106/23328	0.0015971	0.0379311	0.0316127	Mib1/Sema3c/Dvl2/Tbx6/Bmpr1a/Med12/Plxna2/Kdm6a/Pcdh8/Trp53/Dll1/Nle1/Frs2/Prkdc/Otx2/Foxf1/Tdgf1	17
GO:0009791	BP	GO:0009791	post-embryonic development	20/1693	134/23328	0.00161651	0.0382328	0.0318642	Sema3c/Itpr1/Bpnt2/Aldh5a1/Mecp2/Tgfbr1/Ercc2/Usp9x/Ash1l/Sox6/Stk36/Fendrr/Cela1/Heg1/Tcf7l2/Abl2/Gata3/Meg3/Slc4a10/Tbce	20
GO:0009743	BP	GO:0009743	response to carbohydrate	27/1693	203/23328	0.00166503	0.0391469	0.0326261	Kif5b/Ern1/Arrb1/Rab34/Sidt2/Hnf1b/Slc26a6/Adcy5/Irs2/Plcb1/Ager/Epha5/Prkaa2/Gpam/Mlxipl/Pck2/Calcrl/Ano1/Aqp4/Ccdc186/Klf7/Lin28a/Ildr2/Camk2n1/Gckr/Tcf7l2/Oprk1	27
GO:1902414	BP	GO:1902414	protein localization to cell junction	19/1693	125/23328	0.00168201	0.0391469	0.0326261	Kif5a/Kif5b/Kif5c/Dbn1/Nlgn3/Lrrc7/Rapgef4/Gsk3b/Stx1b/Flna/Abcb1a/Dlg2/Nlgn1/Heg1/Cep112/Tyrobp/Nphs1/Gpc6/Pclo	19
GO:1903825	BP	GO:1903825	organic acid transmembrane transport	19/1693	125/23328	0.00168201	0.0391469	0.0326261	Slc36a4/Slc38a1/Lrrc8c/Slc27a1/Slc7a2/Abcd1/Slc23a2/Slc1a2/Irs2/Slc7a10/Abcd4/Slc29a4/Kcnj10/Slc25a32/Slc7a6/Slc6a9/Slc16a7/Slc27a5/Slc23a1	19
GO:0043624	BP	GO:0043624	cellular protein complex disassembly	21/1693	144/23328	0.00168566	0.0391469	0.0326261	Jmjd4/Flii/Sh3bp1/Nckap5l/Eif5a2/Tmod2/Add2/Camsap2/Nav3/Mical1/Napb/Apc/Ttbk2/Camsap3/Shfl/Taok1/Map2/Hdac6/Dnajc6/Plek/Akap5	21
GO:0097479	BP	GO:0097479	synaptic vesicle localization	12/1693	63/23328	0.0017079	0.0391469	0.0326261	Kif5a/Kif5b/Kif5c/Nlgn3/Trim46/Syn3/Pcdh17/Map2/Dnm3/Nlgn1/Lrrk2/Pclo	12
GO:0045332	BP	GO:0045332	phospholipid translocation	10/1693	47/23328	0.00171119	0.0391469	0.0326261	Plscr3/Atp8a2/Xkr7/Abcb1a/Xkr4/Slc4a1/Abca1/Xkr6/Atp8a1/Atp10a	10
GO:0060964	BP	GO:0060964	regulation of gene silencing by miRNA	10/1693	47/23328	0.00171119	0.0391469	0.0326261	Tarbp2/Wtip/Mecp2/Pum2/Dnd1/Trp53/Zc3h12a/Egfr/Lin28a/Ajuba	10
GO:0060828	BP	GO:0060828	regulation of canonical Wnt signaling pathway	30/1693	234/23328	0.0017125	0.0391469	0.0326261	Tnks/Foxo3/Tbl1x/Mks1/Fzd4/Ccny/Ddx3x/Lmbr1l/Gsk3b/Tnks2/Tle2/Apc/Nphp4/Usp34/Ptpru/Dkkl1/Cdk14/Gli1/Znrf3/Nle1/Caprin2/Reck/Tmem131l/Fgf2/Egfr/Wnk1/Gli3/Lrrk2/Fzd9/Tcf7l2	30
GO:0010766	BP	GO:0010766	negative regulation of sodium ion transport	6/1693	19/23328	0.00172328	0.0391469	0.0326261	Hecw2/Wnk3/Wnk4/Pcsk9/Wnk1/Hecw1	6
GO:0010923	BP	GO:0010923	negative regulation of phosphatase activity	14/1693	80/23328	0.00172384	0.0391469	0.0326261	Mgat5/Ell/Lmtk3/Tmem132d/Marf1/Bag4/Camsap3/Rbm26/Dlg2/Bod1l/Sfi1/Wnk1/Slc7a14/Hpn	14
GO:0090132	BP	GO:0090132	epithelium migration	36/1693	297/23328	0.00173515	0.0391628	0.0326393	Epb41l4b/Itgav/Mecp2/Pdpk1/Sh3bp1/Jcad/Ptpn23/Rin2/Bmpr2/Amot/Tgfbr1/Pkn3/Hdac7/Map2k3/Ager/Adam8/Pxn/Mef2c/Hdac6/Ptpn11/Zc3h12a/Akt3/Nr4a1/Card10/Nos3/Fgf2/Tbxa2r/Pik3c2a/Mmrn2/Alox12/Gata3/Aqp1/Tdgf1/Plekhg5/Sema4a/Angpt1	36
GO:0061448	BP	GO:0061448	connective tissue development	34/1693	276/23328	0.00175002	0.0391628	0.0326393	Itgb8/Bpnt2/Sorl1/Glg1/Rarg/Bmpr2/Bmpr1b/Idua/Bmpr1a/Tgfbr1/Slc39a13/Col2a1/Creb3l2/4932438A13Rik/Pkdcc/Bmp1/Mef2c/Thrb/Ptpn11/Uncx/Thbs3/Sox6/Klf7/Fgf2/Col11a2/Gli3/Ccn4/Bmp3/Il6ra/Mycn/Ltbp3/Id2/Ppargc1a/Ecm1	34
GO:0032984	BP	GO:0032984	protein-containing complex disassembly	28/1693	214/23328	0.00177016	0.0391628	0.0326393	Kif5b/Vps16/Jmjd4/Flii/Smcr8/Sh3bp1/Nckap5l/Cln3/Eif5a2/Tmod2/Add2/Camsap2/Nav3/Mical1/Smarcd2/Napb/Apc/Ttbk2/Camsap3/Shfl/Mcoln1/Taok1/Map2/Hdac6/Dnajc6/Plek/Tmem39a/Akap5	28
GO:0031589	BP	GO:0031589	cell-substrate adhesion	41/1693	351/23328	0.00177024	0.0391628	0.0326393	Megf9/Itgb8/Itgav/Fzd4/Dbn1/Mkln1/Bcan/Itga1/Pdpk1/Rin2/Ptprj/Gsk3b/Atrn/Nexmif/Pik3r1/Camsap3/Utrn/Flna/Ptprz1/Myadm/Adam8/Lamb2/Itga10/Pxn/Onecut1/Fmn1/Edil3/Sorbs3/Epha3/Micall2/Radil/Slk/Whamm/Ajuba/Col5a3/Tnxb/Ntn4/Foxf1/Tdgf1/Sned1/Angpt1	41
GO:0006913	BP	GO:0006913	nucleocytoplasmic transport	37/1693	308/23328	0.0017713	0.0391628	0.0326393	Uhmk1/Xpo4/Zfp384/Ipo4/Cdkn1a/Rbm27/Ranbp2/Ddx39a/Gsk3b/Akap8l/Ddx39b/Tmco6/Kpna1/Pik3r1/Flna/Nupl1/Zic1/Ipo7/Rbm26/Trp53/Camk4/Pabpn1/Ptpn11/Zc3h12a/Nxf1/Sfn/Gli3/Lrrk2/Gbp4/Tnpo1/Akap5/Drd1/Gckr/Tcf7l2/Pola2/Inpp4b/Angpt1	37
GO:0051169	BP	GO:0051169	nuclear transport	37/1693	308/23328	0.0017713	0.0391628	0.0326393	Uhmk1/Xpo4/Zfp384/Ipo4/Cdkn1a/Rbm27/Ranbp2/Ddx39a/Gsk3b/Akap8l/Ddx39b/Tmco6/Kpna1/Pik3r1/Flna/Nupl1/Zic1/Ipo7/Rbm26/Trp53/Camk4/Pabpn1/Ptpn11/Zc3h12a/Nxf1/Sfn/Gli3/Lrrk2/Gbp4/Tnpo1/Akap5/Drd1/Gckr/Tcf7l2/Pola2/Inpp4b/Angpt1	37
GO:0045017	BP	GO:0045017	glycerolipid biosynthetic process	23/1693	164/23328	0.00177263	0.0391628	0.0326393	Htr2a/Plscr3/Pigo/Slc27a1/Cds2/Pld2/Chkb/Gpaa1/Cln3/Pik3cg/Chpt1/Gpam/Dgka/Pck2/Ang/Fgf2/Ajuba/Pik3c2a/Taz/Dgkb/Tcf7l2/Plce1/Sik1	23
GO:0032388	BP	GO:0032388	positive regulation of intracellular transport	25/1693	184/23328	0.00180281	0.0396757	0.0330667	Kif5b/Sorl1/Xpo4/Mecp2/Rbm27/Ptpn23/Plk3/Cep131/Gsk3b/Trim46/Pik3r1/Flna/Itgam/Zic1/Map2/Rbm26/Camk4/Zc3h12a/Ank3/Sfn/Gli3/Akap5/Cep290/Tcf7l2/Ehd2	25
GO:0032868	BP	GO:0032868	response to insulin	30/1693	235/23328	0.00183014	0.0401223	0.0334389	Foxo3/Eif4ebp2/Sesn3/Sorl1/Cdk2/Slc27a1/Socs7/Pdpk1/Ptprj/Gsk3b/Zfp106/Ppara/Apc/Pik3r1/Irs2/Plcb1/Shc1/Gpam/Ankrd26/Myo5a/Tns2/Pck2/Ptpn11/Akt3/Pcsk9/Prkdc/Cyp27b1/Ins2/Fut7/Oprk1	30
GO:0017148	BP	GO:0017148	negative regulation of translation	21/1693	145/23328	0.00183934	0.0401696	0.0334784	Eif4ebp2/Ago3/Cnot3/Ddx3x/Unk/Tyms/Shfl/Mov10/Dnd1/Mir9-1/Nanos2/Cnot10/Inpp5e/Eif4ebp3/Zc3h12a/Cpeb4/Ybx2/Ang/Caprin2/Lin28a/Rc3h1	21
GO:0003007	BP	GO:0003007	heart morphogenesis	34/1693	277/23328	0.00185926	0.0404124	0.0336807	Mib1/Sema3c/Mks1/Sirt6/Myh6/Dvl2/Tbx6/Ptch1/Tbx2/Bmpr2/Bmpr1a/Tgfbr1/Robo2/Col2a1/Gaa/Kdm6a/Flna/Flrt2/Kat6a/Rbm15/Cluap1/Mef2c/Trp53/Dll1/Ccm2l/Eng/Nos3/Slit3/Id2/Heg1/Gata3/Foxf1/Tnni3/Angpt1	34
GO:0045786	BP	GO:0045786	negative regulation of cell cycle	50/1693	451/23328	0.00186464	0.0404124	0.0336807	Uhmk1/Tnks/Hsf1/Mybbp1a/Plk1/Ern1/Cdkn1a/Plk3/Cdk9/Cacnb4/Mdm1/Cdc73/Ddx39b/Apc/Tpra1/Mapk12/Npr2/Miip/Taok1/Mlxipl/Rnf112/Fzd3/Nanos2/Trp53/Heca/Uimc1/Kmt2e/Foxk1/Ptpn11/Pidd1/Nle1/Nr4a1/Skil/Hexim2/Egfr/Timeless/Prkdc/Trp53inp1/Trp53i13/Whamm/Fzd9/Camk2n1/Id2/Xrcc3/Recql4/Tcf7l2/Gata3/Insm1/Dtl/Kifc1	50
GO:0071322	BP	GO:0071322	cellular response to carbohydrate stimulus	22/1693	155/23328	0.00188886	0.0407822	0.033989	Kif5b/Ern1/Arrb1/Rab34/Sidt2/Slc26a6/Adcy5/Plcb1/Ager/Epha5/Prkaa2/Mlxipl/Pck2/Calcrl/Ano1/Aqp4/Ccdc186/Klf7/Lin28a/Camk2n1/Tcf7l2/Oprk1	22
GO:0070884	BP	GO:0070884	regulation of calcineurin-NFAT signaling cascade	9/1693	40/23328	0.00190953	0.0410729	0.0342312	Dyrk2/Ptbp1/Cherp/Mapk7/Gsk3b/Homer2/Rcan3/Akap6/Akap5	9
GO:0048469	BP	GO:0048469	cell maturation	27/1693	205/23328	0.00192181	0.0411816	0.0343218	Abhd2/Foxo3/Kcnma1/Tfcp2l1/Mecp2/Tbx6/Cspg4/Gsk3b/Cdc25b/Slc26a6/Npr2/Ercc2/Scarf1/Plcb1/Tut7/Pde3a/Dlg2/Dleu2/Ank3/Pgr/Lrrk2/Akap5/Id2/Ntn4/Abl2/Gata3/Rfx3	27
GO:0097553	BP	GO:0097553	calcium ion transmembrane import into cytosol	20/1693	136/23328	0.00193786	0.0413701	0.0344789	Htr2a/Itpr1/Cherp/Itgav/Pdpk1/Ubash3b/Mcoln1/Lime1/Ank2/Myo5a/Akap6/Slc24a2/Fgf2/Ccr5/Ptprc/Drd1/Grin2b/Tpcn2/Pln/Grin2d	20
GO:0003012	BP	GO:0003012	muscle system process	46/1693	408/23328	0.00198979	0.0423201	0.0352706	Foxo3/Htr2a/Kcnma1/Atp8a2/Chrm2/Dbn1/Myh6/Nr3c1/Dmpk/Tbx2/Gsk3b/Cdk9/Ddx39b/Tmod2/Ppara/Slmap/Map2k3/Gaa/Map2k6/Stac3/Flna/Shc1/Ank2/Mef2c/Akap6/Clcn1/Calcrl/Zc3h12a/Nos3/Smtn/Tbxa2r/Ccn4/Myh11/Taz/Drd1/Cacna1h/Gucy1a1/Myl4/Tpcn2/Zfp418/Myh1/Sgcd/Pln/Tnni3/Kcne2/Tbce	46
GO:0098815	BP	GO:0098815	modulation of excitatory postsynaptic potential	11/1693	56/23328	0.00203005	0.0430159	0.0358506	Ssh1/Dbn1/Nlgn3/Chrna7/Dmpk/Gsk3b/Stx1b/Rims1/Nlgn1/Lrrk2/Tbc1d24	11
GO:0048566	BP	GO:0048566	embryonic digestive tract development	8/1693	33/23328	0.00203874	0.0430401	0.0358707	Sall1/Hnf1b/Pkdcc/Tcf7/Gli3/Id2/Tcf7l2/Foxf1	8
GO:0046631	BP	GO:0046631	alpha-beta T cell activation	23/1693	166/23328	0.00208098	0.0437697	0.0364788	Vsir/Tcirg1/Relb/Wdfy4/Loxl3/Nfkbid/Ager/Dock2/Zc3h12a/Tcf7/Gli3/Il6ra/Tnfrsf14/Ptprc/Ikzf1/Zap70/Ins2/Abl2/Gata3/Rc3h1/Sema4a/Fut7/Nfkbiz	23
GO:2000177	BP	GO:2000177	regulation of neural precursor cell proliferation	18/1693	118/23328	0.00210992	0.0439412	0.0366217	Foxo3/Sall1/Foxg1/Flna/Ptprz1/Lhx5/Fzd3/Trp53/Gli1/Fgf2/Gli3/Lrrk2/Fzd9/Ccr5/Id2/Insm1/Bdnf/Vax1	18
GO:0060997	BP	GO:0060997	dendritic spine morphogenesis	13/1693	73/23328	0.00211226	0.0439412	0.0366217	Ppp1r9a/Dbn1/Nlgn3/Zfp365/Epha5/Sipa1l1/Xlr3b/Hdac6/Dnm3/Nlgn1/Caprin2/Lrrk2/Arc	13
GO:0097120	BP	GO:0097120	receptor localization to synapse	13/1693	73/23328	0.00211226	0.0439412	0.0366217	Kif5a/Kif5b/Kif5c/Dbn1/Lrrc7/Rapgef4/Gsk3b/Stx1b/Dlg2/Nlgn1/Cep112/Tyrobp/Gpc6	13
GO:0032271	BP	GO:0032271	regulation of protein polymerization	29/1693	227/23328	0.00213429	0.044238	0.0368691	Tenm1/Tppp/Ppp1r9a/Plekhg2/Ssh1/Flii/Dbn1/Mecp2/Ssh3/Togaram1/Bag4/Tmod2/Add2/Camsap2/Nav3/Apc/Magel2/Camsap3/Fhod3/Myadm/Map2/Fmn1/Fchsd1/Arpin/Kank3/Whamm/Eln/Nphs1/Inpp5j	29
GO:0051209	BP	GO:0051209	release of sequestered calcium ion into cytosol	17/1693	109/23328	0.00217404	0.0447515	0.037297	Htr2a/Itpr1/Cherp/Itgav/Pdpk1/Ubash3b/Mcoln1/Lime1/Ank2/Myo5a/Akap6/Fgf2/Ccr5/Ptprc/Drd1/Tpcn2/Pln	17
GO:0007623	BP	GO:0007623	circadian rhythm	28/1693	217/23328	0.00217652	0.0447515	0.037297	Kcnma1/Mybbp1a/Fbxl6/Ntrk2/Ncoa2/Gsk3b/Relb/Ankfn1/Nrip1/Ppara/Hnf1b/Magel2/Prkcg/Usp9x/Prkaa2/Kcna2/Trp53/Fbxl12/Kdm5a/Nlgn1/Adcy1/Timeless/Prkdc/Drd1/Id2/Ppargc1a/Bdnf/Sik1	28
GO:0071326	BP	GO:0071326	cellular response to monosaccharide stimulus	21/1693	147/23328	0.00218262	0.0447515	0.037297	Kif5b/Ern1/Arrb1/Rab34/Sidt2/Slc26a6/Adcy5/Plcb1/Ager/Epha5/Prkaa2/Mlxipl/Pck2/Ano1/Aqp4/Ccdc186/Klf7/Lin28a/Camk2n1/Tcf7l2/Oprk1	21
GO:0032409	BP	GO:0032409	regulation of transporter activity	34/1693	280/23328	0.00222308	0.0451269	0.0376099	Rasgrf2/Kif5b/Nlgn3/Ctss/Prrt1/Tlr9/Cacnb4/Hecw2/Ahnak/Slmap/Plcb1/Stac3/Ager/Ank2/Abcb1a/Myo5a/Mef2c/Wnk3/Wnk4/Akap6/Akap9/Nlgn1/Gsg1l/Ank3/Pcsk9/Grm5/Wnk1/Hecw1/Arc/Ppargc1a/Ins2/Slc6a9/Pln/Kcne2	34
GO:0043244	BP	GO:0043244	regulation of protein-containing complex disassembly	19/1693	128/23328	0.00222468	0.0451269	0.0376099	Jmjd4/Flii/Smcr8/Sh3bp1/Cln3/Eif5a2/Tmod2/Add2/Camsap2/Nav3/Apc/Ttbk2/Camsap3/Shfl/Taok1/Map2/Hdac6/Plek/Tmem39a	19
GO:0051592	BP	GO:0051592	response to calcium ion	19/1693	128/23328	0.00222468	0.0451269	0.0376099	Kcnma1/Syt10/Plcd1/Kcnh1/Cpne6/Mcoln1/Prkaa2/Syt2/Mef2c/Cpne3/Fos/Nlgn1/Junb/Egfr/Wnk1/Cpne7/Cpne8/Cpne2/Syt15	19
GO:0071364	BP	GO:0071364	cellular response to epidermal growth factor stimulus	9/1693	41/23328	0.00229145	0.0452877	0.0377439	Cbl/Pdpk1/Garem1/Bag4/Erbb4/Ptpn11/Stat5b/Egfr/Tdgf1	9
GO:0106056	BP	GO:0106056	regulation of calcineurin-mediated signaling	9/1693	41/23328	0.00229145	0.0452877	0.0377439	Dyrk2/Ptbp1/Cherp/Mapk7/Gsk3b/Homer2/Rcan3/Akap6/Akap5	9
GO:0045060	BP	GO:0045060	negative thymic T cell selection	5/1693	14/23328	0.0022998	0.0452877	0.0377439	Dock2/Aire/Gli3/Ptprc/Zap70	5
GO:0048537	BP	GO:0048537	mucosa-associated lymphoid tissue development	5/1693	14/23328	0.0022998	0.0452877	0.0377439	Tcf3/Cacnb4/Stat5b/Id2/Ikzf1	5
GO:0048541	BP	GO:0048541	Peyer's patch development	5/1693	14/23328	0.0022998	0.0452877	0.0377439	Tcf3/Cacnb4/Stat5b/Id2/Ikzf1	5
GO:1902001	BP	GO:1902001	fatty acid transmembrane transport	5/1693	14/23328	0.0022998	0.0452877	0.0377439	Slc27a1/Abcd1/Irs2/Abcd4/Slc27a5	5
GO:0035023	BP	GO:0035023	regulation of Rho protein signal transduction	20/1693	138/23328	0.00231166	0.0452877	0.0377439	Prex2/Rasgrf2/Plekhg2/Arhgef37/Arrb1/Arhgef1/Arhgef19/Tiam2/Gpr17/Eps8l2/Abca1/Gpr55/Scai/Fgd6/Stard8/Heg1/Fgd4/Abl2/Plekhg5/Ccdc125	20
GO:0006349	BP	GO:0006349	regulation of gene expression by genetic imprinting	6/1693	20/23328	0.00231206	0.0452877	0.0377439	Xist/Mecp2/Gsk3b/Pcgf3/Zfp57/Kcnq1ot1	6
GO:0048557	BP	GO:0048557	embryonic digestive tract morphogenesis	6/1693	20/23328	0.00231206	0.0452877	0.0377439	Hnf1b/Tcf7/Gli3/Id2/Tcf7l2/Foxf1	6
GO:1990403	BP	GO:1990403	embryonic brain development	6/1693	20/23328	0.00231206	0.0452877	0.0377439	Mks1/Med12/Ttbk2/Rnf112/Cdk20/Pcnt	6
GO:0043536	BP	GO:0043536	positive regulation of blood vessel endothelial cell migration	11/1693	57/23328	0.00235347	0.0458388	0.0382033	Pdpk1/Jcad/Amot/Hdac7/Map2k3/Akt3/Nos3/Fgf2/Pik3c2a/Alox12/Angpt1	11
GO:0060485	BP	GO:0060485	mesenchyme development	34/1693	281/23328	0.00235727	0.0458388	0.0382033	Sema3c/Tgfbr3l/Tbx2/Bmpr2/Gsk3b/Bmpr1a/Sema4c/Ldlrad4/Tgfbr1/Robo2/Loxl3/Usf3/Flna/Exoc4/Sema6c/Ager/Erbb4/Sema5b/Mef2c/Zic2/Sema3d/Eng/Epha3/Nos3/Sema4b/Sema4g/Fendrr/Tcf7l2/Gata3/Foxf1/Phldb1/Gbx2/Hpn/Sema4a	34
GO:0034204	BP	GO:0034204	lipid translocation	10/1693	49/23328	0.00237938	0.0458388	0.0382033	Plscr3/Atp8a2/Xkr7/Abcb1a/Xkr4/Slc4a1/Abca1/Xkr6/Atp8a1/Atp10a	10
GO:0035196	BP	GO:0035196	production of miRNAs involved in gene silencing by miRNA	10/1693	49/23328	0.00237938	0.0458388	0.0382033	Ago3/Srrt/Tarbp2/Mecp2/Pum2/Tut7/Trp53/Zc3h12a/Egfr/Lin28a	10
GO:0046824	BP	GO:0046824	positive regulation of nucleocytoplasmic transport	13/1693	74/23328	0.00239551	0.0458388	0.0382033	Xpo4/Rbm27/Gsk3b/Pik3r1/Flna/Zic1/Rbm26/Camk4/Zc3h12a/Sfn/Gli3/Akap5/Tcf7l2	13
GO:0008344	BP	GO:0008344	adult locomotory behavior	17/1693	110/23328	0.00240138	0.0458388	0.0382033	Oprd1/Prex2/Kcnma1/Sez6/Mecp2/Clcn3/Idua/Cacnb4/Hipk2/Zic1/Kcnj10/Ctns/Drd1/Id2/Abl2/Grin2d/Tbce	17
GO:0051283	BP	GO:0051283	negative regulation of sequestering of calcium ion	17/1693	110/23328	0.00240138	0.0458388	0.0382033	Htr2a/Itpr1/Cherp/Itgav/Pdpk1/Ubash3b/Mcoln1/Lime1/Ank2/Myo5a/Akap6/Fgf2/Ccr5/Ptprc/Drd1/Tpcn2/Pln	17
GO:0045165	BP	GO:0045165	cell fate commitment	35/1693	292/23328	0.00240453	0.0458388	0.0382033	Tcf3/Sox12/Tbx6/Ptch1/Tbx2/Ptch2/Tead3/Bmpr1a/Cdc73/Sox13/Foxg1/Tgfbr1/Hnf1b/Apc/Loxl3/Erbb4/Chrdl1/Mef2c/Notch3/Onecut1/Trp53/Dll1/Jag2/Sox6/Fgf2/Fezf2/Prkdc/Gli3/Il6ra/Otx2/Id2/Zfp57/Tcf7l2/Gata3/Prickle2	35
GO:0009746	BP	GO:0009746	response to hexose	25/1693	188/23328	0.00242655	0.0461044	0.0384246	Kif5b/Ern1/Arrb1/Rab34/Sidt2/Hnf1b/Slc26a6/Adcy5/Irs2/Ager/Epha5/Prkaa2/Gpam/Mlxipl/Pck2/Ano1/Aqp4/Ccdc186/Klf7/Lin28a/Ildr2/Camk2n1/Gckr/Tcf7l2/Oprk1	25
GO:0051056	BP	GO:0051056	regulation of small GTPase mediated signal transduction	33/1693	271/23328	0.00244348	0.0462719	0.0385642	Cbl/Prex2/Rasgrf2/Plekhg2/Arhgef37/Arrb1/Arhgef1/Sh3bp1/Rasgrp4/Arhgef19/Amot/Rgl2/Dennd4a/Tiam2/Sipa1l1/Arhgap17/Dock2/Arpp19/Gpr17/Eps8l2/Abca1/Psd3/Rap1gap2/Gpr55/Scai/Fgd6/Stard8/Heg1/Fgd4/Abl2/Plce1/Plekhg5/Ccdc125	33
GO:0030258	BP	GO:0030258	lipid modification	31/1693	250/23328	0.00245574	0.04635	0.0386293	Mtmr9/Bpnt2/Socs4/Acaa1b/Tmem150a/Stard4/Mboat2/Socs7/Mtmr11/Abcd1/Ppara/Pik3r1/B3galt1/Irs2/Pik3cg/Sirt4/Inpp5e/Abcd4/Dgka/Inpp5b/Fam126b/Pi4k2b/Pik3c2a/Dgkb/Cyp3a13/Ppargc1a/Alox12/Echdc2/Inpp5j/Inpp4b/Mboat1	31
GO:0006884	BP	GO:0006884	cell volume homeostasis	8/1693	34/23328	0.00249886	0.0470082	0.0391778	Kcnma1/Slc12a9/Clcn3/Cln3/Wnk3/Aqp4/Aqp1/Slc12a7	8
GO:0046578	BP	GO:0046578	regulation of Ras protein signal transduction	30/1693	240/23328	0.00252844	0.0474082	0.0395112	Cbl/Prex2/Rasgrf2/Plekhg2/Arhgef37/Arrb1/Arhgef1/Sh3bp1/Rasgrp4/Arhgef19/Rgl2/Dennd4a/Tiam2/Arhgap17/Dock2/Arpp19/Gpr17/Eps8l2/Abca1/Psd3/Gpr55/Scai/Fgd6/Stard8/Heg1/Fgd4/Abl2/Plce1/Plekhg5/Ccdc125	30
GO:0045787	BP	GO:0045787	positive regulation of cell cycle	41/1693	358/23328	0.00254748	0.0474531	0.0395486	Tcf3/Hsf1/Mybbp1a/Kif3b/Pggt1b/Ubxn2b/Ccny/Ddx3x/Mecp2/Cdkn1a/Ankrd17/Cdk9/Cdc73/Ddx39b/Cdc25b/Foxg1/Usp19/Flt3l/Plcb1/Pagr1a/Mlxipl/Rnf112/Pbx1/Trp53/Kmt2e/Gli1/Ptpn11/Pidd1/Stat5b/Egfr/Mapk15/Ddx11/Cspp1/Fzd9/Cdc27/Id2/Ins2/Xrcc3/Prdm9/Insm1/Dtl	41
GO:0062012	BP	GO:0062012	regulation of small molecule metabolic process	41/1693	358/23328	0.00254748	0.0474531	0.0395486	Dyrk2/Htr2a/Kcnma1/Sirt6/Slc4a4/Stard4/Ranbp2/Nr3c1/Rest/Abcd1/Ncoa2/Cln3/Plcd1/Ppara/Apc/Irs2/Clcn2/Prkaa2/Ankrd26/Mlxipl/Sirt4/Entpd1/Lpgat1/Trp53/Foxk1/Arpp19/Dkkl1/Thrb/Plek/Nos3/Slc4a1/Ttc39b/Gnmt/Taz/Gckr/Cyp27b1/Ppargc1a/Ins2/Tcf7l2/Supt20/Sik1	41
GO:0030111	BP	GO:0030111	regulation of Wnt signaling pathway	36/1693	304/23328	0.00258411	0.0479786	0.0399866	Tnks/Foxo3/Tbl1x/Mks1/Fzd4/Sall1/Ccny/Ddx3x/Lmbr1l/Gsk3b/Cdc73/Hnf1b/Tnks2/Tle2/Apc/Nphp4/Usp34/Ptpru/Dkkl1/Cdk14/Gli1/Znrf3/Nle1/Caprin2/Reck/Tmem131l/Fgf2/Egfr/Wnk1/Gli3/Nlk/Lrrk2/Ccn4/Fzd9/Tcf7l2/Abl2	36
GO:0046777	BP	GO:0046777	protein autophosphorylation	30/1693	241/23328	0.00269255	0.0498296	0.0415293	Uhmk1/Stk24/Ern1/Ulk2/Mob1b/Ddx3x/Ntrk2/Gsk3b/Cdkl5/Tgfbr1/Cdk12/Ulk3/Prkcg/Erbb4/Taok1/Wnk3/Camk4/Eng/Yes1/Egfr/Slk/Mapk15/Wnk1/Nlk/Lrrk2/Stk17b/Ptprc/Musk/Zap70/Mvp	30
GO:0043470	BP	GO:0043470	regulation of carbohydrate catabolic process	11/1693	58/23328	0.00271736	0.0499248	0.0416086	Htr2a/Scarb2/Sirt6/Slc4a4/Ppara/Prkaa2/Mlxipl/Trp53/Slc4a1/Ppargc1a/Ins2	11
GO:0035418	BP	GO:0035418	protein localization to synapse	16/1693	102/23328	0.00272397	0.0499248	0.0416086	Kif5a/Kif5b/Kif5c/Dbn1/Nlgn3/Lrrc7/Rapgef4/Gsk3b/Stx1b/Dlg2/Nlgn1/Cep112/Tyrobp/Nphs1/Gpc6/Pclo	16
GO:0050848	BP	GO:0050848	regulation of calcium-mediated signaling	16/1693	102/23328	0.00272397	0.0499248	0.0416086	Dyrk2/Ptbp1/Itpr1/Cherp/Mapk7/Gsk3b/Exoc4/Homer2/Rcan3/Myo5a/Akap6/Adora3/Lrrk2/Akap5/Zap70/Pln	16
GO:0099572	CC	GO:0099572	postsynaptic specialization	68/1696	439/23271	2.70166e-09	1.64235e-06	1.34524e-06	Mib1/Oprd1/Strn/Itpr1/Rgs7bp/Ppp1r9a/Dbn1/Nlgn3/Klhl17/Arrb1/Chrna7/Arhgap32/Lrrc7/Pdpk1/Grid2/Nr3c1/Rapgef4/Ntrk2/Prrt1/Ptch1/Ncoa2/Il1rapl1/Bmpr2/Gsk3b/Sema4c/Cdkl5/Add2/Pdzd2/Eif3a/Erc2/Rims1/Gabrb2/Kpna1/Glra3/Dlgap2/Prkcg/Ptprz1/Exoc4/Frmpd4/Homer2/Erbb4/Ablim1/Ank2/Sipa1l1/Syn3/Rnf112/Entpd1/Map2/Erc1/Akap9/Dnajc6/Dlg2/Dnm3/Nlgn1/Gsg1l/Cpeb4/Yes1/Adcy1/Grm5/Camk2n1/Akap5/Arc/Grin2b/Slc6a9/S…	68
GO:0014069	CC	GO:0014069	postsynaptic density	63/1696	400/23271	5.3584e-09	1.64235e-06	1.34524e-06	Mib1/Oprd1/Strn/Itpr1/Rgs7bp/Ppp1r9a/Dbn1/Klhl17/Arrb1/Chrna7/Arhgap32/Lrrc7/Pdpk1/Grid2/Nr3c1/Rapgef4/Ntrk2/Prrt1/Ptch1/Ncoa2/Il1rapl1/Bmpr2/Gsk3b/Sema4c/Cdkl5/Add2/Pdzd2/Eif3a/Erc2/Rims1/Kpna1/Prkcg/Ptprz1/Exoc4/Frmpd4/Homer2/Erbb4/Ablim1/Ank2/Sipa1l1/Syn3/Rnf112/Entpd1/Map2/Erc1/Akap9/Dnajc6/Dlg2/Dnm3/Nlgn1/Gsg1l/Cpeb4/Adcy1/Grm5/Camk2n1/Akap5/Arc/Grin2b/Slc6a9/Slc16a7/Grin2d/Pclo/Cnksr2	63
GO:0032279	CC	GO:0032279	asymmetric synapse	63/1696	405/23271	8.74189e-09	1.78626e-06	1.46312e-06	Mib1/Oprd1/Strn/Itpr1/Rgs7bp/Ppp1r9a/Dbn1/Klhl17/Arrb1/Chrna7/Arhgap32/Lrrc7/Pdpk1/Grid2/Nr3c1/Rapgef4/Ntrk2/Prrt1/Ptch1/Ncoa2/Il1rapl1/Bmpr2/Gsk3b/Sema4c/Cdkl5/Add2/Pdzd2/Eif3a/Erc2/Rims1/Kpna1/Prkcg/Ptprz1/Exoc4/Frmpd4/Homer2/Erbb4/Ablim1/Ank2/Sipa1l1/Syn3/Rnf112/Entpd1/Map2/Erc1/Akap9/Dnajc6/Dlg2/Dnm3/Nlgn1/Gsg1l/Cpeb4/Adcy1/Grm5/Camk2n1/Akap5/Arc/Grin2b/Slc6a9/Slc16a7/Grin2d/Pclo/Cnksr2	63
GO:0098984	CC	GO:0098984	neuron to neuron synapse	63/1696	433/23271	1.10828e-07	1.69843e-05	1.39118e-05	Mib1/Oprd1/Strn/Itpr1/Rgs7bp/Ppp1r9a/Dbn1/Klhl17/Arrb1/Chrna7/Arhgap32/Lrrc7/Pdpk1/Grid2/Nr3c1/Rapgef4/Ntrk2/Prrt1/Ptch1/Ncoa2/Il1rapl1/Bmpr2/Gsk3b/Sema4c/Cdkl5/Add2/Pdzd2/Eif3a/Erc2/Rims1/Kpna1/Prkcg/Ptprz1/Exoc4/Frmpd4/Homer2/Erbb4/Ablim1/Ank2/Sipa1l1/Syn3/Rnf112/Entpd1/Map2/Erc1/Akap9/Dnajc6/Dlg2/Dnm3/Nlgn1/Gsg1l/Cpeb4/Adcy1/Grm5/Camk2n1/Akap5/Arc/Grin2b/Slc6a9/Slc16a7/Grin2d/Pclo/Cnksr2	63
GO:0097060	CC	GO:0097060	synaptic membrane	66/1696	470/23271	2.1266e-07	2.60721e-05	2.13555e-05	Oprd1/Htr2a/Strn/Kcna3/Itpr1/Kcnma1/Rgs7bp/Chrm2/Dbn1/Nlgn3/Kctd16/Gabbr2/Arrb1/Chrna7/Lrrc7/Grid2/Ntrk2/Rims4/Clcn3/Prrt1/Il1rapl1/Stx1b/Pcdhb16/Sema4c/Kcnh1/Cntn1/Erc2/Rims1/Gabrb2/Glra3/Ache/Slc1a2/Prkcg/Ptprz1/Erbb4/Ank2/Scn2a/Entpd1/Kcnj6/Pcdh17/Kcna2/Pcdh8/Akap9/Dlg2/Dnm3/Nlgn1/Gsg1l/Ank3/Adcy1/Stx2/Sema4b/Grm5/Akap5/Drd1/Cacna1h/Kctd12/Arc/Grin2b/Musk/Nt5e/Slc6a9/Slc16a7/Grin2d/Cntn5/Oprk1…	66
GO:0045211	CC	GO:0045211	postsynaptic membrane	51/1696	330/23271	2.74613e-07	2.78976e-05	2.28508e-05	Oprd1/Htr2a/Strn/Kcna3/Kcnma1/Rgs7bp/Chrm2/Dbn1/Nlgn3/Kctd16/Gabbr2/Arrb1/Chrna7/Lrrc7/Grid2/Ntrk2/Clcn3/Prrt1/Il1rapl1/Pcdhb16/Sema4c/Kcnh1/Cntn1/Gabrb2/Glra3/Ache/Ptprz1/Erbb4/Ank2/Pcdh17/Pcdh8/Akap9/Dlg2/Dnm3/Nlgn1/Gsg1l/Ank3/Adcy1/Sema4b/Grm5/Drd1/Cacna1h/Kctd12/Arc/Grin2b/Musk/Slc6a9/Slc16a7/Grin2d/Oprk1/Cnksr2	51
GO:0045121	CC	GO:0045121	membrane raft	56/1696	379/23271	3.33604e-07	2.78976e-05	2.28508e-05	Oprd1/Cbl/Kcna3/Itpr1/Kcnma1/Kcnq3/Chrna7/Slc27a1/Smpd2/Itga1/Pld2/Prkar2a/Ptch1/Bmpr2/Cln3/Gsk3b/Bmpr1a/Pikfyve/Plcd1/P2ry12/Add2/Tgfbr1/Ahnak/Cntn1/Adcy5/Adam1a/Slc1a2/Mme/Itgam/Erbb4/Myadm/Rftn1/Akap6/Hdac6/Dll1/Cd48/Tnfrsf10b/Ano1/Nos3/Abca1/Egfr/Tuba1c/Stx2/Lrrk2/Ptprc/Akap5/Drd1/Cacna1h/Arc/Zap70/Aqp1/Cys1/Ehd2/Tdgf1/Nphs1/Angpt1	56
GO:0098857	CC	GO:0098857	membrane microdomain	56/1696	380/23271	3.64079e-07	2.78976e-05	2.28508e-05	Oprd1/Cbl/Kcna3/Itpr1/Kcnma1/Kcnq3/Chrna7/Slc27a1/Smpd2/Itga1/Pld2/Prkar2a/Ptch1/Bmpr2/Cln3/Gsk3b/Bmpr1a/Pikfyve/Plcd1/P2ry12/Add2/Tgfbr1/Ahnak/Cntn1/Adcy5/Adam1a/Slc1a2/Mme/Itgam/Erbb4/Myadm/Rftn1/Akap6/Hdac6/Dll1/Cd48/Tnfrsf10b/Ano1/Nos3/Abca1/Egfr/Tuba1c/Stx2/Lrrk2/Ptprc/Akap5/Drd1/Cacna1h/Arc/Zap70/Aqp1/Cys1/Ehd2/Tdgf1/Nphs1/Angpt1	56
GO:0098589	CC	GO:0098589	membrane region	56/1696	393/23271	1.08964e-06	7.42168e-05	6.07906e-05	Oprd1/Cbl/Kcna3/Itpr1/Kcnma1/Kcnq3/Chrna7/Slc27a1/Smpd2/Itga1/Pld2/Prkar2a/Ptch1/Bmpr2/Cln3/Gsk3b/Bmpr1a/Pikfyve/Plcd1/P2ry12/Add2/Tgfbr1/Ahnak/Cntn1/Adcy5/Adam1a/Slc1a2/Mme/Itgam/Erbb4/Myadm/Rftn1/Akap6/Hdac6/Dll1/Cd48/Tnfrsf10b/Ano1/Nos3/Abca1/Egfr/Tuba1c/Stx2/Lrrk2/Ptprc/Akap5/Drd1/Cacna1h/Arc/Zap70/Aqp1/Cys1/Ehd2/Tdgf1/Nphs1/Angpt1	56
GO:0016323	CC	GO:0016323	basolateral plasma membrane	41/1696	259/23271	2.11569e-06	0.000129692	0.00010623	Slc38a1/Slc4a4/Slc39a5/Arrb1/Slc27a1/Lrrc7/Rapgef4/Heph/Dstyk/Bmpr2/Tlr9/P2ry12/Tgfbr1/Slc23a2/Slc26a6/Slc22a5/Slc29a2/Ager/Erbb4/Entpd1/Slc26a10/Slco4c1/Itga9/Dlg2/Slc29a4/Aqp4/Kcnj10/Ank3/Abcc6/Slc4a1/Abca1/Egfr/Stx2/Akap5/Slc6a9/Mst1r/Aqp1/Slc22a8/Slc27a5/Slc23a1/Slc4a10	41
GO:0098936	CC	GO:0098936	intrinsic component of postsynaptic membrane	31/1696	178/23271	4.98843e-06	0.000277992	0.000227702	Oprd1/Htr2a/Kcna3/Rgs7bp/Nlgn3/Gabbr2/Chrna7/Lrrc7/Grid2/Clcn3/Prrt1/Il1rapl1/Cntn1/Gabrb2/Glra3/Ptprz1/Erbb4/Pcdh17/Pcdh8/Dlg2/Nlgn1/Gsg1l/Adcy1/Grm5/Drd1/Cacna1h/Grin2b/Slc6a9/Slc16a7/Grin2d/Oprk1	31
GO:0099240	CC	GO:0099240	intrinsic component of synaptic membrane	38/1696	244/23271	7.26733e-06	0.000371239	0.00030408	Oprd1/Htr2a/Kcna3/Kcnma1/Rgs7bp/Nlgn3/Gabbr2/Chrna7/Lrrc7/Grid2/Clcn3/Prrt1/Il1rapl1/Kcnh1/Cntn1/Gabrb2/Glra3/Slc1a2/Ptprz1/Erbb4/Scn2a/Kcnj6/Pcdh17/Kcna2/Pcdh8/Dlg2/Nlgn1/Gsg1l/Adcy1/Grm5/Drd1/Cacna1h/Grin2b/Slc6a9/Slc16a7/Grin2d/Cntn5/Oprk1	38
GO:0005874	CC	GO:0005874	microtubule	56/1696	430/23271	1.70063e-05	0.000764873	0.000626504	Appbp2/Kif5a/Kif5b/Kif5c/Tppp/Sntb2/Plk1/Dpp9/Kif3b/Ttll4/Togaram1/Nckap5l/Klc4/Ncoa2/Kif1b/Gsk3b/Mdm1/Eif3a/Camsap2/Nav3/Apc/Reep4/Camsap3/Golga2/Eml3/Ttll7/Kif20a/Myo5a/Dynlt1a/Dnah17/Dnah1/Capn6/Map2/Ttll3/1700029J07Rik/Hdac6/Kifc5b/Rassf3/Map9/Dnm3/Bod1l/Radil/Hook2/Tmem214/Kif26b/Arhgap4/Tuba1c/Pcnt/Whamm/Cspp1/Kif15/Cdc27/Dnah5/Ttll8/Dcdc2b/Kifc1	56
GO:0009925	CC	GO:0009925	basal plasma membrane	15/1696	60/23271	1.89415e-05	0.000764873	0.000626504	Slc27a1/Bmpr2/P2ry12/Slc23a2/Ager/Erbb4/Itga9/Aqp4/Ank3/Egfr/Slc6a9/Mst1r/Aqp1/Slc27a5/Slc23a1	15
GO:0005901	CC	GO:0005901	caveola	20/1696	97/23271	1.89876e-05	0.000764873	0.000626504	Cbl/Kcnma1/Slc27a1/Smpd2/Pld2/Ptch1/Bmpr2/Cln3/Bmpr1a/P2ry12/Tgfbr1/Erbb4/Akap6/Hdac6/Nos3/Lrrk2/Drd1/Cacna1h/Aqp1/Ehd2	20
GO:0044853	CC	GO:0044853	plasma membrane raft	24/1696	130/23271	2.09296e-05	0.000764873	0.000626504	Cbl/Kcnma1/Chrna7/Slc27a1/Smpd2/Pld2/Prkar2a/Ptch1/Bmpr2/Cln3/Bmpr1a/P2ry12/Add2/Tgfbr1/Itgam/Erbb4/Akap6/Hdac6/Nos3/Lrrk2/Drd1/Cacna1h/Aqp1/Ehd2	24
GO:0030426	CC	GO:0030426	growth cone	33/1696	209/23271	2.12118e-05	0.000764873	0.000626504	Cbl/Kif5a/Kif5b/Kif5c/Ppp1r9a/Ssh1/Dbn1/Chrna7/Rapgef4/Ntrk2/Pcdh9/Ptch1/Slc2a13/Gsk3b/Tmod2/Cdkl5/Erc2/Apc/Utrn/Flna/Ptprz1/Exoc4/Usp9x/Dynlt1a/Trak2/Map2/Ang/Arhgap4/Lrrk2/Otx2/Pclo/Inpp5j/Lamp5	33
GO:0031252	CC	GO:0031252	cell leading edge	52/1696	395/23271	2.49956e-05	0.000812655	0.000665641	Oprd1/Itgav/Ppp1r9a/Ssh1/Dpp9/Dbn1/Mkln1/Ddx3x/Chrna7/Pld2/Dock8/Rab34/Sh3bp1/Jcad/Cspg4/Ptprj/Amot/Kcnh1/Cdkl5/Robo2/Apc/Stxbp2/Slc1a2/Ptprz1/Exoc4/Myadm/Asap3/Ablim1/Gdpd2/Myo5a/Pxn/Dynlt1a/Inpp5e/Kcna2/Map2/Hdac6/Plek/Arpin/Eps8l2/Psd3/Slk/Stx2/Ajuba/Akap5/Nradd/Fgd4/Abl2/S100a6/Plce1/Plekhg5/Inpp5j/Lamp5	52
GO:0062023	CC	GO:0062023	collagen-containing extracellular matrix	51/1696	385/23271	2.51883e-05	0.000812655	0.000665641	Megf9/Sema3c/Ltbp4/Plod3/Angptl6/Bcan/Gpc2/Cspg4/Itih5/Muc1/Atrn/P3h1/Ssc5d/Col2a1/Ache/Plxna2/Adamts10/Lgals4/Ptprz1/Lamb2/Vwa5a/Bmp1/Entpd1/Col15a1/Vcan/Col7a1/Thbs3/Ang/Matn4/Col11a2/Loxl1/Insl5/Ltbp3/Col5a3/Cela1/Mmrn2/Anxa9/Tnxb/Adamtsl4/Ntn4/Nav2/Col5a2/Ins2/Eln/F13a1/Col4a2/S100a6/Ecm1/Gpc6/Col4a1/Angpt1	51
GO:0099055	CC	GO:0099055	integral component of postsynaptic membrane	28/1696	169/23271	3.60426e-05	0.00110471	0.000904859	Oprd1/Htr2a/Kcna3/Nlgn3/Gabbr2/Chrna7/Lrrc7/Grid2/Clcn3/Prrt1/Il1rapl1/Gabrb2/Glra3/Ptprz1/Erbb4/Pcdh17/Pcdh8/Nlgn1/Gsg1l/Adcy1/Grm5/Drd1/Cacna1h/Grin2b/Slc6a9/Slc16a7/Grin2d/Oprk1	28
GO:0030427	CC	GO:0030427	site of polarized growth	33/1696	216/23271	4.18731e-05	0.001187	0.000972264	Cbl/Kif5a/Kif5b/Kif5c/Ppp1r9a/Ssh1/Dbn1/Chrna7/Rapgef4/Ntrk2/Pcdh9/Ptch1/Slc2a13/Gsk3b/Tmod2/Cdkl5/Erc2/Apc/Utrn/Flna/Ptprz1/Exoc4/Usp9x/Dynlt1a/Trak2/Map2/Ang/Arhgap4/Lrrk2/Otx2/Pclo/Inpp5j/Lamp5	33
GO:0099699	CC	GO:0099699	integral component of synaptic membrane	34/1696	226/23271	4.44781e-05	0.001187	0.000972264	Oprd1/Htr2a/Kcna3/Kcnma1/Nlgn3/Gabbr2/Chrna7/Lrrc7/Grid2/Clcn3/Prrt1/Il1rapl1/Kcnh1/Gabrb2/Glra3/Slc1a2/Ptprz1/Erbb4/Scn2a/Kcnj6/Pcdh17/Kcna2/Pcdh8/Nlgn1/Gsg1l/Adcy1/Grm5/Drd1/Cacna1h/Grin2b/Slc6a9/Slc16a7/Grin2d/Oprk1	34
GO:0043194	CC	GO:0043194	axon initial segment	8/1696	20/23271	4.45366e-05	0.001187	0.000972264	Kcnq3/Bcan/Lrrc7/Trim46/Scn2a/Iqschfp/Map2/Ank3	8
GO:0043235	CC	GO:0043235	receptor complex	51/1696	403/23271	8.36803e-05	0.00209713	0.00171775	Itgb8/Itgav/Kctd16/Gabbr2/Tlr7/Chrna7/Itga1/Lrrc7/Grid2/Cpt1c/Il6st/Ntrk2/Ptprb/Bmpr2/Bmpr1b/Bmpr1a/Tgfbr1/Cd247/Gabrb2/Plxna2/Il11ra2/Itgam/Mcoln1/Lime1/Epha5/Gpr160/Erbb4/Itga10/Notch3/Itga9/Calcrl/Eng/Dlg2/Nlgn1/Epha3/Caprin2/Egfr/Il3ra/Csf2ra/Lrp1b/Il6ra/Npr1/Tie1/Kctd12/Grin2b/Musk/Zap70/Mst1r/Pkd2l1/Grin2d/Crlf1	51
GO:0045178	CC	GO:0045178	basal part of cell	17/1696	83/23271	8.55274e-05	0.00209713	0.00171775	Slc27a1/Itga1/Bmpr2/P2ry12/Slc23a2/Ager/Erbb4/Itga9/Aqp4/Ank3/Egfr/Slc6a9/Mst1r/Aqp1/Phldb1/Slc27a5/Slc23a1	17
GO:0043198	CC	GO:0043198	dendritic shaft	15/1696	69/23271	0.000108404	0.00249482	0.0020435	Htr2a/Rgs7bp/Dbn1/Sez6/Chrna7/Gsk3b/Slc1a2/Flna/Exoc4/Map2/Nlgn1/Grm5/Akap5/Drd1/Inpp5j	15
GO:0097440	CC	GO:0097440	apical dendrite	9/1696	28/23271	0.000109886	0.00249482	0.0020435	Kif5a/Sez6/Flna/Slc7a10/Map2/Rgs12/Grin2b/Ppargc1a/Slc4a10	9
GO:0099634	CC	GO:0099634	postsynaptic specialization membrane	23/1696	136/23271	0.000125878	0.00275584	0.00225729	Oprd1/Rgs7bp/Nlgn3/Chrna7/Lrrc7/Grid2/Prrt1/Il1rapl1/Gabrb2/Glra3/Ptprz1/Erbb4/Akap9/Dlg2/Nlgn1/Gsg1l/Adcy1/Grm5/Arc/Grin2b/Slc16a7/Grin2d/Cnksr2	23
GO:0150034	CC	GO:0150034	distal axon	48/1696	384/23271	0.000179055	0.00378485	0.00310016	Oprd1/Cbl/Kcna3/Kcnma1/Kif5a/Kif5b/Kif5c/Ppp1r9a/Ssh1/Dbn1/Chrna7/Rapgef4/Ntrk2/Pcdh9/Clcn3/Ptch1/Slc2a13/Gsk3b/Tmod2/Cdkl5/Mical1/Erc2/Apc/Utrn/Prkcg/Flna/Ptprz1/Exoc4/Usp9x/Dynlt1a/Trak2/Kcna2/Map2/Ang/Arhgap4/Pgr/Lrrk2/Otx2/Drd1/Grin2b/Aqp1/Bdnf/Hcn3/Pclo/Oprk1/Slc4a10/Inpp5j/Lamp5	48
GO:0043197	CC	GO:0043197	dendritic spine	29/1696	195/23271	0.000191559	0.00380297	0.00311499	Oprd1/Strn/Rgs7bp/Ppp1r9a/Dbn1/Sez6/Arrb1/Chrna7/Lrrc7/Grid2/Nr3c1/Rapgef4/Ntrk2/Ncoa2/Gsk3b/Dlgap2/Slc1a2/Ptprz1/Frmpd4/Sipa1l1/Dnm3/Nlgn1/Pgr/Grm5/Akap5/Drd1/Arc/Grin2b/Abl2	29
GO:0098982	CC	GO:0098982	GABA-ergic synapse	19/1696	105/23271	0.00019232	0.00380297	0.00311499	Itpr1/Nlgn3/Bcan/Gabbr2/Clcn3/Erc2/Rims1/Gabrb2/Glra3/Plcb1/Erbb4/Pcdh17/Erc1/Camk4/Epha3/Drd1/Gucy1a1/Cntn5/Pclo	19
GO:0098839	CC	GO:0098839	postsynaptic density membrane	18/1696	97/23271	0.000202454	0.00387826	0.00317667	Oprd1/Rgs7bp/Lrrc7/Grid2/Prrt1/Il1rapl1/Ptprz1/Erbb4/Akap9/Dlg2/Gsg1l/Adcy1/Grm5/Arc/Grin2b/Slc16a7/Grin2d/Cnksr2	18
GO:0044309	CC	GO:0044309	neuron spine	29/1696	200/23271	0.000296927	0.00551565	0.00451784	Oprd1/Strn/Rgs7bp/Ppp1r9a/Dbn1/Sez6/Arrb1/Chrna7/Lrrc7/Grid2/Nr3c1/Rapgef4/Ntrk2/Ncoa2/Gsk3b/Dlgap2/Slc1a2/Ptprz1/Frmpd4/Sipa1l1/Dnm3/Nlgn1/Pgr/Grm5/Akap5/Drd1/Arc/Grin2b/Abl2	29
GO:0000932	CC	GO:0000932	P-body	15/1696	76/23271	0.000335489	0.00604866	0.00495443	Kif5a/Cnot3/Ddx6/Wtip/Dcp2/Shfl/Mov10/Edc4/Nanos2/Pan2/Zc3h12a/Lin28a/Ajuba/Lsm3/Rc3h1	15
GO:0098889	CC	GO:0098889	intrinsic component of presynaptic membrane	21/1696	128/23271	0.00037226	0.00651987	0.00534039	Oprd1/Htr2a/Kcna3/Kcnma1/Rgs7bp/Gabbr2/Chrna7/Kcnh1/Cntn1/Slc1a2/Erbb4/Scn2a/Kcnj6/Pcdh17/Kcna2/Drd1/Cacna1h/Grin2b/Slc6a9/Cntn5/Oprk1	21
GO:0042734	CC	GO:0042734	presynaptic membrane	28/1696	198/23271	0.000563167	0.00958949	0.0078547	Oprd1/Htr2a/Kcna3/Kcnma1/Rgs7bp/Kctd16/Gabbr2/Chrna7/Stx1b/Kcnh1/Cntn1/Erc2/Rims1/Ache/Slc1a2/Erbb4/Scn2a/Kcnj6/Pcdh17/Kcna2/Stx2/Drd1/Cacna1h/Kctd12/Grin2b/Slc6a9/Cntn5/Oprk1	28
GO:0034702	CC	GO:0034702	ion channel complex	37/1696	296/23271	0.000931968	0.0154405	0.0126472	Kcna3/Kcnma1/Kcnq3/Lrrc8c/Lrrc8b/Chrna7/Lrrc7/Grid2/Cpt1c/Kcnb2/Cacnb4/Kcnh1/Slc26a6/Clic5/Kcng3/Gabrb2/Glra3/Stac3/Clcn2/Kcnv1/Scn2a/Kcna2/Akap6/Clcn1/Ano1/Dlg2/Nlgn1/Clic3/Scn3a/Xntrpc/Cacna1h/Clic6/Grin2b/Pkd2l1/Unc80/Grin2d/Kcne2	37
GO:0098948	CC	GO:0098948	intrinsic component of postsynaptic specialization membrane	18/1696	111/23271	0.00108746	0.0174944	0.0143296	Oprd1/Rgs7bp/Nlgn3/Chrna7/Lrrc7/Grid2/Il1rapl1/Gabrb2/Glra3/Ptprz1/Erbb4/Dlg2/Nlgn1/Gsg1l/Adcy1/Grin2b/Slc16a7/Grin2d	18
GO:0005871	CC	GO:0005871	kinesin complex	11/1696	52/23271	0.00111302	0.0174944	0.0143296	Kif5a/Kif5b/Kif5c/Kif3b/Klc4/Kif1b/Kif20a/Kifc5b/Kif26b/Kif15/Kifc1	11
GO:0099056	CC	GO:0099056	integral component of presynaptic membrane	18/1696	116/23271	0.00181836	0.0278664	0.0228253	Oprd1/Htr2a/Kcna3/Kcnma1/Gabbr2/Chrna7/Kcnh1/Slc1a2/Erbb4/Scn2a/Kcnj6/Pcdh17/Kcna2/Drd1/Cacna1h/Grin2b/Slc6a9/Oprk1	18
GO:0044298	CC	GO:0044298	cell body membrane	9/1696	40/23271	0.0019659	0.0293927	0.0240754	Il6st/Kcnb2/P2ry12/Kcnj6/Kcna2/Rgs8/Il6ra/Nradd/Aqp1	9
GO:0016607	CC	GO:0016607	nuclear speck	38/1696	320/23271	0.00205039	0.0296401	0.024278	Cxxc1/Ell/Hipk1/Atxn2l/Unc45a/Tepsin/Glis2/Tap2/Nr3c1/Ddx39a/Aff2/Cacnb4/Akap8l/Ddx39b/Nrip1/Cdk12/Ppp1r16b/Ap5z1/Plcb1/Plag1/Prkaa2/Kat6a/Rbm15/Mef2c/Srsf2/Snrnp70/Srsf9/Haus6/Nxf1/Hexim2/Tbxa2r/Gli3/Ylpm1/Sdcbp2/Fnbp4/Srek1/Bdnf/Nfkbiz	38
GO:1902911	CC	GO:1902911	protein kinase complex	16/1696	99/23271	0.00207916	0.0296401	0.024278	Cdk2/Ccny/Cdkn1a/Smcr8/Ccna2/Prkar2a/Cdk9/Tgfbr1/Rb1cc1/Cdk12/Ercc2/Prkaa2/Phkg1/Erc1/Cdk14/Ccne2	16
GO:0005923	CC	GO:0005923	bicellular tight junction	20/1696	137/23271	0.00222434	0.0309891	0.025383	Strn/Epb41l4b/Tjap1/Sh3bp1/Amot/Tgfbr1/Apc/Nphp4/Ash1l/Arhgap17/Pard3b/Wnk3/Wnk4/Sapcd2/Ank3/Micall2/Magi3/Mapk15/Usp53/Patj	20
GO:1902495	CC	GO:1902495	transmembrane transporter complex	37/1696	312/23271	0.00238275	0.0324584	0.0265865	Kcna3/Kcnma1/Kcnq3/Lrrc8c/Lrrc8b/Chrna7/Lrrc7/Grid2/Cpt1c/Kcnb2/Cacnb4/Kcnh1/Slc26a6/Clic5/Kcng3/Gabrb2/Glra3/Stac3/Clcn2/Kcnv1/Scn2a/Kcna2/Akap6/Clcn1/Ano1/Dlg2/Nlgn1/Clic3/Scn3a/Xntrpc/Cacna1h/Clic6/Grin2b/Pkd2l1/Unc80/Grin2d/Kcne2	37
GO:1902554	CC	GO:1902554	serine/threonine protein kinase complex	14/1696	83/23271	0.00256463	0.0341765	0.0279938	Cdk2/Ccny/Cdkn1a/Smcr8/Ccna2/Cdk9/Tgfbr1/Rb1cc1/Cdk12/Ercc2/Phkg1/Erc1/Cdk14/Ccne2	14
GO:0016605	CC	GO:0016605	PML body	13/1696	75/23271	0.00281017	0.0366518	0.0300213	Hsf1/Mapk7/Hipk1/Hipk3/Cdk9/Hipk2/Casp8ap2/Kat6a/Trp53/Skil/Isg20/Ikbke/Wdfy3	13
GO:0044304	CC	GO:0044304	main axon	14/1696	85/23271	0.00321661	0.0410788	0.0336475	Kcnq3/Bcan/Chrna7/Lrrc7/Kcnh1/Robo2/Trim46/Slc1a2/Scn2a/Kcna2/Iqschfp/Map2/Dlg2/Ank3	14
GO:0035102	CC	GO:0035102	PRC1 complex	5/1696	15/23271	0.00330555	0.0412139	0.0337581	Ring1/Pcgf3/Pcgf2/Cbx2/Phc3	5
GO:1990351	CC	GO:1990351	transporter complex	37/1696	319/23271	0.00347111	0.0412139	0.0337581	Kcna3/Kcnma1/Kcnq3/Lrrc8c/Lrrc8b/Chrna7/Lrrc7/Grid2/Cpt1c/Kcnb2/Cacnb4/Kcnh1/Slc26a6/Clic5/Kcng3/Gabrb2/Glra3/Stac3/Clcn2/Kcnv1/Scn2a/Kcna2/Akap6/Clcn1/Ano1/Dlg2/Nlgn1/Clic3/Scn3a/Xntrpc/Cacna1h/Clic6/Grin2b/Pkd2l1/Unc80/Grin2d/Kcne2	37
GO:0015629	CC	GO:0015629	actin cytoskeleton	53/1696	497/23271	0.00347143	0.0412139	0.0337581	Vps16/Trip6/Ppp1r9a/Rab22a/Flii/Dbn1/Klhl17/Sppl2b/Arhgap32/Myh6/Lrrc7/Amot/Tmod2/Add2/Ahnak/Ankrd23/Clic5/Fyb/Utrn/Fhod3/Flna/Myadm/Adam8/Ankrd26/Ablim1/Lurap1/Gdpd2/Myo5a/Pxn/Notch3/Map2/Fmn1/Ptpn11/Fchsd1/Filip1/Yes1/Ang/Zfp174/Epha3/Micall2/Corin/Smtn/Myh11/Stk17b/Myl4/Arc/Mst1r/Abl2/Myh1/Tnni3/Actg2/Dcdc2b/Crocc	53
GO:0060076	CC	GO:0060076	excitatory synapse	13/1696	77/23271	0.00356335	0.0412139	0.0337581	Dbn1/Nlgn3/Grid2/Rapgef4/Ntrk2/Kcnh1/Kcnj6/Nlgn1/Akap5/Grin2b/Slc6a9/Slc16a7/Pclo	13
GO:0099146	CC	GO:0099146	intrinsic component of postsynaptic density membrane	13/1696	77/23271	0.00356335	0.0412139	0.0337581	Oprd1/Rgs7bp/Lrrc7/Grid2/Il1rapl1/Ptprz1/Erbb4/Dlg2/Gsg1l/Adcy1/Grin2b/Slc16a7/Grin2d	13
GO:0099060	CC	GO:0099060	integral component of postsynaptic specialization membrane	16/1696	105/23271	0.00381915	0.0433544	0.0355114	Oprd1/Nlgn3/Chrna7/Lrrc7/Grid2/Il1rapl1/Gabrb2/Glra3/Ptprz1/Erbb4/Nlgn1/Gsg1l/Adcy1/Grin2b/Slc16a7/Grin2d	16
GO:0004674	MF	GO:0004674	protein serine/threonine kinase activity	70/1671	439/22669	7.09384e-10	7.24281e-07	6.06337e-07	Uhmk1/Dyrk2/Stk24/Mapk7/Lmtk3/Hipk1/Plk1/Ern1/Ulk2/Cdk2/Srpk3/Pdpk1/Tgfbr3l/Plk3/Hipk3/Dmpk/Nrbp2/Dstyk/Bmpr2/Bmpr1b/Gsk3b/Cdk9/Bmpr1a/Cdk19/Rps6kb2/Cdkl5/Tgfbr1/Pkn3/Mapk12/Cdk12/Ttbk2/Map2k3/Map2k6/Pik3cg/Ulk3/Prkcg/Hipk2/Prkaa2/Phkg1/Adck5/Taok1/Cdk3/Wnk3/Wnk4/Cdk20/Ksr2/Sbk3/Camk4/Cpne3/Mast1/Cdk14/Map3k19/Eng/Nuak1/Akt3/Stk36/Camk1d/Slk/Mapk15/Prkdc/Wnk1/Ikbke/Nlk/Lrrk2/Nek3/Stk17b/Map4k2/Rp…	70
GO:0005244	MF	GO:0005244	voltage-gated ion channel activity	33/1671	190/22669	3.38902e-06	0.00115339	0.000965572	Kcna3/Kcnma1/Kcnq3/Itgav/Kcnh5/Clcn3/Kcnb2/Cacnb4/Kcnh1/Clic5/Kcng3/Clcn5/Clcn2/Kcnv1/Scn2a/Kcnj6/Kcna2/Erc1/Clcn1/Ano1/Kcnj10/Clic3/Scn3a/Cacna1h/Clic6/Grin2b/Kcnt2/Tpcn2/Kcnh7/Hcn3/Grin2d/Kcnj13/Kcne2	33
GO:0022832	MF	GO:0022832	voltage-gated channel activity	33/1671	190/22669	3.38902e-06	0.00115339	0.000965572	Kcna3/Kcnma1/Kcnq3/Itgav/Kcnh5/Clcn3/Kcnb2/Cacnb4/Kcnh1/Clic5/Kcng3/Clcn5/Clcn2/Kcnv1/Scn2a/Kcnj6/Kcna2/Erc1/Clcn1/Ano1/Kcnj10/Clic3/Scn3a/Cacna1h/Clic6/Grin2b/Kcnt2/Tpcn2/Kcnh7/Hcn3/Grin2d/Kcnj13/Kcne2	33
GO:0030215	MF	GO:0030215	semaphorin receptor binding	9/1671	22/22669	1.29439e-05	0.00287597	0.00240764	Sema3c/Sh3bp1/Sema4c/Sema6c/Sema5b/Sema3d/Sema4b/Sema4g/Sema4a	9
GO:0031267	MF	GO:0031267	small GTPase binding	56/1671	424/22669	1.55217e-05	0.00287597	0.00240764	Prex2/Rasgrf2/Usp6nl/Sorl1/Plekhg2/Gga3/Kif3b/Arhgef37/Ipo4/Ranbp2/Dvl2/Smcr8/Arhgef1/Rab34/Rapgef4/Sh3bp1/Rasgrp4/Rims4/Exph5/Arhgef19/Rbsn/Rgl2/Als2cl/Dennd5b/Cdkl5/Rabggta/Sytl5/Pkn3/Mical1/Rims1/Flna/Dennd4a/Exoc4/Tiam2/Arhgap17/Myo5a/Dennd6b/Ipo7/Erc1/Dock2/Elmo3/Micall2/Eps8l2/Abca1/Arhgap4/Tbc1d2/Lrrk2/Whamm/Tnpo1/Fgd6/Anxa9/Fgd4/Npc1l1/Plce1/Plekhg5/Dennd1c	56
GO:0008509	MF	GO:0008509	anion transmembrane transporter activity	47/1671	336/22669	1.69009e-05	0.00287597	0.00240764	Slc36a4/Slc26a2/Slc38a1/Lrrc8c/Lrrc8b/Slc4a4/Slc27a1/Slc12a9/Slc7a2/Mfsd10/Abcd1/Clcn3/Slc23a2/Slc26a6/Slc26a11/Clic5/Clcn5/Gabrb2/Glra3/Slc1a2/Slc16a11/Slc16a14/Clcn2/Xpr1/Slc7a10/Slc26a10/Clcn1/Slco4c1/Slc24a2/Ano1/Clic3/Slc25a32/Slc4a1/Sfxn2/Slc9a7/Ctns/Slc4a5/Clic6/Slc7a6/Slc6a9/Slc16a7/Slc7a14/Slc22a8/Slc27a5/Slc12a7/Slc23a1/Slc4a10	47
GO:0005544	MF	GO:0005544	calcium-dependent phospholipid binding	14/1671	55/22669	3.2505e-05	0.00474108	0.00396903	Pla2g4b/Syt10/Plcd1/Cpne6/Syt2/Cpne3/Esyt3/Cpne7/Anxa9/Cpne8/Cpne2/Syt15/Esyt1/Pclo	14
GO:0017016	MF	GO:0017016	Ras GTPase binding	53/1671	409/22669	4.3617e-05	0.00556662	0.00466013	Prex2/Rasgrf2/Usp6nl/Plekhg2/Kif3b/Arhgef37/Ipo4/Ranbp2/Dvl2/Smcr8/Arhgef1/Rab34/Rapgef4/Sh3bp1/Rasgrp4/Rims4/Exph5/Arhgef19/Rbsn/Rgl2/Als2cl/Dennd5b/Cdkl5/Rabggta/Sytl5/Pkn3/Mical1/Rims1/Flna/Dennd4a/Exoc4/Tiam2/Arhgap17/Myo5a/Dennd6b/Ipo7/Erc1/Dock2/Elmo3/Micall2/Eps8l2/Arhgap4/Tbc1d2/Lrrk2/Whamm/Tnpo1/Fgd6/Anxa9/Fgd4/Npc1l1/Plce1/Plekhg5/Dennd1c	53
GO:0005024	MF	GO:0005024	transforming growth factor beta-activated receptor activity	6/1671	11/22669	5.31442e-05	0.00602891	0.00504714	Tgfbr3l/Bmpr2/Bmpr1b/Bmpr1a/Tgfbr1/Eng	6
GO:0001217	MF	GO:0001217	DNA-binding transcription repressor activity	46/1671	345/22669	6.84291e-05	0.00661657	0.0055391	Foxo3/Zhx3/Tcf3/Hsf1/Sall1/Bach1/Zfp955b/Mxd4/Nr3c1/Rest/Purb/Tbx2/Zbtb33/Sox13/Peg3/Zfp566/Ppara/Zfp81/Zfp692/Zfp398/Zbtb37/Zfp148/Mlxipl/Cc2d1a/Zbtb26/E4f1/Zfp281/Foxk1/Cc2d1b/Mzf1/Zfp202/Klf12/Sox6/Skil/Tcf7/Fezf2/Purg/Ylpm1/Hivep1/Ikzf1/Hmbox1/Zfp57/Gata3/Insm1/Vax1/Ascl2	46
GO:0019838	MF	GO:0019838	growth factor binding	25/1671	147/22669	7.12853e-05	0.00661657	0.0055391	Ltbp4/Glg1/Itgav/Il6st/Tgfbr3l/Ntrk2/Bmpr2/Tgfbr1/Col2a1/Il11ra2/Ptprz1/Shc1/Erbb4/Eng/Egfr/Il3ra/Ccn4/Il6ra/Ltbp3/Nradd/Dusp1/Wfikkn1/Fstl4/Igfbp1/Col4a1	25
GO:0008013	MF	GO:0008013	beta-catenin binding	18/1671	90/22669	8.59036e-05	0.00730897	0.00611875	Foxo3/Tbl1x/Calcoco1/Sall1/Ptprj/Gsk3b/Apc/Med12/Ptprt/Ptpru/Pxn/Hdac6/Nos3/Med12l/Tcf7/Gli3/Grin2b/Tcf7l2	18
GO:0016887	MF	GO:0016887	ATPase activity	51/1671	404/22669	0.000117626	0.00923817	0.00773379	Kif5a/Skiv2l/Kif5b/Kif5c/Atp13a1/Kif3b/Ddx3x/Ddx6/Myh6/Abca9/Tap2/Ddx39a/Abcd1/Kif1b/Ddx39b/Recql5/Fignl2/Tap1/Mov10/Ercc2/Ifih1/Kif20a/Abcc10/Abcb1a/Myo5a/Dqx1/Entpd1/Dnah17/Dnah1/Abcd4/Shprh/Carns1/Kifc5b/Mlh1/Abcc6/Abca5/Abca1/Ddx11/Abca6/Ddx55/Atp8a1/Polq/Kif15/Dnah5/Rtel1/Xrcc3/Recql4/Msh5/Rfc4/Atp2a3/Kifc1	51
GO:0001227	MF	GO:0001227	DNA-binding transcription repressor activity, RNA polymerase II-specific	45/1671	344/22669	0.000127845	0.00932357	0.00780529	Foxo3/Zhx3/Tcf3/Hsf1/Sall1/Bach1/Zfp955b/Mxd4/Nr3c1/Rest/Purb/Tbx2/Zbtb33/Peg3/Zfp566/Ppara/Zfp81/Zfp692/Zfp398/Zbtb37/Zfp148/Mlxipl/Cc2d1a/Zbtb26/E4f1/Zfp281/Foxk1/Cc2d1b/Mzf1/Zfp202/Klf12/Sox6/Skil/Tcf7/Fezf2/Purg/Ylpm1/Hivep1/Ikzf1/Hmbox1/Zfp57/Gata3/Insm1/Vax1/Ascl2	45
GO:0015103	MF	GO:0015103	inorganic anion transmembrane transporter activity	23/1671	136/22669	0.000148686	0.0097609	0.0081714	Slc26a2/Lrrc8c/Lrrc8b/Slc4a4/Slc12a9/Clcn3/Slc26a6/Slc26a11/Clic5/Clcn5/Gabrb2/Glra3/Clcn2/Xpr1/Slc26a10/Clcn1/Ano1/Clic3/Slc4a1/Clic6/Slc22a8/Slc12a7/Slc4a10	23
GO:0042578	MF	GO:0042578	phosphoric ester hydrolase activity	46/1671	357/22669	0.000154479	0.0097609	0.0081714	Ptpn4/Mtmr9/Ppm1l/Nt5c1a/Bpnt2/Pdp2/Plcxd3/Ssh1/Smpd2/Pld2/Mtmr11/Ssh3/Ptpn23/Ptprb/Ptprj/Plcd1/Cdc25b/Ppm1k/Ubash3b/Eya4/Plcb1/Ptprz1/Apex2/Gdpd2/Ptprt/Ptpru/Inpp5e/Pde10a/Pde7b/Tns2/Pde3a/Inpp5b/Dnajc6/Pde11a/Ptpn11/Plcxd2/Plcl1/Lrrk2/Ptprc/Dusp1/Acp6/Nt5e/Alpl/Plce1/Inpp5j/Inpp4b	46
GO:0045499	MF	GO:0045499	chemorepellent activity	9/1671	29/22669	0.000162522	0.0097609	0.0081714	Sema3c/Sema4c/Flrt2/Sema6c/Sema5b/Sema3d/Sema4b/Sema4g/Sema4a	9
GO:0022843	MF	GO:0022843	voltage-gated cation channel activity	23/1671	140/22669	0.000231403	0.0129062	0.0108045	Kcna3/Kcnma1/Kcnq3/Itgav/Kcnh5/Kcnb2/Cacnb4/Kcnh1/Kcng3/Kcnv1/Kcnj6/Kcna2/Erc1/Kcnj10/Cacna1h/Grin2b/Kcnt2/Tpcn2/Kcnh7/Hcn3/Grin2d/Kcnj13/Kcne2	23
GO:0022836	MF	GO:0022836	gated channel activity	42/1671	323/22669	0.000240174	0.0129062	0.0108045	Kcna3/Itpr1/Kcnma1/Kcnq3/Itgav/Kcnh5/Chrna7/Grid2/Clcn3/Kcnb2/Cacnb4/Kcnh1/Clic5/Kcng3/Clcn5/Gabrb2/Glra3/Clcn2/Mcoln1/Kcnn3/Kcnv1/Scn2a/Kcnj6/Kcna2/Erc1/Clcn1/Ano1/Kcnj10/Clic3/Scn3a/Cacna1h/Clic6/Grin2b/Kcnt2/Tpcn2/Kcnh7/Aqp1/Pkd2l1/Hcn3/Grin2d/Kcnj13/Kcne2	42
GO:0003779	MF	GO:0003779	actin binding	52/1671	434/22669	0.000369121	0.0180789	0.0151348	Nebl/Kcnma1/Vps16/Sntb2/Ppp1r9a/Ssh1/Flii/Dbn1/Klhl17/Myh6/Ssh3/Mib2/Tmod2/Add2/Coro7/Mical1/Camsap3/Utrn/Fhod3/Flna/Homer2/Ipp/Ablim1/Sipa1l1/Fhod1/Myo5a/Syne3/Map2/Hdac6/Fmn1/Ang/Micall2/Nos3/Eps8l2/Slc4a1/Smtn/Egfr/Lrrk2/Whamm/Ajuba/Myh11/Ccr5/S100a4/Akap5/Coro6/Myl4/Arc/Fgd4/Clmn/Myh1/Tnni3/Crocc	52
GO:0005249	MF	GO:0005249	voltage-gated potassium channel activity	16/1671	84/22669	0.000373688	0.0180789	0.0151348	Kcna3/Kcnma1/Kcnq3/Kcnh5/Kcnb2/Kcnh1/Kcng3/Kcnv1/Kcnj6/Kcna2/Kcnj10/Kcnt2/Kcnh7/Hcn3/Kcnj13/Kcne2	16
GO:0022804	MF	GO:0022804	active transmembrane transporter activity	43/1671	341/22669	0.00039667	0.0180789	0.0151348	Slc36a4/Slc26a2/Slc38a1/Slc4a4/Tcirg1/Slc12a9/Abca9/Tap2/Abcd1/Clcn3/Slc2a13/Slc23a2/Slc26a6/Slc26a11/Tap1/Clcn5/Slc22a5/Slc1a2/Slc16a11/Slc16a14/Abcc10/Abcb1a/Abcd4/Slc26a10/Slco4c1/Mfsd2b/Slc24a2/Slc29a4/Abcc6/Abca5/Slc4a1/Abca1/Slc9a7/Abca6/Slc4a5/Slc7a6/Slc6a9/Slc16a7/Slc22a8/Slc12a7/Atp2a3/Slc23a1/Slc4a10	43
GO:0005516	MF	GO:0005516	calmodulin binding	28/1671	192/22669	0.000407261	0.0180789	0.0151348	Strn/Rasgrf2/Kcnq3/Sntb2/Kcnh5/Myh6/Kcnh1/Add2/Camsap2/Pik3r1/Camsap3/Plcb1/Phkg1/Kcnn3/Myo5a/Esrrg/Iqschfp/Map2/Camk4/Nos3/Adcy1/Camk1d/Egfr/Pcnt/Myh11/Scn3a/Akap5/Myh1	28
GO:0046873	MF	GO:0046873	metal ion transmembrane transporter activity	51/1671	426/22669	0.000426129	0.0181282	0.0151762	Mrs2/Kcna3/Itpr1/Kcnma1/Kcnq3/Slc38a1/Itgav/Slc4a4/Kcnh5/Nipa1/Slc39a5/Slc12a9/Kcnb2/Cacnb4/Kcnh1/Slc23a2/Slc39a13/Kcng3/Slc1a2/Mcoln1/Slc39a10/Kcnn3/Kcnv1/Scn2a/Kcnj6/Kcna2/Erc1/Slc24a2/Kcnj10/Slc9a7/Scn3a/Slc4a5/Xntrpc/Cacna1h/Anxa9/Grin2b/Pkdrej/Kcnt2/Tpcn2/Slc6a9/Kcnh7/Aqp1/Pkd2l1/Slc12a7/Atp2a3/Hcn3/Grin2d/Slc23a1/Kcnj13/Kcne2/Slc4a10	51
GO:0015631	MF	GO:0015631	tubulin binding	45/1671	366/22669	0.000512174	0.0209172	0.017511	Appbp2/Kif5a/Kif5b/Kif5c/Tppp/Plk1/Kif3b/Ddx3x/Map11/Ttll4/Adnp/Togaram1/Kif1b/Mdm1/Camsap2/Nav3/Apc/Trim46/Reep4/Camsap3/Golga2/Eml3/Ttll7/Agbl5/Taok1/Kif20a/Capn6/Map2/Hdac6/Mast1/Kifc5b/Fmn1/Map9/Gli1/Dnm3/Hook2/Kif26b/Cep350/Lrrk2/Whamm/Kif15/Ppargc1a/Spag8/Kifc1/Tbce	45
GO:0015106	MF	GO:0015106	bicarbonate transmembrane transporter activity	7/1671	21/22669	0.000540125	0.0212103	0.0177563	Slc26a2/Slc4a4/Slc26a6/Slc26a10/Slc4a1/Slc4a5/Slc4a10	7
GO:0005216	MF	GO:0005216	ion channel activity	50/1671	421/22669	0.000579131	0.0218997	0.0183335	Kcna3/Itpr1/Kcnma1/Kcnq3/Lrrc8c/Itgav/Lrrc8b/Kcnh5/Chrna7/Grid2/Clcn3/Kcnb2/Cacnb4/Kcnh1/Slc26a6/Clic5/Kcng3/Clcn5/Gabrb2/Glra3/Clcn2/Mcoln1/Kcnn3/Kcnv1/Scn2a/Kcnj6/Kcna2/Erc1/Clcn1/Slc24a2/Ano1/Kcnj10/Clic3/Scn3a/Xntrpc/Cacna1h/Clic6/Anxa9/Grin2b/Pkdrej/Kcnt2/Tpcn2/Kcnh7/Aqp1/Pkd2l1/Unc80/Hcn3/Grin2d/Kcnj13/Kcne2	50
GO:0005247	MF	GO:0005247	voltage-gated chloride channel activity	5/1671	11/22669	0.000685524	0.0240887	0.020166	Clcn3/Clcn5/Clcn2/Clcn1/Ano1	5
GO:0003777	MF	GO:0003777	microtubule motor activity	14/1671	72/22669	0.000685672	0.0240887	0.020166	Kif5a/Kif5b/Kif5c/Kif3b/Klc4/Kif1b/Kif20a/Dnah17/Dnah1/Kifc5b/Kif26b/Kif15/Dnah5/Kifc1	14
GO:0005096	MF	GO:0005096	GTPase activator activity	32/1671	238/22669	0.000707797	0.0240887	0.020166	Prex2/Usp6nl/Rabep2/Fam13b/Arrb1/Arhgap32/Ranbp2/Arhgef1/Sh3bp1/Rin2/Arhgef19/Als2cl/Arhgap20/Plcb1/Tiam2/Asap3/Sipa1l1/Arhgap17/Rgs6/Dock2/Rgs8/Rap1gap2/Rgs12/Arhgap4/Rgs11/Tbc1d2/Lrrk2/Tbc1d24/Stard8/Arap2/Gmip/Arhgap11a	32
GO:0004725	MF	GO:0004725	protein tyrosine phosphatase activity	17/1671	98/22669	0.000770728	0.0243766	0.0204071	Ptpn4/Ssh1/Ssh3/Ptpn23/Ptprb/Ptprj/Cdc25b/Ubash3b/Eya4/Ptprz1/Ptprt/Ptpru/Tns2/Dnajc6/Ptpn11/Ptprc/Dusp1	17
GO:0051015	MF	GO:0051015	actin filament binding	29/1671	210/22669	0.000801286	0.0243766	0.0204071	Nebl/Vps16/Ppp1r9a/Flii/Dbn1/Klhl17/Myh6/Add2/Coro7/Camsap3/Utrn/Fhod3/Flna/Ablim1/Sipa1l1/Fhod1/Myo5a/Syne3/Micall2/Eps8l2/Egfr/Ajuba/Myh11/Coro6/Myl4/Fgd4/Clmn/Myh1/Tnni3	29
GO:0008017	MF	GO:0008017	microtubule binding	34/1671	260/22669	0.000810399	0.0243766	0.0204071	Appbp2/Kif5a/Kif5b/Kif5c/Plk1/Kif3b/Togaram1/Kif1b/Mdm1/Camsap2/Nav3/Apc/Trim46/Reep4/Camsap3/Golga2/Eml3/Kif20a/Capn6/Map2/Hdac6/Mast1/Kifc5b/Fmn1/Map9/Gli1/Dnm3/Hook2/Kif26b/Cep350/Whamm/Kif15/Spag8/Kifc1	34
GO:0005088	MF	GO:0005088	Ras guanyl-nucleotide exchange factor activity	20/1671	125/22669	0.000811759	0.0243766	0.0204071	Prex2/Rasgrf2/Plekhg2/Arhgef37/Smcr8/Arhgef1/Rapgef4/Rasgrp4/Arhgef19/Rgl2/Dennd5b/Dennd4a/Tiam2/Dennd6b/Dock2/Eps8l2/Fgd6/Fgd4/Plekhg5/Dennd1c	20
GO:0005085	MF	GO:0005085	guanyl-nucleotide exchange factor activity	28/1671	201/22669	0.000851949	0.0248526	0.0208055	Prex2/Rasgrf2/Plekhg2/Arhgef37/Dock8/Smcr8/Arhgef1/Rapgef4/Rasgrp4/Dennd11/Arhgef19/Rgl2/Dennd5b/Dennd4a/Tiam2/Dennd6b/Hps1/Dock2/Fnip1/Rasgef1c/Eps8l2/Dock6/Psd3/Fgd6/Fgd4/Plce1/Plekhg5/Dennd1c	28
GO:0004693	MF	GO:0004693	cyclin-dependent protein serine/threonine kinase activity	8/1671	29/22669	0.000905255	0.0249801	0.0209123	Cdk2/Cdk9/Cdk19/Cdkl5/Cdk12/Cdk3/Cdk20/Cdk14	8
GO:0097472	MF	GO:0097472	cyclin-dependent protein kinase activity	8/1671	29/22669	0.000905255	0.0249801	0.0209123	Cdk2/Cdk9/Cdk19/Cdkl5/Cdk12/Cdk3/Cdk20/Cdk14	8
GO:0061980	MF	GO:0061980	regulatory RNA binding	10/1671	43/22669	0.000931294	0.0250224	0.0209477	Ago3/Tarbp2/Tlr7/Mecp2/Tlr9/Pum2/Tut7/Zc3h12a/Lin28a/Rc3h1	10
GO:0001846	MF	GO:0001846	opsonin binding	6/1671	17/22669	0.000967781	0.025336	0.0212102	Itgav/Itgam/Cd93/Masp2/C4a/Cfh	6
GO:0015079	MF	GO:0015079	potassium ion transmembrane transporter activity	23/1671	156/22669	0.0011033	0.0281617	0.0235757	Kcna3/Kcnma1/Kcnq3/Kcnh5/Slc12a9/Kcnb2/Kcnh1/Kcng3/Kcnn3/Kcnv1/Kcnj6/Kcna2/Slc24a2/Kcnj10/Slc9a7/Kcnt2/Kcnh7/Aqp1/Pkd2l1/Slc12a7/Hcn3/Kcnj13/Kcne2	23
GO:0005267	MF	GO:0005267	potassium channel activity	19/1671	120/22669	0.00123108	0.0302943	0.0253611	Kcna3/Kcnma1/Kcnq3/Kcnh5/Kcnb2/Kcnh1/Kcng3/Kcnn3/Kcnv1/Kcnj6/Kcna2/Kcnj10/Kcnt2/Kcnh7/Aqp1/Pkd2l1/Hcn3/Kcnj13/Kcne2	19
GO:0060589	MF	GO:0060589	nucleoside-triphosphatase regulator activity	37/1671	298/22669	0.00128795	0.0302943	0.0253611	Prex2/Usp6nl/Rabep2/Ahsa2/Fam13b/Arrb1/Arhgap32/Ranbp2/Arhgef1/Sh3bp1/Rin2/Bag4/Arhgef19/Als2cl/Arhgap20/Plcb1/Tiam2/Asap3/Sipa1l1/Arhgap17/Rgs6/Dock2/Fnip1/Rgs8/Rap1gap2/Rgs12/Arhgap4/Rgs11/Tbc1d2/Lrrk2/Tbc1d24/Stard8/Arap2/Gmip/Arhgap11a/Atpif1/Pln	37
GO:0004713	MF	GO:0004713	protein tyrosine kinase activity	20/1671	130/22669	0.00133586	0.0302943	0.0253611	Dyrk2/Hipk1/Ntrk2/Hipk3/Dstyk/Map2k3/Map2k6/Hipk2/Epha5/Erbb4/Pkdcc/Yes1/Epha3/Egfr/Tie1/Musk/Zap70/Mst1r/Abl2/Tyk2	20
GO:0017048	MF	GO:0017048	Rho GTPase binding	24/1671	168/22669	0.00136028	0.0302943	0.0253611	Prex2/Rasgrf2/Plekhg2/Kif3b/Arhgef37/Dvl2/Arhgef1/Sh3bp1/Arhgef19/Rgl2/Cdkl5/Pkn3/Flna/Tiam2/Arhgap17/Dock2/Elmo3/Eps8l2/Arhgap4/Lrrk2/Whamm/Fgd6/Fgd4/Plekhg5	24
GO:0004675	MF	GO:0004675	transmembrane receptor protein serine/threonine kinase activity	6/1671	18/22669	0.00136172	0.0302943	0.0253611	Tgfbr3l/Bmpr2/Bmpr1b/Bmpr1a/Tgfbr1/Eng	6
GO:0019199	MF	GO:0019199	transmembrane receptor protein kinase activity	14/1671	77/22669	0.00136488	0.0302943	0.0253611	Tgfbr3l/Ntrk2/Bmpr2/Bmpr1b/Bmpr1a/Tgfbr1/Epha5/Erbb4/Eng/Epha3/Egfr/Tie1/Musk/Mst1r	14
GO:0030332	MF	GO:0030332	cyclin binding	8/1671	31/22669	0.00145793	0.0316712	0.0265138	Ciz1/Cdk2/Cdkn1a/Ptch1/Cdk12/Cdk14/Herc6/Insm1	8
GO:0008514	MF	GO:0008514	organic anion transmembrane transporter activity	29/1671	220/22669	0.00166733	0.0351307	0.0294099	Slc36a4/Slc26a2/Slc38a1/Slc4a4/Slc27a1/Slc7a2/Mfsd10/Abcd1/Slc23a2/Slc26a6/Slc1a2/Slc16a11/Slc16a14/Slc7a10/Slc26a10/Slco4c1/Slc25a32/Slc4a1/Sfxn2/Ctns/Slc4a5/Slc7a6/Slc6a9/Slc16a7/Slc7a14/Slc22a8/Slc27a5/Slc23a1/Slc4a10	29
GO:0009975	MF	GO:0009975	cyclase activity	7/1671	25/22669	0.0017204	0.0351307	0.0294099	Gucy1a2/Npr2/Adcy5/Adcy4/Adcy1/Npr1/Gucy1a1	7
GO:0016849	MF	GO:0016849	phosphorus-oxygen lyase activity	7/1671	25/22669	0.0017204	0.0351307	0.0294099	Gucy1a2/Npr2/Adcy5/Adcy4/Adcy1/Npr1/Gucy1a1	7
GO:0051018	MF	GO:0051018	protein kinase A binding	11/1671	55/22669	0.00197295	0.0394977	0.0330657	Pakap/Prkar2a/Gsk3b/Akap8l/Akap10/Akap6/Akap9/Akap8/Lrrk2/Akap5/Sphkap	11
GO:0030331	MF	GO:0030331	estrogen receptor binding	10/1671	48/22669	0.00226932	0.0441334	0.0369465	Strn/Zfp366/Arrb1/Ncoa2/Mms19/Nrip1/Pik3r1/Pagr1a/Ccdc62/Ppargc1a	10
GO:0005089	MF	GO:0005089	Rho guanyl-nucleotide exchange factor activity	13/1671	73/22669	0.00242143	0.0441334	0.0369465	Prex2/Rasgrf2/Plekhg2/Arhgef37/Arhgef1/Arhgef19/Rgl2/Tiam2/Dock2/Eps8l2/Fgd6/Fgd4/Plekhg5	13
GO:0030971	MF	GO:0030971	receptor tyrosine kinase binding	13/1671	73/22669	0.00242143	0.0441334	0.0369465	Cbl/Shc3/Nr3c1/Ntrk2/Eif3a/Pik3r1/Flt3l/Shc1/Trp53/Cpne3/Ptpn11/Frs2/Angpt1	13
GO:0015267	MF	GO:0015267	channel activity	51/1671	461/22669	0.00243223	0.0441334	0.0369465	Kcna3/Itpr1/Kcnma1/Kcnq3/Lrrc8c/Itgav/Lrrc8b/Kcnh5/Chrna7/Grid2/Clcn3/Kcnb2/Cacnb4/Kcnh1/Slc26a6/Clic5/Kcng3/Clcn5/Gabrb2/Glra3/Clcn2/Mcoln1/Kcnn3/Kcnv1/Scn2a/Kcnj6/Kcna2/Erc1/Clcn1/Slc24a2/Ano1/Aqp4/Kcnj10/Clic3/Scn3a/Xntrpc/Cacna1h/Clic6/Anxa9/Grin2b/Pkdrej/Kcnt2/Tpcn2/Kcnh7/Aqp1/Pkd2l1/Unc80/Hcn3/Grin2d/Kcnj13/Kcne2	51
GO:0022803	MF	GO:0022803	passive transmembrane transporter activity	51/1671	461/22669	0.00243223	0.0441334	0.0369465	Kcna3/Itpr1/Kcnma1/Kcnq3/Lrrc8c/Itgav/Lrrc8b/Kcnh5/Chrna7/Grid2/Clcn3/Kcnb2/Cacnb4/Kcnh1/Slc26a6/Clic5/Kcng3/Clcn5/Gabrb2/Glra3/Clcn2/Mcoln1/Kcnn3/Kcnv1/Scn2a/Kcnj6/Kcna2/Erc1/Clcn1/Slc24a2/Ano1/Aqp4/Kcnj10/Clic3/Scn3a/Xntrpc/Cacna1h/Clic6/Anxa9/Grin2b/Pkdrej/Kcnt2/Tpcn2/Kcnh7/Aqp1/Pkd2l1/Unc80/Hcn3/Grin2d/Kcnj13/Kcne2	51
GO:0015562	MF	GO:0015562	efflux transmembrane transporter activity	5/1671	14/22669	0.00246386	0.0441334	0.0369465	Slc27a1/Slc26a6/Xpr1/Abcb1a/Slc29a4	5
GO:0016278	MF	GO:0016278	lysine N-methyltransferase activity	11/1671	57/22669	0.00265738	0.0455163	0.0381043	Cxxc1/Kmt5c/Eef1akmt2/Ash1l/Smyd3/Setd1b/Setd6/Setd4/Prdm9/Kmt2c/Prdm8	11
GO:0016279	MF	GO:0016279	protein-lysine N-methyltransferase activity	11/1671	57/22669	0.00265738	0.0455163	0.0381043	Cxxc1/Kmt5c/Eef1akmt2/Ash1l/Smyd3/Setd1b/Setd6/Setd4/Prdm9/Kmt2c/Prdm8	11
GO:0030695	MF	GO:0030695	GTPase regulator activity	32/1671	258/22669	0.00267481	0.0455163	0.0381043	Prex2/Usp6nl/Rabep2/Fam13b/Arrb1/Arhgap32/Ranbp2/Arhgef1/Sh3bp1/Rin2/Arhgef19/Als2cl/Arhgap20/Plcb1/Tiam2/Asap3/Sipa1l1/Arhgap17/Rgs6/Dock2/Rgs8/Rap1gap2/Rgs12/Arhgap4/Rgs11/Tbc1d2/Lrrk2/Tbc1d24/Stard8/Arap2/Gmip/Arhgap11a	32
GO:0008081	MF	GO:0008081	phosphoric diester hydrolase activity	14/1671	83/22669	0.00284383	0.0475991	0.0398479	Plcxd3/Smpd2/Pld2/Plcd1/Plcb1/Apex2/Gdpd2/Pde10a/Pde7b/Pde3a/Pde11a/Plcxd2/Plcl1/Plce1	14

## Sheet: BDNF_IDO_go
	ONTOLOGY	ID	Description	GeneRatio	BgRatio	pvalue	p.adjust	qvalue	geneID	Count
GO:0030198	BP	GO:0030198	extracellular matrix organization	54/1458	302/23328	2.23144e-12	7.14611e-09	5.96831e-09	Nfkb2/Adamts1/Tnxb/P4ha1/Col5a2/Ddr2/Phldb2/Col4a5/Col2a1/Col15a1/Nid1/Hspg2/Adamtsl3/Adamtsl1/Mmp14/Idua/Col4a6/Col4a1/Col11a1/Wdr72/Ecm2/Phldb1/Atp7a/Loxl1/Ccn1/Fn1/Col3a1/Serpinh1/Col1a1/Cav1/Col4a2/Adamts10/Olfml2a/Ric1/Col5a3/Adamtsl4/Itga8/Col27a1/Fbln2/B4galt1/Pxdn/Adamts6/Col11a2/Tnfrsf11b/Tnr/Aebp1/Lum/Mkx/Emilin1/Cma1/Col14a1/Foxf1/Lox/Cyp1b1	54
GO:0043062	BP	GO:0043062	extracellular structure organization	54/1458	303/23328	2.55401e-12	7.14611e-09	5.96831e-09	Nfkb2/Adamts1/Tnxb/P4ha1/Col5a2/Ddr2/Phldb2/Col4a5/Col2a1/Col15a1/Nid1/Hspg2/Adamtsl3/Adamtsl1/Mmp14/Idua/Col4a6/Col4a1/Col11a1/Wdr72/Ecm2/Phldb1/Atp7a/Loxl1/Ccn1/Fn1/Col3a1/Serpinh1/Col1a1/Cav1/Col4a2/Adamts10/Olfml2a/Ric1/Col5a3/Adamtsl4/Itga8/Col27a1/Fbln2/B4galt1/Pxdn/Adamts6/Col11a2/Tnfrsf11b/Tnr/Aebp1/Lum/Mkx/Emilin1/Cma1/Col14a1/Foxf1/Lox/Cyp1b1	54
GO:0030199	BP	GO:0030199	collagen fibril organization	20/1458	56/23328	6.52578e-11	1.21728e-07	1.01665e-07	Tnxb/P4ha1/Col5a2/Ddr2/Col2a1/Col11a1/Atp7a/Loxl1/Col3a1/Serpinh1/Col1a1/Pxdn/Col11a2/Aebp1/Lum/Mkx/Emilin1/Col14a1/Lox/Cyp1b1	20
GO:0031589	BP	GO:0031589	cell-substrate adhesion	52/1458	351/23328	6.0805e-09	8.46856e-06	7.0728e-06	Sned1/Iqgap1/Prkx/Itga10/Jag1/Tnxb/Adam8/Kdr/Flna/Pxn/Dock5/Phldb2/Thbs1/Fndc3b/Dock1/Tek/Bcl6/Rasa1/Dab2/Nid1/Vwf/Vcl/Mmp14/Rreb1/Vegfa/Dmd/Sdc4/Ecm2/Itga1/Nid2/Nrp1/Angpt2/Ccn1/Csf1/Fn1/Vcam1/Col3a1/Ajuba/Col1a1/Fzd7/Trpm7/Ccl28/Disc1/Rock1/Col5a3/Itga8/Fbln2/B4galt1/Cdk6/Emilin1/Lama5/Foxf1	52
GO:0072001	BP	GO:0072001	renal system development	50/1458	333/23328	7.56662e-09	8.46856e-06	7.0728e-06	Prkx/Jag1/Adamts1/Pcsk9/Dact2/Notch2/Hnf1b/Bicc1/Fgfr2/Tek/Nkx3-1/Nid1/Bdnf/Pkd2/Anks6/Ttc8/Nup160/Cntrl/Kank2/Frem2/Col4a1/Vegfa/Lgr4/Cc2d2a/Stra6/Cfh/Id2/Six4/Tiparp/Zfp950/Nrp1/Angpt2/Cplane1/Tbc1d32/Pkd1/Egr1/Bmp6/Hes5/Itga8/Nek1/Gli3/Adamts6/Mef2c/Mecom/Plxnd1/Lama5/Foxf1/Fat4/Lrrk2/Cxcr2	50
GO:0007160	BP	GO:0007160	cell-matrix adhesion	36/1458	214/23328	5.19555e-08	4.84571e-05	4.04706e-05	Sned1/Iqgap1/Itga10/Jag1/Tnxb/Adam8/Kdr/Pxn/Phldb2/Thbs1/Tek/Bcl6/Rasa1/Nid1/Vcl/Mmp14/Vegfa/Dmd/Sdc4/Itga1/Nid2/Nrp1/Csf1/Fn1/Vcam1/Col3a1/Ajuba/Trpm7/Ccl28/Disc1/Rock1/Col5a3/Itga8/B4galt1/Cdk6/Emilin1	36
GO:0001822	BP	GO:0001822	kidney development	46/1458	318/23328	9.3403e-08	7.4669e-05	6.23623e-05	Prkx/Jag1/Adamts1/Pcsk9/Dact2/Notch2/Hnf1b/Bicc1/Fgfr2/Tek/Nkx3-1/Nid1/Bdnf/Pkd2/Anks6/Nup160/Cntrl/Kank2/Frem2/Vegfa/Lgr4/Cc2d2a/Stra6/Cfh/Id2/Six4/Tiparp/Zfp950/Nrp1/Angpt2/Cplane1/Tbc1d32/Pkd1/Egr1/Bmp6/Hes5/Itga8/Nek1/Gli3/Adamts6/Mef2c/Plxnd1/Lama5/Fat4/Lrrk2/Cxcr2	46
GO:0001655	BP	GO:0001655	urogenital system development	51/1458	376/23328	1.54565e-07	9.85929e-05	8.23431e-05	Prkx/Jag1/Adamts1/Pcsk9/Dact2/Notch2/Hnf1b/Bicc1/Fgfr2/Tek/Nkx3-1/Nid1/Anxa1/Bdnf/Pkd2/Anks6/Ttc8/Nup160/Cntrl/Kank2/Frem2/Col4a1/Vegfa/Lgr4/Cc2d2a/Stra6/Cfh/Id2/Six4/Tiparp/Zfp950/Nrp1/Angpt2/Cplane1/Tbc1d32/Pkd1/Egr1/Bmp6/Hes5/Itga8/Nek1/Gli3/Adamts6/Mef2c/Mecom/Plxnd1/Lama5/Foxf1/Fat4/Lrrk2/Cxcr2	51
GO:0060562	BP	GO:0060562	epithelial tube morphogenesis	52/1458	387/23328	1.58566e-07	9.85929e-05	8.23431e-05	Mthfd1l/Tulp3/Tbx6/Prkx/Kdr/Notch2/Pxn/Hnf1b/Ncoa3/Dvl2/Fgfr2/Cecr2/Tek/Ift172/Tead1/Stard13/Nkx3-1/Pkd2/Tmtc3/Lama1/Mmp14/Lrp6/Mks1/Flt1/Col4a1/Vegfa/Lgr4/Cc2d2a/Sdc4/Zic5/Six4/Nrp1/Alox12/Csf1/Zic2/Ryr2/Pkd1/Bmp5/Hes5/Ccdc39/B4galt1/Gli3/Hhip/Shroom3/Mef2c/Rps7/Ovol2/Plxnd1/Lama5/Foxf1/Fat4/Cxcr2	52
GO:0010811	BP	GO:0010811	positive regulation of cell-substrate adhesion	25/1458	128/23328	3.13253e-07	0.000175296	0.000146404	Iqgap1/Kdr/Flna/Dock5/Thbs1/Dock1/Tek/Dab2/Nid1/Rreb1/Vegfa/Dmd/Sdc4/Ecm2/Nrp1/Ccn1/Csf1/Fn1/Ccl28/Disc1/Rock1/Fbln2/Cdk6/Emilin1/Foxf1	25
GO:0060348	BP	GO:0060348	bone development	35/1458	222/23328	4.0155e-07	0.000204279	0.000170611	Ltf/Tulp3/Ift80/Kdr/Notch2/Thbs1/Fgfr2/Ift172/Col2a1/Hspg2/Ryr1/Thpo/Mmp14/Ripply2/Lrrk1/Lrp6/Idua/Nbeal2/Rflna/Serpinh1/Slc9b2/Col1a1/Setdb1/Ranbp3l/Actn3/Bmp6/Col27a1/Gli3/Ano6/Mef2c/Akap13/Nppc/Msx1/Lox/Fat4	35
GO:0010810	BP	GO:0010810	regulation of cell-substrate adhesion	34/1458	214/23328	4.86816e-07	0.000227018	0.000189602	Iqgap1/Jag1/Kdr/Flna/Dock5/Phldb2/Thbs1/Dock1/Tek/Bcl6/Rasa1/Dab2/Nid1/Vcl/Mmp14/Rreb1/Vegfa/Dmd/Sdc4/Ecm2/Nrp1/Angpt2/Ccn1/Csf1/Fn1/Col1a1/Fzd7/Ccl28/Disc1/Rock1/Fbln2/Cdk6/Emilin1/Foxf1	34
GO:0044782	BP	GO:0044782	cilium organization	46/1458	343/23328	8.55218e-07	0.000368139	0.000307463	Ift80/Flna/Wdr78/Ift172/Cfap65/Pkd2/Cfap44/Ttc8/Ccdc66/2700049A03Rik/Mns1/Syne2/Lca5/Cep97/Mks1/Crocc/Rfx3/Ccp110/Cc2d2a/Poc1b/Dcdc2a/Celsr3/Ttll3/Zic2/Stk36/Cplane1/Cep162/Rfx2/Tbc1d32/Ttll8/Spag1/Disc1/Cep135/Dnah8/Nek1/Ccdc39/Dnah5/Cep164/Catip/Cdc14b/Wdr60/Odf2l/Cenpj/Lama5/Cfap69/Iqub	46
GO:0006397	BP	GO:0006397	mRNA processing	56/1458	462/23328	1.59336e-06	0.000591113	0.000493687	Zfp36l1/Rngtt/Ptbp1/Cirbp/Mettl3/Rbm3/Papola/Hsf1/Srrt/Qk/Rbm28/Srek1/Rbm11/Zmat2/Hnrnph1/Ern1/Tra2a/Pdcd11/Hnrnpm/Lsm3/Tardbp/Prpf38b/Cpsf4l/Rbm41/Srpk1/Ssu72/Arl6ip4/Srrm2/Pan2/Rbm4b/Safb2/Rbm10/Nol3/Sfpq/Snrnp25/Srrm1/Sf3b6/Prpf4b/Sfswap/Ddx17/Cpsf6/Sltm/Iws1/Rbm26/Akap8l/Lsm7/Snrnp70/Aurkaip1/Malat1/Rbm5/Rrp1b/Cstf2/Tia1/Prpf39/Luc7l2/Lmntd2	56
GO:1903311	BP	GO:1903311	regulation of mRNA metabolic process	38/1458	266/23328	1.62646e-06	0.000591113	0.000493687	Zfp36l1/Ptbp1/Cirbp/Mettl3/Rbm3/Papola/Hsf1/Qk/Srek1/Rbm11/Tra2a/Hnrnpm/E2f1/Mettl16/Tent5a/Tardbp/Srpk1/Rbm4b/Vegfa/Safb2/Rbm10/Plekhn1/Sfswap/Ddx17/Cpsf6/Sltm/Iws1/Rock1/Mov10/Ago2/Myef2/Snrnp70/Malat1/Tnrc6b/Rbm5/Tia1/Tnrc6a/Lmntd2	38
GO:0048771	BP	GO:0048771	tissue remodeling	31/1458	196/23328	1.6901e-06	0.000591113	0.000493687	Tfrc/Jag1/Adam8/Flna/Notch2/Ddr2/Ceacam1/P2rx7/Cela1/Ccr2/Mmp14/Lrrk1/Enpp1/Lrp6/Tcirg1/Idua/Vegfa/Chd7/Lgr4/Nol3/Atp7a/Angpt2/Cav1/Tph1/Rock1/Tgfbr3/Lepr/B4galt1/Cartpt/Tnfrsf11b/Mef2c	31
GO:0060271	BP	GO:0060271	cilium assembly	42/1458	310/23328	1.93656e-06	0.000637471	0.000532405	Ift80/Flna/Wdr78/Ift172/Cfap65/Cfap44/Ttc8/Ccdc66/2700049A03Rik/Mns1/Syne2/Cep97/Mks1/Crocc/Rfx3/Ccp110/Cc2d2a/Poc1b/Dcdc2a/Celsr3/Ttll3/Stk36/Cplane1/Cep162/Rfx2/Tbc1d32/Ttll8/Spag1/Disc1/Cep135/Dnah8/Nek1/Ccdc39/Dnah5/Cep164/Cdc14b/Wdr60/Odf2l/Cenpj/Lama5/Cfap69/Iqub	42
GO:0048705	BP	GO:0048705	skeletal system morphogenesis	36/1458	253/23328	3.32009e-06	0.00103218	0.000862059	Ltf/Mthfd1l/Tulp3/Ift80/Thbs1/Fgfr2/Col2a1/Hspg2/Prrx1/P2rx7/Alx4/Mmp14/Ripply2/Lrp6/Idua/Col11a1/Vegfa/Six4/Tiparp/Zfp950/Rflna/Serpinh1/Col1a1/Pkd1/Actn3/Twist2/Bmp6/Prrx2/Col27a1/Gli3/Hhip/Col11a2/Mef2c/Wdr60/Nppc/Msx1	36
GO:0009611	BP	GO:0009611	response to wounding	57/1458	492/23328	5.27397e-06	0.00155332	0.00129731	Zfp36l1/Cdkn1a/S100a9/Myh9/Neat1/Thbd/Kdr/Flna/Notch2/Arhgef19/Phldb2/Thbs1/Ceacam1/Anxa1/Vwf/Map3k1/Slc7a11/Ccr2/5430416N02Rik/Pla2g4a/Adam17/Rreb1/Vegfa/Hps5/Sdc4/Nol3/Cfh/Myof/Atp7a/Alox12/Nbeal2/Ccn1/Fn1/Col3a1/Ajuba/Col1a1/Mirt1/Cav1/Fzd7/Hras/F5/Fer1l5/Clec7a/C3/Lilrb4a/Mtr/B4galt1/Ano6/Hps4/Cadm4/Tnr/Gm10791/Snhg17/Bex1/Foxf1/Lox/Klf4	57
GO:0007264	BP	GO:0007264	small GTPase mediated signal transduction	52/1458	437/23328	6.33561e-06	0.00173286	0.00144726	Notch2/Arhgef19/Plekhg2/Arhgap17/Rasgrp3/Dock5/Plaat1/Rasgef1c/Dock6/Arhgef1/Dock1/Bcl6/Stard13/Rasgrp4/Arhgdig/Kank2/Sh2b2/Cd2ap/Rab4a/Gm14137/Fgd6/Lpar4/Myo9b/Cdon/Dok3/Ogt/Nrp1/Mapkapk5/Csf1/Arhgef5/Col3a1/Usp28/Hras/Rock1/Setdb1/Stmn3/Arpp19/Gm5127/Arhgap28/Chuk/Gm266/Rasa2/Cadm4/Dennd4c/Rgl2/Akap13/Rnd2/Itsn2/Eps8l1/Stk19/Ralgapa2/Ngef	52
GO:0060021	BP	GO:0060021	roof of mouth development	19/1458	96/23328	6.50289e-06	0.00173286	0.00144726	Ift172/Col2a1/Prrx1/Alx4/Lrp6/Inhba/Chd7/Lrrc32/Bnc2/Tiparp/Zfp950/Cplane1/Tbc1d32/Tgfbr3/Gli3/Wfikkn1/Col11a2/Mef2c/Msx1	19
GO:0051216	BP	GO:0051216	cartilage development	30/1458	200/23328	7.39092e-06	0.00184032	0.001537	Ift80/Efemp1/Thbs1/Creb3l2/Col2a1/Hspg2/Prrx1/Lrp6/Idua/Col11a1/Atp7a/Ccn1/Rflna/Serpinh1/Col1a1/Pkd1/Bmp3/Bmp6/Bmp5/Hes5/Prrx2/Col27a1/Gli3/Bmp1/Col11a2/Mef2c/Nppc/Trps1/Mapk3/Msx1	30
GO:0001503	BP	GO:0001503	ossification	48/1458	394/23328	7.56385e-06	0.00184032	0.001537	Ltf/Ift80/Jag1/Ddr2/Fndc3b/Fgfr2/Slc26a2/Col2a1/Egr2/Hspg2/P2rx7/Ryr1/Mmp14/Ripply2/Enpp1/Lrp6/Tcirg1/Hdac7/Vegfa/Lgr4/Chrd/Id2/Ccn1/Csf1/Rflna/Col1a1/Zfp932/Tph1/Bmp3/Ranbp3l/Actn3/Twist2/Bmp6/Bmp5/Tgfbr3/Gli3/Cdk6/Ano6/Bmp1/Mef2c/Fhl2/Nppc/Mapk3/Sp7/Rpl38/Lox/Cyp27b1/Fat4	48
GO:0007265	BP	GO:0007265	Ras protein signal transduction	44/1458	350/23328	8.0828e-06	0.00188464	0.00157402	Notch2/Arhgef19/Plekhg2/Arhgap17/Rasgrp3/Plaat1/Arhgef1/Bcl6/Stard13/Rasgrp4/Arhgdig/Kank2/Sh2b2/Rab4a/Gm14137/Fgd6/Lpar4/Myo9b/Dok3/Ogt/Nrp1/Mapkapk5/Csf1/Arhgef5/Col3a1/Usp28/Hras/Rock1/Setdb1/Stmn3/Arpp19/Gm5127/Chuk/Gm266/Rasa2/Cadm4/Dennd4c/Rgl2/Akap13/Itsn2/Eps8l1/Stk19/Ralgapa2/Ngef	44
GO:0061448	BP	GO:0061448	connective tissue development	37/1458	276/23328	9.86422e-06	0.00220801	0.00184409	Ift80/Efemp1/Thbs1/Creb3l2/Col2a1/Hspg2/Prrx1/Lrp6/Idua/Col11a1/Id2/Atp7a/Ccn1/Csf1/Rflna/Serpinh1/Col1a1/Pkd1/Bmp3/Egr1/Bmp6/Bmp5/Hes5/Prrx2/Col27a1/Gli3/Bmp1/Col11a2/Mef2c/Lncpint/Nppc/Sorl1/Trps1/Mkx/Mapk3/Msx1/Lox	37
GO:0002011	BP	GO:0002011	morphogenesis of an epithelial sheet	14/1458	59/23328	1.21299e-05	0.00261072	0.00218043	Jag1/Flna/Notch2/Phldb2/Dvl2/Map3k1/Lama1/Lrp6/Rreb1/Ccn1/Ajuba/Zfp568/Bmp5/Chuk	14
GO:0007224	BP	GO:0007224	smoothened signaling pathway	25/1458	156/23328	1.30974e-05	0.00271457	0.00226716	Tulp3/Ift80/Fgfr2/Ift172/Prrx1/Tubd1/Gpc2/2700049A03Rik/Enpp1/Mks1/Cc2d2a/Zic1/Cdon/Dcdc2a/Ptch2/Evc/Stk36/Tbc1d32/Hes5/Prrx2/Gli3/Hhip/Cenpj/Foxf1/Iqub	25
GO:0042060	BP	GO:0042060	wound healing	43/1458	349/23328	1.67934e-05	0.00335628	0.00280311	Cdkn1a/S100a9/Myh9/Thbd/Kdr/Flna/Notch2/Arhgef19/Phldb2/Thbs1/Ceacam1/Anxa1/Vwf/Map3k1/Slc7a11/Ccr2/Pla2g4a/Rreb1/Vegfa/Hps5/Sdc4/Cfh/Myof/Alox12/Nbeal2/Ccn1/Fn1/Col3a1/Ajuba/Col1a1/Cav1/Fzd7/Hras/F5/Fer1l5/Clec7a/C3/Lilrb4a/B4galt1/Ano6/Hps4/Cadm4/Lox	43
GO:0003007	BP	GO:0003007	heart morphogenesis	36/1458	277/23328	2.5555e-05	0.00493124	0.00411849	Tbx6/Myh6/Jag1/Adamts1/Tnnt2/Flna/Notch2/Thbs1/Dvl2/Fgfr2/Tek/Ift172/Col2a1/Tead1/Pkd2/Ryr1/Lrp6/Mks1/Col11a1/Vegfa/Chd7/Id2/Nrp1/Ccn1/Ryr2/Mdm4/Bmp5/Tgfbr3/Ccdc39/Mef2c/Fhl2/Ovol2/Plxnd1/Msx1/Foxf1/Fat4	36
GO:0090100	BP	GO:0090100	positive regulation of transmembrane receptor protein serine/threonine kinase signaling pathway	20/1458	115/23328	2.80202e-05	0.00512121	0.00427715	Kdr/Notch2/Thbs1/Dab2/Adam17/Inhba/Ccn1/Zic2/Cdh5/Bmp3/Bmp6/Bmp5/Hes5/Itga8/Tgfbr3/Nup93/Lefty2/Gipc1/Msx1/Kcp	20
GO:0050673	BP	GO:0050673	epithelial cell proliferation	50/1458	438/23328	2.89483e-05	0.00512121	0.00427715	Zfp36l1/Ift80/Prkx/Kdr/Notch2/Hnf1b/Prkd2/Thbs1/Ceacam1/Fgfr2/Tek/Ift172/Ern1/Nr4a1/Dab2/Nkx3-1/Mki67/Plxnb3/Atpif1/Lrp6/Adam17/Rreb1/Flt1/Vegfa/Lgr4/Id2/Atp7a/Six4/Nme1/Cav1/Fzd7/Hras/Vip/Ghsr/Twist2/Bmp6/Bmp5/Hes5/Tgfbr3/Rictor/Chuk/B4galt1/Cdk6/Nr4a3/Tcf19/Mef2c/Ovol2/Krit1/Tgm1/Prkdc	50
GO:0003205	BP	GO:0003205	cardiac chamber development	28/1458	194/23328	3.02225e-05	0.00512121	0.00427715	Tbx6/Myh6/Jag1/Adamts1/Tnnt2/Notch2/Fgfr2/Tek/Cntrl/Lrp6/Mks1/Col11a1/Chd7/Stra6/Id2/Nrp1/Ccn1/Ryr2/Cplane1/Mdm4/Bmp5/Tgfbr3/Adamts6/Mef2c/Fhl2/Ovol2/Plxnd1/Foxf1	28
GO:0050684	BP	GO:0050684	regulation of mRNA processing	24/1458	154/23328	3.10225e-05	0.00512121	0.00427715	Zfp36l1/Ptbp1/Cirbp/Rbm3/Papola/Hsf1/Qk/Srek1/Rbm11/Tra2a/Srpk1/Rbm4b/Safb2/Rbm10/Sfswap/Ddx17/Cpsf6/Sltm/Iws1/Snrnp70/Malat1/Rbm5/Tia1/Lmntd2	24
GO:0045786	BP	GO:0045786	negative regulation of cell cycle	51/1458	451/23328	3.11153e-05	0.00512121	0.00427715	Zfp36l1/Cdkn1a/Mrnip/Hsf1/Notch2/Thbs1/Fgfr2/Ern1/Nr4a1/Nkx3-1/E2f1/Pkd2/Cgref1/Kank2/Dot1l/Inhba/Ccp110/Mdm1/Id2/Zfp207/Dact1/Plk1/Cdk5rap2/Lats1/Camk2n1/Dtl/Mdm4/Usp28/Pkd1/Trrap/Hras/Kmt2e/Rprm/Rpl26/Zwint/Cep192/Nek1/Zw10/Cdk6/Rbl1/Zbtb49/Mlxipl/Cdc14b/Nppc/Rnf112/Mtbp/Xrcc3/Trim39/Klf4/Prkdc/Ercc6	51
GO:0048754	BP	GO:0048754	branching morphogenesis of an epithelial tube	27/1458	185/23328	3.40718e-05	0.00544759	0.00454973	Kdr/Pxn/Hnf1b/Ncoa3/Fgfr2/Tek/Nkx3-1/Tmtc3/Lama1/Mmp14/Lrp6/Mks1/Flt1/Col4a1/Vegfa/Lgr4/Six4/Nrp1/Csf1/Pkd1/B4galt1/Gli3/Hhip/Plxnd1/Lama5/Foxf1/Fat4	27
GO:0071900	BP	GO:0071900	regulation of protein serine/threonine kinase activity	50/1458	442/23328	3.67163e-05	0.00567537	0.00473997	Ltf/Cdkn1a/Iqgap1/Tnxb/Adam8/Chordc1/Shc1/Pxn/Thbs1/Ceacam1/Dvl2/Dusp6/Ern1/Tead1/Dab2/P2rx7/Pkd2/Mdfic/Map3k1/Prkar1b/Lrp6/Adam17/Cemip/Flt1/Vegfa/Itga1/Uchl1/Plk1/Pde6g/Pkib/Arhgef5/Lats1/Cd74/Ajuba/Stk38/Cav1/Avpi1/Pkd1/Hras/Ccnjl/Gab1/Cartpt/Map3k6/Dusp2/Akap13/Dusp1/Sorl1/Ptpn22/Ercc6/Lrrk2	50
GO:0051056	BP	GO:0051056	regulation of small GTPase mediated signal transduction	35/1458	271/23328	3.75248e-05	0.00567537	0.00473997	Notch2/Arhgef19/Plekhg2/Arhgap17/Arhgef1/Bcl6/Stard13/Rasgrp4/Kank2/Sh2b2/Cd2ap/Fgd6/Lpar4/Myo9b/Cdon/Ogt/Nrp1/Csf1/Arhgef5/Col3a1/Hras/Stmn3/Arpp19/Gm5127/Arhgap28/Rasa2/Cadm4/Dennd4c/Rgl2/Akap13/Itsn2/Eps8l1/Stk19/Ralgapa2/Ngef	35
GO:0038063	BP	GO:0038063	collagen-activated tyrosine kinase receptor signaling pathway	6/1458	12/23328	3.92896e-05	0.00578591	0.00483229	Ddr2/Col4a5/Col4a6/Col4a1/Col1a1/Col4a2	6
GO:0150063	BP	GO:0150063	visual system development	48/1458	422/23328	4.54081e-05	0.00651548	0.00544161	Six5/Tulp3/Tgif2/Jag1/Kdr/Mfsd2a/Col5a2/Notch2/Fgfr2/Bdnf/Ttc8/Map3k1/Ccdc66/Lama1/Lrp6/Tcirg1/Flt1/Frem2/Inhba/Rpe65/Col4a1/Vegfa/Chd7/Cc2d2a/Pou2f1/Mdm1/Stra6/Cfh/Otx2/Cdon/Nrp1/Kmt2c/Crybg3/Ctns/Tbc1d32/Slc4a7/Slc4a5/C3/Twist2/Bmp6/Hes5/Cabp4/Gli3/Meis2/Pfdn5/Miat/Klf4/Cyp1b1	48
GO:0060537	BP	GO:0060537	muscle tissue development	52/1458	470/23328	4.68029e-05	0.00654773	0.00546855	Klhl40/Fos/Myh6/Tnnt2/Stac3/Kdm6b/Erbb3/Fhod3/Fgfr2/Nr4a1/Egr2/Hspg2/Bdnf/Ryr1/Med20/Sik1/Lrp6/Hdac7/Col11a1/Vegfa/Chd7/Dmd/Stra6/Id2/Tsc22d3/Cdon/Six4/Tiparp/Zfp950/Flnb/Dsg2/Col3a1/Ddx17/Ryr2/Cav1/Fzd7/Egr1/Actn3/Bmp5/Acta1/Itga8/Tgfbr3/Eya2/Mef2c/Akap13/Fhl2/Myl6/Meg3/Col14a1/Lox/Pgm5/Ccnt2	52
GO:0043393	BP	GO:0043393	regulation of protein binding	31/1458	231/23328	4.91871e-05	0.00671343	0.00560695	Ide/Cdkn1a/Hsf1/Cald1/Pcsk9/Dab2/Nkx3-1/Bdnf/Ddx11/Dact1/Cdon/Plk1/Lfng/Cav1/Pkd1/Disc1/Rock1/Nvl/Agrn/Tgfbr3/Wfikkn1/Prkn/Plxnd1/Rpl11/Sorl1/Krit1/Mapk3/Atp2a3/Lox/Lrrk2/Pcbd1	31
GO:0045765	BP	GO:0045765	regulation of angiogenesis	39/1458	320/23328	5.17734e-05	0.00689819	0.00576125	Ngp/Adam12/Adgra2/Tjp1/Adamts1/Kdr/Shc1/Pxn/Prkd2/Thbs1/Ceacam1/Tek/Stab1/Stard13/Anxa1/Cela1/Ccr2/Hdac7/Camp/Flt1/Vegfa/Nrp1/Angpt2/Cdh5/Col4a2/Rock1/C3/Mmrn2/Ghsr/Ago2/Gab1/Hhip/Plxnd1/Krit1/Emilin1/Cma1/Klf4/Cyp1b1/Cxcr2	39
GO:0048880	BP	GO:0048880	sensory system development	48/1458	426/23328	5.74931e-05	0.00748213	0.00624895	Six5/Tulp3/Tgif2/Jag1/Kdr/Mfsd2a/Col5a2/Notch2/Fgfr2/Bdnf/Ttc8/Map3k1/Ccdc66/Lama1/Lrp6/Tcirg1/Flt1/Frem2/Inhba/Rpe65/Col4a1/Vegfa/Chd7/Cc2d2a/Pou2f1/Mdm1/Stra6/Cfh/Otx2/Cdon/Nrp1/Kmt2c/Crybg3/Ctns/Tbc1d32/Slc4a7/Slc4a5/C3/Twist2/Bmp6/Hes5/Cabp4/Gli3/Meis2/Pfdn5/Miat/Klf4/Cyp1b1	48
GO:1903313	BP	GO:1903313	positive regulation of mRNA metabolic process	17/1458	94/23328	6.57906e-05	0.00836737	0.00698828	Zfp36l1/Cirbp/Mettl3/Rbm3/Hsf1/Qk/Tra2a/Mettl16/Tardbp/Plekhn1/Rock1/Mov10/Ago2/Snrnp70/Tnrc6b/Tnrc6a/Lmntd2	17
GO:0018023	BP	GO:0018023	peptidyl-lysine trimethylation	12/1458	52/23328	6.7618e-05	0.00840867	0.00702278	Kmt5c/Kmt2d/Ogt/Atpsckmt/Kmt2a/Iws1/Kmt2e/Kmt2b/Setdb1/Tet3/Kdm4d/Prdm9	12
GO:0001654	BP	GO:0001654	eye development	47/1458	418/23328	7.19275e-05	0.00854492	0.00713658	Six5/Tulp3/Tgif2/Jag1/Kdr/Mfsd2a/Col5a2/Notch2/Fgfr2/Bdnf/Ttc8/Map3k1/Ccdc66/Lama1/Lrp6/Tcirg1/Flt1/Frem2/Inhba/Rpe65/Col4a1/Vegfa/Chd7/Cc2d2a/Pou2f1/Mdm1/Stra6/Cfh/Otx2/Cdon/Nrp1/Kmt2c/Crybg3/Ctns/Tbc1d32/Slc4a7/Slc4a5/Twist2/Bmp6/Hes5/Cabp4/Gli3/Meis2/Pfdn5/Miat/Klf4/Cyp1b1	47
GO:0060349	BP	GO:0060349	bone morphogenesis	18/1458	104/23328	7.39517e-05	0.00854492	0.00713658	Ltf/Ift80/Thbs1/Fgfr2/Col2a1/Hspg2/Mmp14/Ripply2/Lrp6/Serpinh1/Col1a1/Actn3/Bmp6/Col27a1/Gli3/Mef2c/Nppc/Msx1	18
GO:0006479	BP	GO:0006479	protein methylation	26/1458	183/23328	7.48215e-05	0.00854492	0.00713658	Mettl22/Kmt5c/Setd7/Setd1b/Dot1l/Fendrr/Lcmt2/Kmt2d/Ogt/Atpsckmt/Kmt2c/Kmt2a/Iws1/Kmt2e/Kmt2b/Setdb1/Prdm5/Tet3/Mtr/Hemk1/Ntmt1/Bhmt/Paxbp1/Baz2a/Kdm4d/Prdm9	26
GO:0008213	BP	GO:0008213	protein alkylation	26/1458	183/23328	7.48215e-05	0.00854492	0.00713658	Mettl22/Kmt5c/Setd7/Setd1b/Dot1l/Fendrr/Lcmt2/Kmt2d/Ogt/Atpsckmt/Kmt2c/Kmt2a/Iws1/Kmt2e/Kmt2b/Setdb1/Prdm5/Tet3/Mtr/Hemk1/Ntmt1/Bhmt/Paxbp1/Baz2a/Kdm4d/Prdm9	26
GO:0008380	BP	GO:0008380	RNA splicing	44/1458	386/23328	8.79956e-05	0.00984846	0.00822527	Ptbp1/Cirbp/Mettl3/Rbm3/Qk/Rbm28/Hnrnph3/Srek1/Rbm11/Zmat2/Hnrnph1/Ern1/Tra2a/Hnrnpm/Lsm3/Tardbp/Prpf38b/Rbm41/Srpk1/Arl6ip4/Srrm2/Rbm4b/Rbm10/Nol3/Sfpq/Snrnp25/Srrm1/Sf3b6/Prpf4b/Sfswap/Ddx17/Ahnak/Rbm12b1/Rbm12b2/Iws1/Lsm7/Snrnp70/Malat1/Rbm5/Rrp1b/Tia1/Prpf39/Luc7l2/Lmntd2	44
GO:0045785	BP	GO:0045785	positive regulation of cell adhesion	48/1458	435/23328	9.61139e-05	0.0105202	0.00878633	Tfrc/Iqgap1/Tjp1/Adam8/Kdr/Flna/Prkd2/Dock5/Thbs1/Ceacam1/Dock1/Tek/Bcl6/Dab2/Nid1/Anxa1/Havcr2/Ccr2/Dhps/Rreb1/Vegfa/Dmd/Chrd/Sdc4/Ecm2/Nfkbiz/Nrp1/Ccn1/Csf1/Fn1/Vcam1/Cd74/Cav1/Ccl28/Disc1/Rock1/Nfat5/Fbln2/H2-Aa/Gli3/Cdk6/Nr4a3/Il2rg/Emilin1/Foxf1/H2-Ab1/Ptpn22/Malt1	48
GO:0044772	BP	GO:0044772	mitotic cell cycle phase transition	43/1458	376/23328	9.77578e-05	0.0105202	0.00878633	Zfp36l1/Cdkn1a/Fbxl7/Mrnip/Adamts1/Cdk2/Anxa1/E2f1/Pkd2/Kank2/Adam17/Inhba/Nasp/Id2/Cdc7/Zfp207/Dact1/Appl2/Plk1/Cdk5rap2/Lats1/Taf2/Dtl/Pkd1/Kcna5/Kmt2e/Rpl26/Ube2s/Arpp19/Cep192/Ccnjl/Zw10/Rbl1/Tcf19/Lzts1/Cdc14b/Smc5/Mtbp/Xrcc3/Trim39/Klf4/Prkdc/Cdc25b	43
GO:0046578	BP	GO:0046578	regulation of Ras protein signal transduction	31/1458	240/23328	0.000101405	0.0107069	0.0089422	Notch2/Arhgef19/Plekhg2/Arhgap17/Arhgef1/Bcl6/Stard13/Rasgrp4/Kank2/Sh2b2/Fgd6/Lpar4/Myo9b/Ogt/Nrp1/Csf1/Arhgef5/Col3a1/Hras/Stmn3/Arpp19/Gm5127/Rasa2/Cadm4/Dennd4c/Rgl2/Akap13/Itsn2/Eps8l1/Stk19/Ngef	31
GO:0038065	BP	GO:0038065	collagen-activated signaling pathway	6/1458	14/23328	0.000114525	0.0118682	0.00991208	Ddr2/Col4a5/Col4a6/Col4a1/Col1a1/Col4a2	6
GO:0044770	BP	GO:0044770	cell cycle phase transition	46/1458	415/23328	0.00011974	0.012183	0.010175	Zfp36l1/Cdkn1a/Cirbp/Fbxl7/Mrnip/Adamts1/Cdk2/Anxa1/E2f1/Pkd2/Kank2/Adam17/Inhba/Nasp/Id2/Cdc7/Zfp207/Dact1/Appl2/Plk1/Cdk5rap2/Lats1/Taf2/Dtl/Pkd1/Kcna5/Kmt2e/Rpl26/Ube2s/Akap8/Akap8l/Arpp19/Cep192/Ccnjl/Zw10/Rbl1/Tcf19/Lzts1/Cdc14b/Smc5/Mtbp/Xrcc3/Trim39/Klf4/Prkdc/Cdc25b	46
GO:0045860	BP	GO:0045860	positive regulation of protein kinase activity	48/1458	440/23328	0.000126609	0.0126519	0.0105666	Ltf/Cdkn1a/Iqgap1/Mrnip/Adam8/Shc1/Ddr2/Pxn/Erbb3/Thbs1/Ceacam1/Dvl2/Ern1/Tead1/Dab2/P2rx7/Pkd2/Mdfic/Map3k1/Adam17/Cemip/Flt1/Vegfa/Sdc4/Itga1/Pde6g/Btc/Ccn1/Csf1/Arhgef5/Cd74/Ajuba/Avpi1/Pkd1/Hras/Egr1/Lrp8/Agrn/Gab1/Cartpt/Map3k6/Akap13/Strada/Ercc6/Cdc25b/Lrrk2/Tsacc/Malt1	48
GO:0043484	BP	GO:0043484	regulation of RNA splicing	23/1458	158/23328	0.000131174	0.0128781	0.0107556	Ptbp1/Cirbp/Rbm3/Qk/Hnrnph3/Srek1/Rbm11/Hnrnph1/Ern1/Tra2a/Rbm4b/Rbm10/Sfswap/Ddx17/Ahnak/Rbm12b1/Rbm12b2/Snrnp70/Malat1/Rbm5/Rrp1b/Tia1/Lmntd2	23
GO:0045787	BP	GO:0045787	positive regulation of cell cycle	41/1458	358/23328	0.000136085	0.0130946	0.0109364	Cdkn1a/Hsf1/Adamts1/Fgfr2/Pebp1/Nkx3-1/Anxa1/Pkd2/Lrp6/Adam17/Ddx11/Id2/Cdc7/Sfpq/Cspp1/Btc/Lfng/Trim21/Dtl/Mdm4/Pkd1/Slf2/Kcna5/Kmt2e/Rpl26/Nr4a3/Flt3l/Nusap1/Meis2/Mlxipl/Cdc14b/Gipc1/Rnf112/Smc5/Tgm1/Msx1/Cenpj/Mtbp/Xrcc3/Prdm9/Cdc25b	41
GO:0080182	BP	GO:0080182	histone H3-K4 trimethylation	7/1458	20/23328	0.000138174	0.0130946	0.0109364	Kmt2d/Ogt/Kmt2a/Kmt2e/Kmt2b/Tet3/Prdm9	7
GO:0043405	BP	GO:0043405	regulation of MAP kinase activity	36/1458	301/23328	0.000144563	0.0130946	0.0109364	Iqgap1/Tnxb/Adam8/Shc1/Pxn/Thbs1/Ceacam1/Dvl2/Dusp6/Ern1/Dab2/P2rx7/Mdfic/Map3k1/Flt1/Vegfa/Itga1/Uchl1/Pde6g/Arhgef5/Cd74/Ajuba/Stk38/Cav1/Avpi1/Hras/Gab1/Cartpt/Map3k6/Dusp2/Akap13/Dusp1/Sorl1/Ptpn22/Ercc6/Lrrk2	36
GO:0001952	BP	GO:0001952	regulation of cell-matrix adhesion	19/1458	119/23328	0.000144573	0.0130946	0.0109364	Iqgap1/Jag1/Kdr/Phldb2/Thbs1/Tek/Bcl6/Rasa1/Vcl/Mmp14/Vegfa/Dmd/Sdc4/Nrp1/Csf1/Ccl28/Disc1/Rock1/Cdk6	19
GO:0001954	BP	GO:0001954	positive regulation of cell-matrix adhesion	12/1458	56/23328	0.000145079	0.0130946	0.0109364	Iqgap1/Kdr/Tek/Vegfa/Dmd/Sdc4/Nrp1/Csf1/Ccl28/Disc1/Rock1/Cdk6	12
GO:0007162	BP	GO:0007162	negative regulation of cell adhesion	35/1458	290/23328	0.000148666	0.0132053	0.0110288	Jag1/Dact2/Adam8/Ido1/Erbb3/Phldb2/Thbs1/Ceacam1/Swap70/Bcl6/Rasa1/Anxa1/Plxnb3/Havcr2/Mmp14/Vegfa/Sdc4/Lrrc32/Alox12/Angpt2/Cd74/Col1a1/Fzd7/Ccl28/Tmem131l/Bmp6/H2-Aa/Gli3/Tnr/Dusp1/Plxnd1/H2-Ab1/Ptpn22/Klf4/Cyp1b1	35
GO:0050678	BP	GO:0050678	regulation of epithelial cell proliferation	42/1458	372/23328	0.000155444	0.0135916	0.0113515	Zfp36l1/Ift80/Kdr/Notch2/Prkd2/Thbs1/Ceacam1/Fgfr2/Tek/Ift172/Nr4a1/Dab2/Nkx3-1/Plxnb3/Atpif1/Lrp6/Adam17/Rreb1/Flt1/Vegfa/Atp7a/Six4/Nme1/Cav1/Fzd7/Hras/Vip/Ghsr/Twist2/Bmp6/Bmp5/Hes5/Tgfbr3/Rictor/B4galt1/Cdk6/Nr4a3/Mef2c/Ovol2/Krit1/Tgm1/Prkdc	42
GO:0006281	BP	GO:0006281	DNA repair	51/1458	481/23328	0.000160981	0.0138592	0.011575	Fbxo6/Kmt5c/Mrnip/Hsf1/Chchd4/Cdk2/Lig3/Mdc1/Zswim7/Prrx1/Fanci/Paxx/Ascc2/Polq/Dot1l/Rexo4/Ddx11/Rfc4/Cdc7/Sfpq/Exd2/Recql5/Polb/Dtl/Usp28/Ercc6l2/Slf2/Trrap/Smg1/Polk/Rec8/Usp45/Wrn/Eya2/Tnks1bp1/Xpa/Apex2/Morc2b/Cep164/Kdm4d/Cdc14b/Helq/Ino80d/Smc5/Rtel1/Xrcc3/Prdm9/Hmga1/Prkdc/Zfyve26/Ercc6	51
GO:0045869	BP	GO:0045869	negative regulation of single stranded viral RNA replication via double stranded DNA intermediate	5/1458	10/23328	0.000183066	0.0155218	0.0129635	Apobec3/Tasor/Zfp809/Resf1/Setdb1	5
GO:0042692	BP	GO:0042692	muscle cell differentiation	44/1458	399/23328	0.000186761	0.0155987	0.0130278	Ptbp1/Klhl40/Myh9/Myh6/Pld3/Qk/Tnnt2/Stac3/Kdm6b/Fhod3/Dmpk/Fgfr2/Bdnf/Ryr1/Tmtc3/Mmp14/Ankrd23/Sik1/Tcf23/Vegfa/Dmd/Id2/Myof/Uchl1/Cdon/Six4/Fzd7/Fer1l5/Actn3/Acta1/Itga8/Chuk/Wfikkn1/Flt3l/Mef2c/Akap13/Fhl2/Msx1/Col14a1/Foxf1/Lox/Pgm5/Ccnt2/Krt19	44
GO:0001933	BP	GO:0001933	negative regulation of protein phosphorylation	46/1458	425/23328	0.000207465	0.0170732	0.0142592	Kirrel2/Cdkn1a/Ptpn13/Chordc1/Ptprb/Ceacam1/Dusp6/Dab2/Pebp1/P2rx7/Tardbp/Parp14/Gbp4/Lrrk1/Prkar1b/Enpp1/Lrp6/Prdm15/Drd1/Pard6a/Dmd/Kirrel/Uchl1/Dact1/Plk1/Pkib/Ogt/Lats1/Camk2n1/Stk38/Cav1/Zgpat/Fktn/Camk2n2/Cadm4/Mecom/Prkn/Mlxipl/Dusp2/Dusp1/Sorl1/Emilin1/Ptpn22/Klf4/Prkdc/Lrrk2	46
GO:0051052	BP	GO:0051052	regulation of DNA metabolic process	42/1458	379/23328	0.000232752	0.0186403	0.0155681	Cdkn1a/Tfrc/Kmt5c/Mrnip/Hsf1/Prkd2/Cdk2/Bcl6/Lig3/Prrx1/Polq/Vegfa/Ddx11/Rfc4/Pkib/Mapkapk5/Recql5/Kmt2a/Ylpm1/Slf2/Smg1/Nvl/H19/Pot1b/Parp4/Kcnq1ot1/Wrn/Otud4/Eya2/Kdm4d/Dusp1/Nppc/Mapk3/Endog/Rtel1/Ftx/Prdm9/Dubr/Klf4/Prkdc/Ercc6/Cyp1b1	42
GO:0044270	BP	GO:0044270	cellular nitrogen compound catabolic process	43/1458	391/23328	0.000233171	0.0186403	0.0155681	Zfp36l1/Ptbp1/Cirbp/Mettl3/Hsf1/Ido1/Qk/Hnrnpm/Ido2/E2f1/Helz2/Lsm3/Mettl16/Tent5a/Tardbp/Pym1/Hint1/Enpp1/Pan2/Nudt18/Rexo4/Vegfa/Aox3/Rbm10/Oas2/Aox1/Aldh1l2/Plekhn1/Ago4/Smg1/Rock1/Mov10/Ago2/Pdxp/Lsm7/Slirp/Tet3/Myef2/Aspdh/Pop1/Tnrc6b/Endog/Tnrc6a	43
GO:1901342	BP	GO:1901342	regulation of vasculature development	40/1458	356/23328	0.000243613	0.0191655	0.0160067	Ngp/Adam12/Adgra2/Tjp1/Adamts1/Kdr/Shc1/Pxn/Prkd2/Thbs1/Ceacam1/Tek/Stab1/Stard13/Anxa1/Cela1/Ccr2/Hdac7/Camp/Flt1/Vegfa/Nrp1/Angpt2/Cdh5/Col4a2/Egr1/Rock1/C3/Mmrn2/Ghsr/Ago2/Gab1/Hhip/Plxnd1/Krit1/Emilin1/Cma1/Klf4/Cyp1b1/Cxcr2	40
GO:0009791	BP	GO:0009791	post-embryonic development	20/1458	134/23328	0.000250015	0.0191655	0.0160067	Kdr/Fgfr2/Cela1/Tmtc3/Ccdc66/Alx4/Fendrr/Szt2/Flt1/Vegfa/Tiparp/Zfp950/Stk36/Kmt2a/Ago2/Myt1/Mecom/Nppc/Meg3/Klf4	20
GO:1902806	BP	GO:1902806	regulation of cell cycle G1/S phase transition	20/1458	134/23328	0.000250015	0.0191655	0.0160067	Cdkn1a/Cirbp/Adamts1/Anxa1/E2f1/Pkd2/Kank2/Adam17/Id2/Dact1/Appl2/Pkd1/Kcna5/Kmt2e/Rpl26/Rbl1/Mtbp/Trim39/Klf4/Prkdc	20
GO:0033044	BP	GO:0033044	regulation of chromosome organization	41/1458	369/23328	0.000259723	0.0196407	0.0164036	Prkd2/Setd7/Bcl6/Mki67/Fendrr/Vegfa/Ddx11/Zfp207/Sfpq/Plk1/Pkib/Ogt/Cdk5rap2/Mapkapk5/Tasor/Kmt2a/Ylpm1/Slf2/Iws1/Kmt2e/Resf1/Kmt2b/Smg1/Setdb1/Pot1b/Akap8/Akap8l/Cep192/Zw10/Atad2/Spty2d1/Paxbp1/Kdm4d/Smc5/Mapk3/Naa40/Atad2b/Rtel1/Xrcc3/Prdm9/Lrrk2	41
GO:0043010	BP	GO:0043010	camera-type eye development	41/1458	370/23328	0.00027488	0.0203921	0.0170312	Six5/Tulp3/Tgif2/Jag1/Kdr/Mfsd2a/Notch2/Fgfr2/Ttc8/Map3k1/Ccdc66/Lama1/Lrp6/Tcirg1/Flt1/Inhba/Rpe65/Col4a1/Vegfa/Chd7/Cc2d2a/Pou2f1/Mdm1/Stra6/Cfh/Cdon/Nrp1/Kmt2c/Crybg3/Ctns/Tbc1d32/Slc4a7/Slc4a5/Twist2/Hes5/Cabp4/Gli3/Pfdn5/Miat/Klf4/Cyp1b1	41
GO:1901990	BP	GO:1901990	regulation of mitotic cell cycle phase transition	32/1458	265/23328	0.000276948	0.0203921	0.0170312	Zfp36l1/Cdkn1a/Mrnip/Adamts1/Cdk2/Anxa1/E2f1/Pkd2/Kank2/Adam17/Id2/Cdc7/Zfp207/Dact1/Appl2/Plk1/Cdk5rap2/Dtl/Pkd1/Kcna5/Kmt2e/Rpl26/Cep192/Zw10/Rbl1/Cdc14b/Mtbp/Xrcc3/Trim39/Klf4/Prkdc/Cdc25b	32
GO:0001974	BP	GO:0001974	blood vessel remodeling	11/1458	52/23328	0.000306704	0.021542	0.0179915	Jag1/Flna/Ceacam1/Ccr2/Vegfa/Chd7/Nol3/Atp7a/Angpt2/Tgfbr3/Mef2c	11
GO:0061014	BP	GO:0061014	positive regulation of mRNA catabolic process	11/1458	52/23328	0.000306704	0.021542	0.0179915	Zfp36l1/Mettl3/Qk/Mettl16/Tardbp/Plekhn1/Rock1/Mov10/Ago2/Tnrc6b/Tnrc6a	11
GO:2000045	BP	GO:2000045	regulation of G1/S transition of mitotic cell cycle	18/1458	116/23328	0.000307624	0.021542	0.0179915	Cdkn1a/Adamts1/Anxa1/E2f1/Pkd2/Kank2/Adam17/Id2/Dact1/Appl2/Pkd1/Kcna5/Kmt2e/Rpl26/Rbl1/Mtbp/Klf4/Prkdc	18
GO:0061299	BP	GO:0061299	retina vasculature morphogenesis in camera-type eye	5/1458	11/23328	0.000318333	0.021542	0.0179915	Lama1/Col4a1/Nrp1/Slc4a7/Cyp1b1	5
GO:0061138	BP	GO:0061138	morphogenesis of a branching epithelium	28/1458	222/23328	0.000319441	0.021542	0.0179915	Kdr/Pxn/Hnf1b/Ncoa3/Fgfr2/Tek/Nkx3-1/Btbd7/Tmtc3/Lama1/Mmp14/Lrp6/Mks1/Flt1/Col4a1/Vegfa/Lgr4/Six4/Nrp1/Csf1/Pkd1/B4galt1/Gli3/Hhip/Plxnd1/Lama5/Foxf1/Fat4	28
GO:0032259	BP	GO:0032259	methylation	39/1458	349/23328	0.000323091	0.021542	0.0179915	Mettl3/Mettl22/Kmt5c/Setd7/Prdm10/Mettl16/Nsun7/Setd1b/Dot1l/Fendrr/Prdm15/Lcmt2/Kmt2d/Ogt/Mettl17/Atpsckmt/Kmt2c/Kmt2a/Iws1/Kmt2e/Kmt2b/Setdb1/H19/Prdm5/Kcnq1ot1/Thada/Tet3/Mtr/Hemk1/Ntmt1/Mecom/Bhmt/Paxbp1/Baz2a/Kdm4d/Meg3/Ftx/Prdm9/Dubr	39
GO:0046700	BP	GO:0046700	heterocycle catabolic process	43/1458	397/23328	0.000323618	0.021542	0.0179915	Zfp36l1/Ptbp1/Cirbp/Mettl3/Hsf1/Ido1/Qk/Hnrnpm/Ido2/E2f1/Helz2/Lsm3/Mettl16/Tent5a/Tardbp/Pym1/Hint1/Enpp1/Pan2/Nudt18/Rexo4/Vegfa/Aox3/Rbm10/Oas2/Aox1/Aldh1l2/Plekhn1/Ago4/Smg1/Rock1/Mov10/Ago2/Pdxp/Lsm7/Slirp/Tet3/Myef2/Aspdh/Pop1/Tnrc6b/Endog/Tnrc6a	43
GO:0003206	BP	GO:0003206	cardiac chamber morphogenesis	21/1458	147/23328	0.000327831	0.021542	0.0179915	Myh6/Jag1/Adamts1/Tnnt2/Notch2/Fgfr2/Tek/Lrp6/Mks1/Col11a1/Chd7/Id2/Nrp1/Ccn1/Ryr2/Bmp5/Tgfbr3/Mef2c/Fhl2/Ovol2/Foxf1	21
GO:0042326	BP	GO:0042326	negative regulation of phosphorylation	49/1458	471/23328	0.000333628	0.021542	0.0179915	Kirrel2/Cdkn1a/Ptpn13/Chordc1/Ptprb/Ceacam1/Dusp6/Dab2/Pebp1/P2rx7/Tardbp/Parp14/Gbp4/Lrrk1/Prkar1b/Enpp1/Lrp6/Prdm15/Drd1/Pard6a/Dmd/Kirrel/Uchl1/Dact1/Plk1/Pkib/Ogt/Lats1/Camk2n1/Ajuba/Stk38/Atxn7/Cav1/Zgpat/Actn3/Fktn/Camk2n2/Cadm4/Mecom/Prkn/Mlxipl/Dusp2/Dusp1/Sorl1/Emilin1/Ptpn22/Klf4/Prkdc/Lrrk2	49
GO:0060249	BP	GO:0060249	anatomical structure homeostasis	45/1458	422/23328	0.000335906	0.021542	0.0179915	Tfrc/Tjp1/Adam8/Kdr/Mfsd2a/Nhp2/Ceacam1/Col2a1/P2rx7/Ccr2/Pla2g4a/Lca5/Lrrk1/Lrp6/Tcirg1/Mks1/Crocc/Idua/Rpe65/Vegfa/Dmd/Mdm1/Slc22a5/Pkib/Poc1b/Mapkapk5/Csf1/Kmt2a/Ylpm1/Smg1/Pot1b/Usp45/Cartpt/Wrn/Flt3l/Col11a2/Tnfrsf11b/Smc5/Mapk3/Col14a1/Rtel1/Xrcc3/Lox/Prkdc/Ercc6	45
GO:0007050	BP	GO:0007050	cell cycle arrest	20/1458	137/23328	0.000337141	0.021542	0.0179915	Cdkn1a/Notch2/Thbs1/Ern1/Nkx3-1/Pkd2/Cgref1/Inhba/Id2/Mdm4/Pkd1/Hras/Kmt2e/Rprm/Rpl26/Zbtb49/Mlxipl/Cdc14b/Rnf112/Mtbp	20
GO:0032970	BP	GO:0032970	regulation of actin filament-based process	44/1458	410/23328	0.000339026	0.021542	0.0179915	Myh9/Iqgap1/Tjp1/Tnnt2/Flna/Notch2/Arhgef19/Pxn/Plekhg2/Fhod3/Arhgap17/Arap1/Phldb2/Asap3/Fhod1/Swap70/Tek/Rasa1/Ttc8/Map3k1/Kank2/Ankrd23/Cd2ap/Kirrel/Sdc4/Gm14137/Nrp1/Cacna1h/Arhgef5/Dsg2/Lats1/Ryr2/Cav1/Hras/Rock1/Pdxp/Arhgap28/Rictor/Baiap2l1/Mef2c/Prkn/Akap13/Rnd2/Plekhh2	44
GO:0014706	BP	GO:0014706	striated muscle tissue development	47/1458	447/23328	0.000344696	0.021542	0.0179915	Klhl40/Fos/Myh6/Tnnt2/Stac3/Kdm6b/Erbb3/Fhod3/Fgfr2/Nr4a1/Egr2/Hspg2/Bdnf/Ryr1/Med20/Sik1/Lrp6/Hdac7/Col11a1/Vegfa/Chd7/Dmd/Id2/Tsc22d3/Cdon/Six4/Flnb/Dsg2/Ddx17/Ryr2/Cav1/Fzd7/Egr1/Actn3/Bmp5/Acta1/Tgfbr3/Eya2/Mef2c/Akap13/Fhl2/Myl6/Meg3/Col14a1/Lox/Pgm5/Ccnt2	47
GO:0043542	BP	GO:0043542	endothelial cell migration	27/1458	212/23328	0.000346458	0.021542	0.0179915	Myh9/Adgra2/Prkx/Adam8/Kdr/Pxn/Prkd2/Thbs1/Ceacam1/Tek/Nr4a1/Stard13/Anxa1/Hdac7/Adam17/Vegfa/Nrp1/Alox12/Angpt2/Cdh5/Mmrn2/Mef2c/Gipc1/Plxnd1/Krit1/Klf4/Cyp1b1	27
GO:0019439	BP	GO:0019439	aromatic compound catabolic process	44/1458	411/23328	0.00035728	0.0219708	0.0183496	Zfp36l1/Ptbp1/Cirbp/Mettl3/Hsf1/Ido1/Qk/Acaa1b/Hnrnpm/Ido2/E2f1/Helz2/Lsm3/Mettl16/Tent5a/Tardbp/Pym1/Hint1/Enpp1/Pan2/Nudt18/Rexo4/Vegfa/Aox3/Rbm10/Oas2/Aox1/Aldh1l2/Plekhn1/Ago4/Smg1/Rock1/Mov10/Ago2/Pdxp/Lsm7/Slirp/Tet3/Myef2/Aspdh/Pop1/Tnrc6b/Endog/Tnrc6a	44
GO:1903706	BP	GO:1903706	regulation of hemopoiesis	45/1458	424/23328	0.000372369	0.0224799	0.0187748	Zfp36l1/Mettl3/Fos/Jag1/Adam8/Kdr/Notch2/Ceacam1/Hmgb3/Bcl6/Anxa1/Thpo/Gabpa/Ccr2/Mmp14/Flt1/Inhba/Vegfa/Id2/Nme1/Nfkbiz/Rcor1/Csf1/Cd74/Slc9b2/Tmem131l/Twist2/Hes5/H2-Aa/Gli3/Cartpt/Slamf8/Cdk6/Flt3l/Mef2c/Pglyrp1/Atp11c/Il2rg/Meis2/H4c12/Cd101/N4bp2l2/Lox/Prkdc/Malt1	45
GO:0060485	BP	GO:0060485	mesenchyme development	33/1458	281/23328	0.000373594	0.0224799	0.0187748	Zfp36l1/Jag1/Flna/Sema6d/Erbb3/Phldb2/Thbs1/Fgfr2/Tead1/Dab2/Lrp6/Fendrr/Vegfa/Phldb1/Bnc2/Six4/Nrp1/Zic2/Ddx17/Col1a1/Mdm4/Il17rd/Ranbp3l/Bmp5/Tgfbr3/Mef2c/Wnt10a/Ovol2/Mapk3/Msx1/Lama5/Foxf1/Dll3	33
GO:0061013	BP	GO:0061013	regulation of mRNA catabolic process	19/1458	128/23328	0.000379043	0.0225652	0.0188461	Zfp36l1/Ptbp1/Cirbp/Mettl3/Qk/Hnrnpm/E2f1/Mettl16/Tent5a/Tardbp/Vegfa/Rbm10/Plekhn1/Rock1/Mov10/Ago2/Myef2/Tnrc6b/Tnrc6a	19
GO:0051146	BP	GO:0051146	striated muscle cell differentiation	36/1458	317/23328	0.000396915	0.0233804	0.0195269	Klhl40/Myh9/Myh6/Pld3/Tnnt2/Stac3/Kdm6b/Fhod3/Dmpk/Bdnf/Ryr1/Tmtc3/Mmp14/Ankrd23/Sik1/Vegfa/Dmd/Myof/Uchl1/Cdon/Six4/Fzd7/Fer1l5/Actn3/Acta1/Chuk/Wfikkn1/Flt3l/Mef2c/Akap13/Fhl2/Msx1/Col14a1/Lox/Pgm5/Krt19	36
GO:0009896	BP	GO:0009896	positive regulation of catabolic process	48/1458	463/23328	0.000412787	0.0240621	0.0200962	Zfp36l1/Klhl40/Mettl3/Hsf1/Pcsk9/Adam8/Kdr/Qk/Nod1/Dab2/Sh3d19/P2rx7/Mettl16/Atpif1/Tardbp/Pnpla2/Tmtc3/Idua/Dact1/Fyco1/Plk1/Tiparp/Vps13c/Rnft1/Gapdhs/Plekhn1/Cav1/Trim21/Dtl/Zbtb20/Trim68/Disc1/Rock1/Vip/Mov10/Actn3/Ago2/Asb5/Kcne2/Tnrc6b/Prkn/Mlxipl/Sorl1/Mapk3/Endog/Tnrc6a/Ctsc/Lrrk2	48
GO:0043534	BP	GO:0043534	blood vessel endothelial cell migration	18/1458	119/23328	0.000423327	0.0242802	0.0202784	Myh9/Adam8/Kdr/Prkd2/Thbs1/Nr4a1/Stard13/Anxa1/Hdac7/Adam17/Vegfa/Nrp1/Alox12/Angpt2/Cdh5/Mmrn2/Mef2c/Klf4	18
GO:0051098	BP	GO:0051098	regulation of binding	42/1458	390/23328	0.000425207	0.0242802	0.0202784	Ide/Btaf1/Cdkn1a/Hsf1/Cald1/Pcsk9/Dab2/Nkx3-1/Bdnf/E2f1/Dot1l/Ddx11/Id2/Dact1/Cdon/Plk1/Nme1/Lfng/Cav1/Pkd1/Disc1/Rock1/Hjurp/Nvl/Twist2/Agrn/Tgfbr3/Arhgap28/Wfikkn1/Prkn/Kdm4d/Plxnd1/Rpl11/Sorl1/Krit1/Mapk3/Msx1/Atp2a3/Lox/Klf4/Lrrk2/Pcbd1	42
GO:0034614	BP	GO:0034614	cellular response to reactive oxygen species	21/1458	150/23328	0.000432588	0.0244522	0.020422	Fos/Hsf1/Kdm6b/Glrx/Trpc6/Thbs1/Anxa1/Szt2/Nol3/Atp7a/Ercc6l2/Ngb/Mtr/Chuk/Nr4a3/Rnf112/Mapk3/Endog/Gch1/Cyp1b1/Lrrk2	21
GO:0045601	BP	GO:0045601	regulation of endothelial cell differentiation	9/1458	38/23328	0.000443243	0.0248039	0.0207158	Jag1/Ceacam1/Vcl/Ikbkb/Vegfa/Cdh5/Apold1/Rock1/Bmp6	9
GO:0001894	BP	GO:0001894	tissue homeostasis	31/1458	261/23328	0.000455819	0.0252551	0.0210926	Tfrc/Tjp1/Adam8/Kdr/Mfsd2a/Ceacam1/Col2a1/P2rx7/Ccr2/Pla2g4a/Lca5/Lrrk1/Lrp6/Tcirg1/Mks1/Crocc/Idua/Rpe65/Vegfa/Mdm1/Slc22a5/Poc1b/Csf1/Kmt2a/Usp45/Cartpt/Flt3l/Col11a2/Tnfrsf11b/Col14a1/Ercc6	31
GO:0001649	BP	GO:0001649	osteoblast differentiation	26/1458	205/23328	0.000471067	0.025844	0.0215845	Ltf/Ift80/Jag1/Ddr2/Fndc3b/Tcirg1/Hdac7/Vegfa/Lgr4/Chrd/Id2/Ccn1/Col1a1/Zfp932/Bmp3/Ranbp3l/Twist2/Bmp6/Tgfbr3/Gli3/Cdk6/Mef2c/Fhl2/Nppc/Sp7/Lox	26
GO:0007178	BP	GO:0007178	transmembrane receptor protein serine/threonine kinase signaling pathway	40/1458	368/23328	0.000478534	0.0259988	0.0217137	Fos/Tgif2/Dact2/Kdr/Notch2/Pxn/Thbs1/Dab2/Map3k1/Adam17/Inhba/Chrd/Lrrc32/Appl2/Ccn1/Zic2/Col3a1/Cav1/Cdh5/Il17rd/Bmp3/Egr1/Bmp6/Bmp5/Hes5/Itga8/Tgfbr3/Wfikkn1/Nup93/Lefty2/Ovol2/Gipc1/Sorl1/Trps1/Mapk3/Emilin1/Meg3/Msx1/Kcp/Lox	40
GO:0043414	BP	GO:0043414	macromolecule methylation	34/1458	297/23328	0.000490632	0.0263998	0.0220486	Mettl3/Mettl22/Kmt5c/Setd7/Mettl16/Setd1b/Dot1l/Fendrr/Lcmt2/Kmt2d/Ogt/Atpsckmt/Kmt2c/Kmt2a/Iws1/Kmt2e/Kmt2b/Setdb1/H19/Prdm5/Kcnq1ot1/Thada/Tet3/Mtr/Hemk1/Ntmt1/Bhmt/Paxbp1/Baz2a/Kdm4d/Meg3/Ftx/Prdm9/Dubr	34
GO:1901361	BP	GO:1901361	organic cyclic compound catabolic process	46/1458	442/23328	0.000495513	0.0264085	0.0220559	Zfp36l1/Ptbp1/Cirbp/Mettl3/Hsf1/Ido1/Qk/Acaa1b/Hnrnpm/Ido2/E2f1/Helz2/Lsm3/Mettl16/Tent5a/Tardbp/Pym1/Hint1/Enpp1/Pan2/Nudt18/Rexo4/Vegfa/Aox3/Rbm10/Oas2/Aox1/Cyp46a1/Aldh1l2/Plekhn1/Ago4/Smg1/Rock1/Mov10/Ago2/Pdxp/Lsm7/Slirp/Tet3/Myef2/Aspdh/Pop1/Tnrc6b/Endog/Tnrc6a/Cyp27b1	46
GO:0007368	BP	GO:0007368	determination of left/right symmetry	19/1458	131/23328	0.000509812	0.0269142	0.0224783	Tbx6/Notch2/Bicc1/Ift172/Pkd2/Anks6/Ripply2/Lrp6/Mks1/Rfx3/Cc2d2a/Zic2/Tbc1d32/Ccdc39/Dnah5/Mef2c/Dpcd/Ovol2/Foxf1	19
GO:0045091	BP	GO:0045091	regulation of single stranded viral RNA replication via double stranded DNA intermediate	5/1458	12/23328	0.000517649	0.0270726	0.0226105	Apobec3/Tasor/Zfp809/Resf1/Setdb1	5
GO:0090049	BP	GO:0090049	regulation of cell migration involved in sprouting angiogenesis	9/1458	39/23328	0.00054459	0.0279183	0.0233169	Kdr/Thbs1/Stard13/Anxa1/Hdac7/Vegfa/Nrp1/Mmrn2/Klf4	9
GO:0001763	BP	GO:0001763	morphogenesis of a branching structure	29/1458	241/23328	0.000553393	0.0279183	0.0233169	Kdr/Pxn/Hnf1b/Ncoa3/Fgfr2/Tek/Nkx3-1/Btbd7/Tmtc3/Lama1/Mmp14/Lrp6/Mks1/Flt1/Col4a1/Vegfa/Lgr4/Six4/Nrp1/Csf1/Pkd1/B4galt1/Gli3/Hhip/Plxnd1/Lama5/Foxf1/Fat4/Lrrk2	29
GO:0030278	BP	GO:0030278	regulation of ossification	29/1458	241/23328	0.000553393	0.0279183	0.0233169	Ltf/Jag1/Ddr2/Fndc3b/Egr2/P2rx7/Enpp1/Lrp6/Tcirg1/Hdac7/Vegfa/Chrd/Id2/Ccn1/Csf1/Rflna/Zfp932/Tph1/Ranbp3l/Actn3/Twist2/Bmp6/Gli3/Cdk6/Ano6/Mef2c/Nppc/Mapk3/Cyp27b1	29
GO:0090130	BP	GO:0090130	tissue migration	34/1458	299/23328	0.000553776	0.0279183	0.0233169	Myh9/Adgra2/Prkx/Adam8/Kdr/Pxn/Prkd2/Dock5/Thbs1/Ceacam1/Pkn3/Dock1/Tek/Nr4a1/Stard13/Anxa1/Kank2/Hdac7/Adam17/Rreb1/Vegfa/Nrp1/Alox12/Angpt2/Cdh5/Mmrn2/Tgfbr3/Mef2c/Gipc1/Plxnd1/Krit1/Foxf1/Klf4/Cyp1b1	34
GO:0007517	BP	GO:0007517	muscle organ development	44/1458	420/23328	0.00056556	0.0282578	0.0236004	Klhl40/Fos/Myh6/Tnnt2/Stac3/Erbb3/Fgfr2/Nr4a1/Egr2/Bdnf/Ryr1/Med20/Alx4/Lrp6/Hdac7/Tcf23/Col11a1/Chd7/Dmd/Stra6/Tsc22d3/Cdon/Six4/Flnb/Col3a1/Ddx17/Ryr2/Cav1/Fzd7/Egr1/Actn3/Acta1/Tgfbr3/Myt1/Mef2c/Paxbp1/Myl6/Mkx/Meg3/Msx1/Col14a1/Lama5/Lox/Ccnt2	44
GO:1904018	BP	GO:1904018	positive regulation of vasculature development	26/1458	208/23328	0.000588707	0.029154	0.0243489	Adam12/Tjp1/Kdr/Pxn/Prkd2/Thbs1/Ceacam1/Tek/Anxa1/Cela1/Hdac7/Camp/Flt1/Vegfa/Nrp1/Angpt2/Cdh5/Egr1/C3/Ghsr/Ago2/Gab1/Cma1/Klf4/Cyp1b1/Cxcr2	26
GO:0035924	BP	GO:0035924	cellular response to vascular endothelial growth factor stimulus	11/1458	56/23328	0.000600997	0.0295016	0.0246392	Adgra2/Kdr/Prkd2/Ern1/Nr4a1/Anxa1/Flt1/Vegfa/Nrp1/Gab1/Cadm4	11
GO:0048010	BP	GO:0048010	vascular endothelial growth factor receptor signaling pathway	10/1458	48/23328	0.000649005	0.0311021	0.0259759	Kdr/Prkd2/Tek/Flt1/Vegfa/Myof/Nrp1/Mmrn2/Cadm4/Emilin1	10
GO:0016571	BP	GO:0016571	histone methylation	20/1458	144/23328	0.000649489	0.0311021	0.0259759	Kmt5c/Setd7/Setd1b/Dot1l/Fendrr/Kmt2d/Ogt/Kmt2c/Kmt2a/Iws1/Kmt2e/Kmt2b/Setdb1/Prdm5/Tet3/Ntmt1/Paxbp1/Baz2a/Kdm4d/Prdm9	20
GO:0051894	BP	GO:0051894	positive regulation of focal adhesion assembly	7/1458	25/23328	0.000650276	0.0311021	0.0259759	Iqgap1/Kdr/Tek/Vegfa/Sdc4/Nrp1/Rock1	7
GO:0048520	BP	GO:0048520	positive regulation of behavior	9/1458	40/23328	0.00066416	0.0314969	0.0263057	Drd1/Stra6/Penk/Cckbr/Oprk1/Ghsr/Nr4a3/Mef2c/Pmch	9
GO:0045995	BP	GO:0045995	regulation of embryonic development	19/1458	134/23328	0.000677913	0.0317797	0.0265419	Tulp3/Tgif2/Col5a2/Phldb2/Dvl2/Lama1/Lrp6/Mks1/Lama4/Phldb1/Otx2/Six4/Lfng/Fzd7/Hes5/Gli3/Lama2/Lama5/Klf4	19
GO:0071902	BP	GO:0071902	positive regulation of protein serine/threonine kinase activity	33/1458	291/23328	0.000694753	0.0317797	0.0265419	Ltf/Iqgap1/Adam8/Shc1/Pxn/Thbs1/Ceacam1/Dvl2/Ern1/Tead1/Dab2/P2rx7/Pkd2/Mdfic/Map3k1/Adam17/Cemip/Flt1/Vegfa/Itga1/Pde6g/Arhgef5/Cd74/Ajuba/Avpi1/Pkd1/Hras/Gab1/Cartpt/Map3k6/Akap13/Ercc6/Lrrk2	33
GO:0045766	BP	GO:0045766	positive regulation of angiogenesis	24/1458	188/23328	0.000694766	0.0317797	0.0265419	Adam12/Tjp1/Kdr/Pxn/Prkd2/Thbs1/Tek/Anxa1/Cela1/Hdac7/Camp/Flt1/Vegfa/Nrp1/Angpt2/Cdh5/C3/Ghsr/Ago2/Gab1/Cma1/Klf4/Cyp1b1/Cxcr2	24
GO:0060326	BP	GO:0060326	cell chemotaxis	34/1458	303/23328	0.00070196	0.0317797	0.0265419	S100a9/S100a8/Adam8/Kdr/Ch25h/Prkd2/Thbs1/Swap70/Nr4a1/Anxa1/Plxnb3/Retnlg/Ccr2/Adam17/Flt1/Vegfa/Itga1/Myo9b/Nrp1/Slc8b1/Csf1/Arhgef5/Ccl17/Vcam1/Cd74/Ccl28/Gab1/Slamf8/Ano6/Cxcl16/Dusp1/Mapk3/Lox/Cxcr2	34
GO:0048747	BP	GO:0048747	muscle fiber development	13/1458	75/23328	0.000703627	0.0317797	0.0265419	Klhl40/Myh6/Stac3/Ryr1/Tmtc3/Vegfa/Dmd/Myof/Uchl1/Actn3/Acta1/Wfikkn1/Lox	13
GO:0140014	BP	GO:0140014	mitotic nuclear division	31/1458	268/23328	0.000714363	0.0317797	0.0265419	Flna/Fgfr2/Spice1/Pebp1/Mki67/Tubg2/Cep97/Zfp207/Knstrn/Plk1/Cdk5rap2/Btc/Tasor/Slf2/Zwint/Ube2s/Akap8/Akap8l/Pdxp/Rec8/Cep192/Zw10/Smc2/Prc1/Nusap1/Stag1/Cdc14b/Smc5/Mtbp/Xrcc3/Kif11	31
GO:0043488	BP	GO:0043488	regulation of mRNA stability	16/1458	104/23328	0.000715554	0.0317797	0.0265419	Zfp36l1/Ptbp1/Cirbp/Mettl3/Qk/Hnrnpm/E2f1/Mettl16/Tent5a/Tardbp/Vegfa/Rbm10/Plekhn1/Rock1/Mov10/Myef2	16
GO:0046849	BP	GO:0046849	bone remodeling	16/1458	104/23328	0.000715554	0.0317797	0.0265419	Tfrc/Adam8/Notch2/Ceacam1/P2rx7/Lrrk1/Enpp1/Lrp6/Tcirg1/Idua/Vegfa/Lgr4/Tph1/Lepr/Cartpt/Tnfrsf11b	16
GO:0048562	BP	GO:0048562	embryonic organ morphogenesis	36/1458	328/23328	0.000748814	0.032995	0.0275569	Mthfd1l/Tulp3/Tbx6/Notch2/Hnf1b/Dvl2/Fgfr2/Ift172/Col2a1/Tead1/Hspg2/Prrx1/Pkd2/Alx4/Mmp14/Lrp6/Col11a1/Chd7/Stra6/Id2/Otx2/Six4/Ryr2/Twist2/Prrx2/Itga8/Ccdc39/Gli3/Nr4a3/Mef2c/Wdr60/Ovol2/Mapk3/Msx1/Foxf1/Rpl38	36
GO:0061157	BP	GO:0061157	mRNA destabilization	8/1458	33/23328	0.000776479	0.0339467	0.0283517	Zfp36l1/Mettl3/Qk/Mettl16/Tardbp/Plekhn1/Rock1/Mov10	8
GO:0001776	BP	GO:0001776	leukocyte homeostasis	17/1458	115/23328	0.000789638	0.0341371	0.0285107	Ceacam1/Anxa1/P2rx7/Slc7a11/Ccr2/Sh2b2/Ikbkb/Tcirg1/Adam17/Cfh/Tsc22d3/Cd74/Lilrb4a/Mef2c/Mecom/Pirb/Cxcr2	17
GO:0039692	BP	GO:0039692	single stranded viral RNA replication via double stranded DNA intermediate	5/1458	13/23328	0.000797992	0.0341371	0.0285107	Apobec3/Tasor/Zfp809/Resf1/Setdb1	5
GO:0044843	BP	GO:0044843	cell cycle G1/S phase transition	25/1458	201/23328	0.000799135	0.0341371	0.0285107	Cdkn1a/Cirbp/Adamts1/Cdk2/Anxa1/E2f1/Pkd2/Kank2/Adam17/Inhba/Nasp/Id2/Dact1/Appl2/Lats1/Pkd1/Kcna5/Kmt2e/Rpl26/Rbl1/Tcf19/Mtbp/Trim39/Klf4/Prkdc	25
GO:1903708	BP	GO:1903708	positive regulation of hemopoiesis	27/1458	224/23328	0.000821527	0.0346328	0.0289247	Zfp36l1/Fos/Jag1/Adam8/Notch2/Bcl6/Anxa1/Thpo/Ccr2/Mmp14/Flt1/Inhba/Id2/Nfkbiz/Rcor1/Csf1/Cd74/Slc9b2/H2-Aa/Gli3/Flt3l/Atp11c/Il2rg/Cd101/N4bp2l2/Prkdc/Malt1	27
GO:0090092	BP	GO:0090092	regulation of transmembrane receptor protein serine/threonine kinase signaling pathway	29/1458	247/23328	0.000823117	0.0346328	0.0289247	Dact2/Kdr/Notch2/Thbs1/Dab2/Adam17/Inhba/Chrd/Ccn1/Zic2/Cav1/Cdh5/Il17rd/Bmp3/Bmp6/Bmp5/Hes5/Itga8/Tgfbr3/Wfikkn1/Nup93/Lefty2/Ovol2/Gipc1/Sorl1/Emilin1/Msx1/Kcp/Lox	29
GO:0001780	BP	GO:0001780	neutrophil homeostasis	7/1458	26/23328	0.000842242	0.035173	0.0293759	Anxa1/Slc7a11/Ccr2/Cfh/Lilrb4a/Mecom/Cxcr2	7
GO:0034968	BP	GO:0034968	histone lysine methylation	17/1458	116/23328	0.000872408	0.0358586	0.0299485	Kmt5c/Setd7/Setd1b/Dot1l/Kmt2d/Ogt/Kmt2c/Kmt2a/Iws1/Kmt2e/Kmt2b/Setdb1/Prdm5/Tet3/Baz2a/Kdm4d/Prdm9	17
GO:0000075	BP	GO:0000075	cell cycle checkpoint	23/1458	180/23328	0.000876885	0.0358586	0.0299485	Cdkn1a/Mrnip/Hsf1/E2f1/Dot1l/Zfp207/Plk1/Cdk5rap2/Dtl/Usp28/Trrap/Hras/Rpl26/Zwint/Cep192/Nek1/Zw10/Cdc14b/Mtbp/Xrcc3/Trim39/Prkdc/Ercc6	23
GO:0010631	BP	GO:0010631	epithelial cell migration	33/1458	295/23328	0.000879611	0.0358586	0.0299485	Myh9/Adgra2/Prkx/Adam8/Kdr/Pxn/Prkd2/Dock5/Thbs1/Ceacam1/Pkn3/Dock1/Tek/Nr4a1/Stard13/Anxa1/Kank2/Hdac7/Adam17/Rreb1/Vegfa/Nrp1/Alox12/Angpt2/Cdh5/Mmrn2/Tgfbr3/Mef2c/Gipc1/Plxnd1/Krit1/Klf4/Cyp1b1	33
GO:0001578	BP	GO:0001578	microtubule bundle formation	16/1458	106/23328	0.000884291	0.0358586	0.0299485	Wdr78/Cfap65/Cfap44/Ccdc66/Cc2d2a/Katna1/Plk1/Cdk5rap2/Nav1/Tbc1d32/Spag1/Dnah8/Ccdc39/Dnah5/Prc1/Cfap69	16
GO:0043406	BP	GO:0043406	positive regulation of MAP kinase activity	27/1458	226/23328	0.000940491	0.0378632	0.0316227	Iqgap1/Adam8/Shc1/Pxn/Thbs1/Ceacam1/Dvl2/Ern1/Dab2/P2rx7/Mdfic/Map3k1/Flt1/Vegfa/Itga1/Pde6g/Arhgef5/Cd74/Ajuba/Avpi1/Hras/Gab1/Cartpt/Map3k6/Akap13/Ercc6/Lrrk2	27
GO:0098868	BP	GO:0098868	bone growth	8/1458	34/23328	0.000960373	0.0383875	0.0320606	Kdr/Ddr2/Thbs1/Bnc2/Evc/Lepr/Col27a1/Nppc	8
GO:0090132	BP	GO:0090132	epithelium migration	33/1458	297/23328	0.000987251	0.038906	0.0324936	Myh9/Adgra2/Prkx/Adam8/Kdr/Pxn/Prkd2/Dock5/Thbs1/Ceacam1/Pkn3/Dock1/Tek/Nr4a1/Stard13/Anxa1/Kank2/Hdac7/Adam17/Rreb1/Vegfa/Nrp1/Alox12/Angpt2/Cdh5/Mmrn2/Tgfbr3/Mef2c/Gipc1/Plxnd1/Krit1/Klf4/Cyp1b1	33
GO:1901987	BP	GO:1901987	regulation of cell cycle phase transition	33/1458	297/23328	0.000987251	0.038906	0.0324936	Zfp36l1/Cdkn1a/Cirbp/Mrnip/Adamts1/Cdk2/Anxa1/E2f1/Pkd2/Kank2/Adam17/Id2/Cdc7/Zfp207/Dact1/Appl2/Plk1/Cdk5rap2/Dtl/Pkd1/Kcna5/Kmt2e/Rpl26/Cep192/Zw10/Rbl1/Cdc14b/Mtbp/Xrcc3/Trim39/Klf4/Prkdc/Cdc25b	33
GO:0006379	BP	GO:0006379	mRNA cleavage	6/1458	20/23328	0.00106825	0.0404211	0.033759	Ern1/Cpsf4l/Cpsf6/Mov10/Ago2/Cstf2	6
GO:0048557	BP	GO:0048557	embryonic digestive tract morphogenesis	6/1458	20/23328	0.00106825	0.0404211	0.033759	Hnf1b/Fgfr2/Id2/Gli3/Ovol2/Foxf1	6
GO:0048806	BP	GO:0048806	genitalia development	10/1458	51/23328	0.00106915	0.0404211	0.033759	Hnf1b/Dnajc19/Ncoa3/Nkx3-1/Lrp6/Chd7/Lgr4/Stra6/Bmp6/Bmp5	10
GO:0031331	BP	GO:0031331	positive regulation of cellular catabolic process	41/1458	396/23328	0.0010753	0.0404211	0.033759	Zfp36l1/Klhl40/Mettl3/Hsf1/Pcsk9/Adam8/Kdr/Qk/Nod1/Dab2/Sh3d19/P2rx7/Mettl16/Atpif1/Tardbp/Pnpla2/Tmtc3/Dact1/Fyco1/Plk1/Vps13c/Rnft1/Gapdhs/Plekhn1/Cav1/Trim21/Zbtb20/Trim68/Disc1/Rock1/Mov10/Ago2/Kcne2/Tnrc6b/Prkn/Mlxipl/Mapk3/Endog/Tnrc6a/Ctsc/Lrrk2	41
GO:0018149	BP	GO:0018149	peptide cross-linking	7/1458	27/23328	0.00107626	0.0404211	0.033759	Thbs1/Anxa1/Tgm3/Abca7/Fn1/Col3a1/Tgm1	7
GO:0060343	BP	GO:0060343	trabecula formation	7/1458	27/23328	0.00107626	0.0404211	0.033759	Adamts1/Tek/Vegfa/Col1a1/Tgfbr3/Fhl2/Ovol2	7
GO:1903010	BP	GO:1903010	regulation of bone development	7/1458	27/23328	0.00107626	0.0404211	0.033759	Kdr/Notch2/Rflna/Slc9b2/Actn3/Gli3/Lox	7
GO:0000082	BP	GO:0000082	G1/S transition of mitotic cell cycle	23/1458	183/23328	0.00109998	0.040559	0.0338742	Cdkn1a/Adamts1/Cdk2/Anxa1/E2f1/Pkd2/Kank2/Adam17/Inhba/Nasp/Id2/Dact1/Appl2/Lats1/Pkd1/Kcna5/Kmt2e/Rpl26/Rbl1/Tcf19/Mtbp/Klf4/Prkdc	23
GO:0090596	BP	GO:0090596	sensory organ morphogenesis	34/1458	311/23328	0.00110621	0.040559	0.0338742	Jag1/Kdr/Mfsd2a/Col5a2/Notch2/Dvl2/Fgfr2/Col2a1/Bdnf/Prrx1/Ttc8/Ccdc66/Lrp6/Flt1/Rpe65/Col11a1/Vegfa/Chd7/Pou2f1/Stra6/Cfh/Otx2/Cdon/Six4/Slc4a7/Prrx2/Itga8/Cabp4/Gli3/Nr4a3/Mapk3/Msx1/Miat/Rpl38	34
GO:0006402	BP	GO:0006402	mRNA catabolic process	26/1458	217/23328	0.00110892	0.040559	0.0338742	Zfp36l1/Ptbp1/Cirbp/Mettl3/Qk/Hnrnpm/E2f1/Helz2/Lsm3/Mettl16/Tent5a/Tardbp/Pym1/Pan2/Vegfa/Rbm10/Plekhn1/Ago4/Smg1/Rock1/Mov10/Ago2/Lsm7/Myef2/Tnrc6b/Tnrc6a	26
GO:0051054	BP	GO:0051054	positive regulation of DNA metabolic process	26/1458	217/23328	0.00110892	0.040559	0.0338742	Tfrc/Kmt5c/Mrnip/Hsf1/Prkd2/Cdk2/Prrx1/Vegfa/Ddx11/Rfc4/Pkib/Mapkapk5/Slf2/Nvl/Wrn/Otud4/Eya2/Kdm4d/Mapk3/Endog/Rtel1/Prdm9/Klf4/Prkdc/Ercc6/Cyp1b1	26
GO:0050900	BP	GO:0050900	leukocyte migration	38/1458	360/23328	0.00112966	0.0410491	0.0342835	S100a9/S100a8/Adam8/Ch25h/Il1r1/Thbs1/Swap70/Anxa1/Retnlg/Ccr2/Mmp14/Adam17/Flt1/Vegfa/Itga1/Myo9b/Cd177/Slc8b1/Csf1/Arhgef5/Ccl17/Vcam1/Cd74/Med23/Ccl28/Rock1/Prtn3/Aoc3/B4galt1/Slamf8/Ano6/Cxcl16/Dusp1/Plvap/Mapk3/Emilin1/Ptpn22/Cxcr2	38
GO:0034599	BP	GO:0034599	cellular response to oxidative stress	31/1458	276/23328	0.00116013	0.0416422	0.0347788	Ide/Fos/Hsf1/Kdm6b/Glrx/Rbm11/Trpc6/Thbs1/Pla2r1/Chchd4/Arnt/Anxa1/Slc7a11/Uaca/Szt2/Nol3/Atp7a/Sfpq/Ercc6l2/Ngb/Stx2/Mtr/Chuk/Nr4a3/Prkn/Rnf112/Mapk3/Endog/Gch1/Cyp1b1/Lrrk2	31
GO:0009855	BP	GO:0009855	determination of bilateral symmetry	19/1458	140/23328	0.00116086	0.0416422	0.0347788	Tbx6/Notch2/Bicc1/Ift172/Pkd2/Anks6/Ripply2/Lrp6/Mks1/Rfx3/Cc2d2a/Zic2/Tbc1d32/Ccdc39/Dnah5/Mef2c/Dpcd/Ovol2/Foxf1	19
GO:0032956	BP	GO:0032956	regulation of actin cytoskeleton organization	38/1458	361/23328	0.00118848	0.0423614	0.0353795	Iqgap1/Tjp1/Flna/Notch2/Arhgef19/Pxn/Plekhg2/Fhod3/Arhgap17/Arap1/Phldb2/Asap3/Fhod1/Swap70/Tek/Rasa1/Ttc8/Map3k1/Kank2/Ankrd23/Cd2ap/Kirrel/Sdc4/Gm14137/Nrp1/Arhgef5/Lats1/Hras/Rock1/Pdxp/Arhgap28/Rictor/Baiap2l1/Mef2c/Prkn/Akap13/Rnd2/Plekhh2	38
GO:0031032	BP	GO:0031032	actomyosin structure organization	25/1458	207/23328	0.00122115	0.0432505	0.0361221	Myh9/Tjp1/Myh6/Tnnt2/Pxn/Fhod3/Arap1/Phldb2/Asap3/Fhod1/Ttc8/Kank2/Ankrd23/Sdc4/Six4/Nrp1/Arhgef5/Trpm7/Rock1/Acta1/Arhgap28/Mef2c/Akap13/Pgm5/Krt19	25
GO:0009799	BP	GO:0009799	specification of symmetry	19/1458	141/23328	0.00126475	0.0443376	0.03703	Tbx6/Notch2/Bicc1/Ift172/Pkd2/Anks6/Ripply2/Lrp6/Mks1/Rfx3/Cc2d2a/Zic2/Tbc1d32/Ccdc39/Dnah5/Mef2c/Dpcd/Ovol2/Foxf1	19
GO:0097529	BP	GO:0097529	myeloid leukocyte migration	26/1458	219/23328	0.00126769	0.0443376	0.03703	S100a9/S100a8/Adam8/Il1r1/Thbs1/Swap70/Anxa1/Retnlg/Ccr2/Mmp14/Flt1/Vegfa/Itga1/Myo9b/Cd177/Csf1/Arhgef5/Ccl17/Cd74/Prtn3/Slamf8/Ano6/Dusp1/Mapk3/Emilin1/Cxcr2	26
GO:0006401	BP	GO:0006401	RNA catabolic process	29/1458	254/23328	0.00127717	0.0443916	0.0370751	Zfp36l1/Ptbp1/Cirbp/Mettl3/Qk/Hnrnpm/E2f1/Helz2/Lsm3/Mettl16/Tent5a/Tardbp/Pym1/Pan2/Vegfa/Rbm10/Oas2/Plekhn1/Ago4/Smg1/Rock1/Mov10/Ago2/Lsm7/Slirp/Myef2/Pop1/Tnrc6b/Tnrc6a	29
GO:1901652	BP	GO:1901652	response to peptide	41/1458	400/23328	0.00130292	0.045007	0.0375891	Zfp36l1/Hsf1/Jag1/Pcsk9/Shc1/Pxn/Nod1/Ano1/Cdk2/Nr4a1/Egr2/Anxa1/Cdo1/C2cd5/Sh2b2/Ikbkb/Enpp1/Rpe65/Ddx11/Appl2/Vps13c/Ogt/Vcam1/Soga1/Cav1/Oprk1/Stat2/Egr1/Rock1/Ghsr/Tgfbr3/Baiap2l1/Chuk/Nr4a3/Dennd4c/Sorl1/Fis1/Ptpn22/Trarg1/Cyp27b1/Prkdc	41
GO:0018022	BP	GO:0018022	peptidyl-lysine methylation	18/1458	131/23328	0.0013394	0.0459835	0.0384046	Kmt5c/Setd7/Setd1b/Dot1l/Kmt2d/Ogt/Atpsckmt/Kmt2c/Kmt2a/Iws1/Kmt2e/Kmt2b/Setdb1/Prdm5/Tet3/Baz2a/Kdm4d/Prdm9	18
GO:1901532	BP	GO:1901532	regulation of hematopoietic progenitor cell differentiation	7/1458	28/23328	0.0013584	0.0463512	0.0387118	Kdr/Flt1/Vegfa/Hes5/Cdk6/N4bp2l2/Prkdc	7
GO:0043087	BP	GO:0043087	regulation of GTPase activity	33/1458	303/23328	0.00138227	0.04688	0.0391534	Tbc1d8b/Iqgap1/Arhgef19/Rasgrp3/Arap1/Asap3/Dvl2/Bcl6/Rasa1/Plxnb3/Ttc8/Tbc1d2/Adap1/Fgd6/Myo9b/Rgs6/Arhgef5/Ccl17/Ajuba/Hras/Ric1/Pot1b/Arhgap29/Agrn/Prtn3/Stmn3/Rictor/Rasa2/Rrp1b/Ralgapa2/Plxnd1/Ngef/Lrrk2	33
GO:0031065	BP	GO:0031065	positive regulation of histone deacetylation	6/1458	21/23328	0.00141711	0.0474195	0.0396039	Prkd2/Bcl6/Vegfa/Akap8/Akap8l/Lrrk2	6
GO:0090257	BP	GO:0090257	regulation of muscle system process	28/1458	244/23328	0.00142046	0.0474195	0.0396039	Cald1/Tnnt2/Flna/Shc1/Ankrd39/Dock5/Dmpk/Tead1/Calcrl/Ryr1/Dmd/Nol3/Cacna1h/Dsg2/Scn10a/Ryr2/Cav1/Chrnb4/Rock1/Ghsr/Actn3/Agrn/Nr4a3/Mef2c/Nppc/Col14a1/Sstr2/Klf4	28
GO:0001667	BP	GO:0001667	ameboidal-type cell migration	43/1458	427/23328	0.00142656	0.0474195	0.0396039	Myh9/Iqgap1/Adgra2/Prkx/Adam8/Kdr/Ddr2/Sema6d/Pxn/Prkd2/Dock5/Thbs1/Ceacam1/Pkn3/Dock1/Tek/Nr4a1/Stard13/Anxa1/Kank2/Syne2/Lrp6/Hdac7/Adam17/Rreb1/Vegfa/Sdc4/Appl2/Nrp1/Alox12/Angpt2/Cdh5/Mmrn2/Ago2/Tgfbr3/Mef2c/Ovol2/Gipc1/Plxnd1/Krit1/Lama5/Klf4/Cyp1b1	43
GO:0050779	BP	GO:0050779	RNA destabilization	8/1458	36/23328	0.00143207	0.0474195	0.0396039	Zfp36l1/Mettl3/Qk/Mettl16/Tardbp/Plekhn1/Rock1/Mov10	8
GO:0031346	BP	GO:0031346	positive regulation of cell projection organization	47/1458	478/23328	0.0014477	0.0476281	0.0397782	Ptbp1/S100a9/Stmn2/Iqgap1/Adamts1/Qk/Flna/Efemp1/Cpne5/Arap1/Creb3l2/Bdnf/P2rx7/Ss18l2/Plxnb3/Gpc2/Mns1/Ikbkb/Lrp6/Adam17/Crocc/Rreb1/Vegfa/Ccp110/Dmd/Gm14137/Atp7a/Nme1/Nrp1/Mapkapk5/Fn1/Ror1/Nin/Hras/Cux2/Disc1/Cep135/Lrp8/Agrn/Bmp5/Prkn/Rnd2/Itsn2/Eps8l1/Il1rap/Plxnd1/Cenpj	47
GO:0048701	BP	GO:0048701	embryonic cranial skeleton morphogenesis	10/1458	53/23328	0.00145656	0.0476281	0.0397782	Mthfd1l/Tulp3/Fgfr2/Prrx1/Mmp14/Six4/Twist2/Prrx2/Gli3/Mef2c	10
GO:0051090	BP	GO:0051090	regulation of DNA-binding transcription factor activity	42/1458	415/23328	0.00146391	0.0476281	0.0397782	Ltf/Tfrc/Tbx6/Adam8/Flna/Ddr2/Prkd2/Nod1/Ncoa3/Dvl2/Nkx3-1/Bdnf/Havcr2/Pkd2/Sik1/Ikbkb/Enpp1/Lrp6/Vegfa/Id2/Nwd1/Arhgef5/Zic2/Stk36/Cav1/Zfp932/Trim21/Ror1/Cacna1d/Pkd1/Trim68/Lrp8/Tgfbr3/Chuk/Traip/Lrrfip1/Il1rap/Rpl11/Mapk3/Klf4/Cyp1b1/Malt1	42
GO:0032092	BP	GO:0032092	positive regulation of protein binding	15/1458	101/23328	0.00149445	0.0478683	0.0399788	Ide/Hsf1/Cald1/Bdnf/Dact1/Lfng/Cav1/Pkd1/Nvl/Agrn/Prkn/Plxnd1/Rpl11/Krit1/Lrrk2	15
GO:1902275	BP	GO:1902275	regulation of chromatin organization	25/1458	210/23328	0.00149625	0.0478683	0.0399788	Prkd2/Setd7/Bcl6/Mki67/Fendrr/Vegfa/Ogt/Tasor/Kmt2a/Iws1/Kmt2e/Resf1/Kmt2b/Setdb1/Akap8/Akap8l/Atad2/Spty2d1/Paxbp1/Kdm4d/Mapk3/Naa40/Atad2b/Prdm9/Lrrk2	25
GO:0007369	BP	GO:0007369	gastrulation	22/1458	176/23328	0.00149695	0.0478683	0.0399788	Tbx6/Tgif2/Kdm6b/Col5a2/Hnf1b/Phldb2/Dvl2/Lrp6/Inhba/Chrd/Phldb1/Dact1/Otx2/Supt20/Fn1/Fzd7/Zfp568/Nr4a3/Dusp2/Dusp1/Foxf1/Klf4	22
GO:0007098	BP	GO:0007098	centrosome cycle	17/1458	122/23328	0.00154056	0.0489221	0.0408589	Chordc1/Cdk2/Spice1/Haus1/Crocc/Pard6a/Ccp110/Mdm1/Xpo1/Plk1/Cdk5rap2/Nin/Cep135/Cep192/Cenpj/Xrcc3/Kif11	17
GO:0034504	BP	GO:0034504	protein localization to nucleus	32/1458	293/23328	0.00154739	0.0489221	0.0408589	Cdkn1a/Tfrc/Flna/Gbp2/Tek/Nup153/Hnrnpm/Ints13/Mdfic/Tardbp/Gbp4/Syne2/Cd2ap/Drd1/Uaca/Abca7/Zic1/Xpo1/Appl2/Plk1/Six4/Ogt/Col1a1/Nvl/Gli3/Wrn/Nup93/Xpa/Rpl11/Msx1/Ptpn22/Lrrk2	32
GO:0062023	CC	GO:0062023	collagen-containing extracellular matrix	66/1465	385/23271	8.87074e-14	5.60631e-11	4.90225e-11	Col6a6/Adamts1/Tnxb/Col5a2/Sema6d/Efemp1/Thbs1/Col4a5/Fgfr2/Col2a1/Col15a1/Nid1/Hspg2/Anxa1/Vwf/Hnrnpm/Gpc2/Cela1/Adamtsl1/Lama1/Tgm3/Angptl4/Nav2/Lama4/Col4a6/Frem2/Col4a1/Col11a1/Vegfa/Rbp3/Ecm2/Col7a1/Nid2/Angpt2/Loxl1/Ccn1/Fn1/Col3a1/Serpinh1/Col1a1/Col4a2/Adamts10/Mmrn2/Agrn/Col5a3/Adamtsl4/Col27a1/Fbln2/Pxdn/Ssc5d/Bmp1/Col6a3/Col11a2/Tnr/Itih2/Hmcn1/Colec12/Lama2/Lum/Emilin1/Lgals4/Ctsc/Col…	66
GO:0098644	CC	GO:0098644	complex of collagen trimers	12/1465	18/23271	4.8297e-11	1.52619e-08	1.33452e-08	Col5a2/Col4a5/Col2a1/Col4a6/Col4a1/Col11a1/Col3a1/Col1a1/Col4a2/Col5a3/Col27a1/Lum	12
GO:0005581	CC	GO:0005581	collagen trimer	21/1465	81/23271	1.85387e-08	3.90549e-06	3.41503e-06	Col6a6/Col5a2/Col4a5/Col2a1/Col15a1/Col4a6/Col4a1/Col11a1/Col7a1/Col3a1/Col1a1/Col4a2/Col5a3/Col27a1/Col6a3/Col11a2/Colec12/Lum/Emilin1/Col14a1/Lox	21
GO:0005583	CC	GO:0005583	fibrillar collagen trimer	8/1465	11/23271	3.3674e-08	4.25639e-06	3.72186e-06	Col5a2/Col2a1/Col11a1/Col3a1/Col1a1/Col5a3/Col27a1/Lum	8
GO:0098643	CC	GO:0098643	banded collagen fibril	8/1465	11/23271	3.3674e-08	4.25639e-06	3.72186e-06	Col5a2/Col2a1/Col11a1/Col3a1/Col1a1/Col5a3/Col27a1/Lum	8
GO:0005604	CC	GO:0005604	basement membrane	23/1465	114/23271	5.71075e-07	6.01532e-05	5.2599e-05	Adamts1/Efemp1/Col4a5/Col2a1/Col15a1/Nid1/Hspg2/Lama1/Lama4/Col4a6/Frem2/Col4a1/Vegfa/Col7a1/Nid2/Loxl1/Fn1/Col4a2/Mmrn2/Agrn/Hmcn1/Lama2/Lama5	23
GO:0005925	CC	GO:0005925	focal adhesion	24/1465	161/23271	7.22699e-05	0.00652494	0.00570552	Myh9/Iqgap1/Pxn/Afap1/Trip6/Phldb2/Asap3/Mdc1/Vcl/Efs/Syne2/Lpp/Adam17/Sdc4/Itga1/Shroom4/Nrp1/Flnb/Ajuba/Cav1/Focad/Mapk3/Alkbh6/Pgm5	24
GO:0030055	CC	GO:0030055	cell-substrate junction	25/1465	174/23271	9.5133e-05	0.0075155	0.00657169	Myh9/Iqgap1/Pxn/Afap1/Trip6/Phldb2/Asap3/Mdc1/Vcl/Efs/Syne2/Lpp/Adam17/Dmd/Sdc4/Itga1/Shroom4/Nrp1/Flnb/Ajuba/Cav1/Focad/Mapk3/Alkbh6/Pgm5	25
GO:0030141	CC	GO:0030141	secretory granule	44/1465	401/23271	0.000244054	0.017138	0.0149858	Ltf/Scg5/Acrbp/Cfp/Adam8/Thbs1/Cfap65/Vwf/Bdnf/Snap23/Pla2g4a/Tcirg1/Camp/Rab4b/Vegfa/Rab4a/Stx1a/Dkkl1/Itga1/Atp7a/Cd177/Vps13c/Ogt/Loxl1/Penk/Fndc3a/Col1a1/Cav1/Lyz2/Ccl28/F5/Prtn3/Slirp/Cartpt/Hps4/Syt5/Dennd4c/Dnajb3/Hilpda/Nppc/Cma1/Pcsk4/Iqub/Rph3al	44
GO:0072686	CC	GO:0072686	mitotic spindle	20/1465	135/23271	0.000303769	0.0191982	0.0167872	Gem/Hsf1/Pkd2/Cntrl/Katna1/Cdc7/Knstrn/Plk1/Dcdc2a/Cdk5rap2/Nin/Yeats2/Rmdn1/Agbl5/Prc1/Nusap1/Stag1/Cdc14b/Kif11/Cxcr2	20
GO:0005912	CC	GO:0005912	adherens junction	20/1465	138/23271	0.000407571	0.0219526	0.0191957	Myh9/Tjp1/Jag1/Ceacam1/Frmd4b/Vcl/Snap23/Igsf21/Vegfa/Shroom4/Ajuba/Pvr/Cdh5/Cdh24/Shroom3/Tnks1bp1/Cdh22/Hmcn1/Tgm1/Pgm5	20
GO:0015629	CC	GO:0015629	actin cytoskeleton	51/1465	497/23271	0.000416821	0.0219526	0.0191957	Myh9/Iqgap1/Myh6/Cald1/Adam8/Tnnt2/Flna/Ddr2/Pxn/Arc/Fhod3/Afap1/Trip6/Cttnbp2/Swap70/Gbp2/Tek/Anxa1/Pkd2/Vcl/Map3k1/Sh2b2/Lpp/Ankrd23/Cd2ap/Adam17/Crocc/Flt1/Stx1a/Myl4/Shroom4/Ptpn12/Myo9b/Dcdc2a/Flnb/Vcam1/Rflna/Ahnak/Ror1/Klhl17/Actn3/Pdxp/Acta1/Baiap2l1/Dcdc2b/Shroom3/Akap13/Myl6/Pgm5/Plekhh2/Krt19	51
GO:0016607	CC	GO:0016607	nuclear speck	36/1465	320/23271	0.000541209	0.0246953	0.021594	Mettl3/Srek1/Ppih/Rbm11/Dock1/Bdnf/Atxn2l/Srpk1/Dusp11/Gm21992/Noc3l/Rbm4b/Rexo4/Rreb1/Rbm10/Nfkbiz/Snurf/Srsf11/Prpf4b/Ddx17/Cpsf6/Pnisr/Ylpm1/Akap8l/Gli3/Wrn/Snrnp70/Malat1/Mef2c/Mecom/Prkn/Baz2a/Nxf1/Stk19/Smc5/Luc7l2	36
GO:0005819	CC	GO:0005819	spindle	34/1465	297/23271	0.000557375	0.0246953	0.021594	Gem/Myh9/Hsf1/Tubgcp4/Spice1/Tubg2/Pkd2/Cntrl/Ddx11/Katna1/Cdc7/Knstrn/Plk1/Poc1b/Dcdc2a/Cdk5rap2/Cspp1/Lats1/Polb/Nin/Yeats2/Rmdn1/Parp4/Agbl5/Zw10/Prc1/Nusap1/Cep95/Stag1/Cdc14b/Wdr60/Kif11/Cdc25b/Cxcr2	34
GO:0005874	CC	GO:0005874	microtubule	45/1465	430/23271	0.000586124	0.0246953	0.021594	Iqgap1/Gramd3/Tubgcp4/Tubd1/Tubg2/Haus1/Dnah2/Reep4/Ccdc66/Sntb2/Katna1/Mdm1/Zfp207/Knstrn/Plk1/Dcdc2a/Cdk5rap2/Eml5/Cspp1/Eml6/Tuba1c/Ttll4/Tbcb/Ttll3/Polb/Nav1/Cep162/Nin/1700029J07Rik/Ttll8/Disc1/Rmdn1/Parp4/Dnah8/Zw10/Dcdc2b/Tubb3/Map1lc3a/Dnah5/Shroom3/Prc1/Nusap1/Kif13b/Cenpj/Kif11	45
GO:0000922	CC	GO:0000922	spindle pole	19/1465	135/23271	0.000810737	0.0297379	0.0260033	Hsf1/Tubgcp4/Cntrl/Ddx11/Katna1/Plk1/Poc1b/Cdk5rap2/Cspp1/Lats1/Nin/Rmdn1/Zw10/Cep95/Stag1/Cdc14b/Wdr60/Kif11/Cdc25b	19
GO:0043034	CC	GO:0043034	costamere	6/1465	19/23271	0.000819969	0.0297379	0.0260033	Vcl/Dmd/Sdc4/Ahnak/Pgm5/Krt19	6
GO:0032432	CC	GO:0032432	actin filament bundle	15/1465	95/23271	0.000846965	0.0297379	0.0260033	Myh9/Myh6/Flna/Pxn/Trip6/Tek/Vcl/Sh2b2/Lpp/Shroom4/Flnb/Rflna/Ror1/Acta1/Pgm5	15
GO:0097431	CC	GO:0097431	mitotic spindle pole	8/1465	35/23271	0.00123385	0.0392678	0.0343365	Hsf1/Cntrl/Katna1/Plk1/Cdk5rap2/Nin/Rmdn1/Stag1	8
GO:0005746	CC	GO:0005746	mitochondrial respirasome	13/1465	79/23271	0.00124265	0.0392678	0.0343365	Ndufa4/Sdhb/Ndufb9/Ndufb4/Cox7b/Ndufb5/Ndufc2/Cox7a2/Ndufb8/Ndufa2/Cox7c/Ndufb6/Ndufs5	13
GO:0097014	CC	GO:0097014	ciliary plasm	18/1465	131/23271	0.00145193	0.0436961	0.0382086	Tulp3/Wdr78/Ift172/Dnah2/Mns1/Lca5/Dcdc2a/Ttll3/Cep162/Ttll8/Dnah8/Ccdc39/Gli3/Dnah5/Dnah7b/Wdr60/Cfap69/Spef1l	18
GO:0042383	CC	GO:0042383	sarcolemma	21/1465	164/23271	0.00152895	0.0439224	0.0384065	Ankrd39/Anxa1/Ryr1/Vcl/Ryr3/Dmd/Aqp4/Alox12/Slc8b1/Cacna1h/Vcam1/Ryr2/Ahnak/Cav1/Cacna1d/Fer1l5/Agrn/Col6a3/Lama2/Pgm5/Krt19	21
GO:0070469	CC	GO:0070469	respirasome	14/1465	91/23271	0.00160819	0.0441903	0.0386408	Ndufa4/Sdhb/Ndufb9/Ndufb4/Cox7b/Ndufb5/Cox8b/Ndufc2/Cox7a2/Ndufb8/Ndufa2/Cox7c/Ndufb6/Ndufs5	14
GO:0098803	CC	GO:0098803	respiratory chain complex	13/1465	82/23271	0.00176392	0.04645	0.0406167	Ndufa4/Sdhb/Ndufb9/Ndufb4/Cox7b/Ndufb5/Cox8b/Ndufc2/Ndufb8/Ndufa2/Cox7c/Ndufb6/Ndufs5	13
GO:0000242	CC	GO:0000242	pericentriolar material	6/1465	22/23271	0.0019161	0.048439	0.0423559	Tubg2/Cdk5rap2/Nin/Cep192/Nek1/Wdr60	6
GO:0005201	MF	GO:0005201	extracellular matrix structural constituent	37/1435	148/22669	3.13062e-13	3.08053e-10	2.81096e-10	Col6a6/Tnxb/Col5a2/Efemp1/Thbs1/Col4a5/Col2a1/Col15a1/Nid1/Hspg2/Vwf/Lama1/Lama4/Col4a6/Col4a1/Col11a1/Col7a1/Nid2/Fn1/Col3a1/Col1a1/Col4a2/Mmrn2/Agrn/Col5a3/Col27a1/Fbln2/Pxdn/Col6a3/Col11a2/Hmcn1/Lama2/Lum/Emilin1/Col14a1/Lama5/Impg2	37
GO:0030020	MF	GO:0030020	extracellular matrix structural constituent conferring tensile strength	17/1435	38/22669	3.08782e-11	1.51921e-08	1.38627e-08	Col6a6/Col5a2/Col4a5/Col2a1/Col15a1/Col4a6/Col4a1/Col11a1/Col7a1/Col3a1/Col1a1/Col4a2/Col5a3/Col27a1/Col6a3/Col11a2/Col14a1	17
GO:0019838	MF	GO:0019838	growth factor binding	25/1435	147/22669	5.56858e-06	0.00182649	0.00166667	Kdr/Shc1/Erbb3/Il1r1/Thbs1/Fgfr2/Tek/Col2a1/Flt1/Col4a1/Vegfa/Lrrc32/Nrp1/Ccn1/Col3a1/Osmr/Col1a1/Agrn/Pdxp/Tgfbr3/A2m/Wfikkn1/Il2rg/Dusp1/Rpl37	25
GO:0018024	MF	GO:0018024	histone-lysine N-methyltransferase activity	11/1435	43/22669	5.50509e-05	0.0111119	0.0101395	Kmt5c/Setd7/Setd1b/Dot1l/Kmt2d/Kmt2c/Kmt2a/Kmt2b/Setdb1/Mecom/Prdm9	11
GO:0050839	MF	GO:0050839	cell adhesion molecule binding	36/1435	284/22669	5.64628e-05	0.0111119	0.0101395	Kirrel2/Myh9/Itga10/Tjp1/Adam8/Kdr/Pxn/Ptprb/Thbs1/Dab2/Vwf/Plxnb3/Tbc1d2/Mmp14/Tspan4/Cd2ap/Adam17/Kirrel/Itga1/Cd177/Ccn1/Fn1/Vcam1/Dsg2/Col3a1/Cdh5/Icam2/Vstm2l/B4galt1/Adam18/Cdh24/Tnr/Cdh22/Prtg/Emilin1/Lama5	36
GO:0008276	MF	GO:0008276	protein methyltransferase activity	16/1435	88/22669	0.000115883	0.0160895	0.0146816	Mettl22/Kmt5c/Setd7/Setd1b/Dot1l/Lcmt2/Kmt2d/Atpsckmt/Kmt2c/Kmt2a/Kmt2b/Setdb1/Hemk1/Ntmt1/Mecom/Prdm9	16
GO:0005518	MF	GO:0005518	collagen binding	14/1435	71/22669	0.000124188	0.0160895	0.0146816	Itga10/Tnxb/Ddr2/Thbs1/Nid1/Vwf/Ecm2/Itga1/Tll1/Serpinh1/Aebp1/Mrc2/Lum/Lox	14
GO:0017048	MF	GO:0017048	Rho GTPase binding	24/1435	168/22669	0.0001544	0.0160895	0.0146816	Iqgap1/Flna/Arhgef19/Plekhg2/Arhgap17/Arhgef1/Pkn3/Dvl2/Arhgdig/Vcl/Pard6a/Gm14137/Fgd6/Atp7a/Myo9b/Arhgef5/Cav1/Rock1/Rgl2/Akap13/Itsn2/Eps8l1/Ngef/Lrrk2	24
GO:0016278	MF	GO:0016278	lysine N-methyltransferase activity	12/1435	57/22669	0.000195197	0.0160895	0.0146816	Kmt5c/Setd7/Setd1b/Dot1l/Kmt2d/Atpsckmt/Kmt2c/Kmt2a/Kmt2b/Setdb1/Mecom/Prdm9	12
GO:0016279	MF	GO:0016279	protein-lysine N-methyltransferase activity	12/1435	57/22669	0.000195197	0.0160895	0.0146816	Kmt5c/Setd7/Setd1b/Dot1l/Kmt2d/Atpsckmt/Kmt2c/Kmt2a/Kmt2b/Setdb1/Mecom/Prdm9	12
GO:0042054	MF	GO:0042054	histone methyltransferase activity	12/1435	57/22669	0.000195197	0.0160895	0.0146816	Kmt5c/Setd7/Setd1b/Dot1l/Kmt2d/Kmt2c/Kmt2a/Kmt2b/Setdb1/Ntmt1/Mecom/Prdm9	12
GO:0051213	MF	GO:0051213	dioxygenase activity	16/1435	92/22669	0.000198791	0.0160895	0.0146816	Kdm7a/Ido1/P4ha1/Kdm6b/P3h3/Ido2/Cdo1/Rpe65/Alox12/Tmlhe/Tet3/Kdm5d/Alkbh7/Kdm4d/P4ha2/Alkbh6	16
GO:0008168	MF	GO:0008168	methyltransferase activity	27/1435	205/22669	0.000245087	0.0160895	0.0146816	Mettl3/Mettl22/Kmt5c/Setd7/Prdm10/Mettl16/Nsun7/Setd1b/Dot1l/Prdm15/Lcmt2/Kmt2d/Mettl17/Atpsckmt/Kmt2c/Kmt2a/Kmt2b/Setdb1/Prdm5/2700097O09Rik/Mettl27/Mtr/Hemk1/Ntmt1/Mecom/Bhmt/Prdm9	27
GO:0016741	MF	GO:0016741	transferase activity, transferring one-carbon groups	28/1435	216/22669	0.000248368	0.0160895	0.0146816	Mettl3/Mettl22/Kmt5c/Setd7/Prdm10/Mettl16/Nsun7/Setd1b/Dot1l/Prdm15/Lcmt2/Kmt2d/Mettl17/Atpsckmt/Kmt2c/Aldh1l2/Kmt2a/Kmt2b/Setdb1/Prdm5/2700097O09Rik/Mettl27/Mtr/Hemk1/Ntmt1/Mecom/Bhmt/Prdm9	28
GO:0016702	MF	GO:0016702	oxidoreductase activity, acting on single donors with incorporation of molecular oxygen, incorporation of two atoms of oxygen	8/1435	28/22669	0.000250739	0.0160895	0.0146816	Ido1/P4ha1/Ido2/Cdo1/Rpe65/Alox12/Tmlhe/P4ha2	8
GO:0004129	MF	GO:0004129	cytochrome-c oxidase activity	7/1435	22/22669	0.00029432	0.0160895	0.0146816	Surf1/Ndufa4/Cox7b/Cox6c/Cox8b/Cox7a2/Cox7c	7
GO:0015002	MF	GO:0015002	heme-copper terminal oxidase activity	7/1435	22/22669	0.00029432	0.0160895	0.0146816	Surf1/Ndufa4/Cox7b/Cox6c/Cox8b/Cox7a2/Cox7c	7
GO:0016676	MF	GO:0016676	oxidoreductase activity, acting on a heme group of donors, oxygen as acceptor	7/1435	22/22669	0.00029432	0.0160895	0.0146816	Surf1/Ndufa4/Cox7b/Cox6c/Cox8b/Cox7a2/Cox7c	7
GO:0016887	MF	GO:0016887	ATPase activity	44/1435	404/22669	0.000322053	0.0160971	0.0146885	Ide/Btaf1/Myh9/Myh6/Atp2c2/Tnnt2/Anxa1/Helz2/Dnah2/Hltf/Polq/Abca7/Ddx11/Chd7/Katna1/Rfc4/Dqx1/Myo9b/Chd1/Recql5/Ddx17/Abcc5/Abca9/Ercc6l2/Nvl/Abcd4/Mov10/Dnah8/Wrn/Dnah5/Atad2/Dnah7b/Morc2b/Pex1/Helq/Kif13b/Abcc10/Atad2b/Abca8b/Rtel1/Atp2a3/Xrcc3/Ercc6/Kif11	44
GO:0016701	MF	GO:0016701	oxidoreductase activity, acting on single donors with incorporation of molecular oxygen	8/1435	29/22669	0.000327176	0.0160971	0.0146885	Ido1/P4ha1/Ido2/Cdo1/Rpe65/Alox12/Tmlhe/P4ha2	8
GO:0005178	MF	GO:0005178	integrin binding	20/1435	136/22669	0.000359719	0.0168554	0.0153805	Myh9/Adam8/Kdr/Pxn/Thbs1/Dab2/Vwf/Mmp14/Tspan4/Adam17/Cd177/Ccn1/Fn1/Vcam1/Col3a1/Icam2/Adam18/Tnr/Emilin1/Lama5	20
GO:0016675	MF	GO:0016675	oxidoreductase activity, acting on a heme group of donors	7/1435	23/22669	0.000400092	0.017895	0.0163291	Surf1/Ndufa4/Cox7b/Cox6c/Cox8b/Cox7a2/Cox7c	7
GO:0060589	MF	GO:0060589	nucleoside-triphosphatase regulator activity	34/1435	298/22669	0.000650521	0.0277406	0.0253131	Tbc1d8b/Iqgap1/Arhgef19/Arhgap17/Dnajc19/Rasgrp3/Dock5/Arap1/Asap3/Arhgef1/Dock1/Rasa1/Stard13/Arhgdig/Atpif1/Rgs12/Tbc1d2/Adap1/Rab4a/Ahsa2/Myo9b/Nrp1/Rgs6/Fnip2/Ranbp3l/Arhgap29/Agrn/Arhgap28/Rasa2/Als2cl/Ralgapa2/Gipc1/Krit1/Lrrk2	34
GO:0033612	MF	GO:0033612	receptor serine/threonine kinase binding	8/1435	32/22669	0.0006766	0.0277406	0.0253131	Pebp1/Inhba/Cav1/Oprk1/Cdh5/Bmp3/Bmp6/Bmp5	8
GO:0008047	MF	GO:0008047	enzyme activator activity	47/1435	460/22669	0.000843691	0.0325558	0.029707	Ltf/Cdkn1a/Tbc1d8b/Acrbp/Iqgap1/Arhgef19/Erbb3/Arhgap17/Dnajc19/Rasgrp3/Dock5/Arap1/Asap3/Arhgef1/Dock1/Rasa1/Stard13/Nkx3-1/Arhgdig/Rgs12/Tbc1d2/Adap1/Rab4a/Atp7a/Ahsa2/Myo9b/Nrp1/Rgs6/Fn1/Pdcd5/Cav1/B3gat3/Ranbp3l/Arhgap29/Arhgap28/Rictor/Rasa2/Als2cl/Strada/Ralgapa2/Gipc1/Ctsc/Atp2a3/Ercc6/Ccnt2/Lrrk2/Malt1	47
GO:0008201	MF	GO:0008201	heparin binding	21/1435	156/22669	0.000860213	0.0325558	0.029707	Ltf/Adamts1/Tnxb/Thbs1/Fgfr2/Nav2/Col11a1/Vegfa/Lgr4/Chrd/Ecm2/Cfh/Zfp207/Nrp1/Ccn1/Fn1/Pdcd5/Col5a3/Tgfbr3/Tpsb2/Impg2	21
GO:0005539	MF	GO:0005539	glycosaminoglycan binding	26/1435	213/22669	0.00101111	0.0359264	0.0327827	Ltf/Jchain/Adamts1/Tnxb/Thbs1/Fgfr2/Stab1/Nav2/Cemip/Col11a1/Vegfa/Lgr4/Chrd/Ecm2/Cfh/Zfp207/Nrp1/Ccn1/Fn1/Pdcd5/Agrn/Col5a3/Tgfbr3/Pglyrp1/Tpsb2/Impg2	26
GO:0009055	MF	GO:0009055	electron transfer activity	12/1435	68/22669	0.00105632	0.0359264	0.0327827	Glrx/Surf1/Ndufa4/Sdhb/Aox3/Aox1/Fdx2/Cox7b/Cox6c/Cox8b/Cox7a2/Cox7c	12
GO:0051019	MF	GO:0051019	mitogen-activated protein kinase binding	9/1435	42/22669	0.00105881	0.0359264	0.0327827	Iqgap1/Dusp6/Pebp1/Atf7/Map3k1/Mapkapk5/Dusp2/Dusp1/Gch1	9
GO:0042800	MF	GO:0042800	histone methyltransferase activity (H3-K4 specific)	5/1435	14/22669	0.00124735	0.040913	0.0373329	Kmt2d/Kmt2c/Kmt2a/Kmt2b/Prdm9	5

## Sheet: BDNF_M_go
	ONTOLOGY	ID	Description	GeneRatio	BgRatio	pvalue	p.adjust	qvalue	geneID	Count
GO:0050808	BP	GO:0050808	synapse organization	88/2014	479/23328	8.25754e-12	4.81084e-08	3.79065e-08	Actn1/Chrna7/Grid2/Ppp1r9a/Adnp/Ssh1/Dmpk/Mecp2/Dbn1/Myh10/Cln3/Adgrl3/Rest/Slitrk4/Ntrk2/Prrt1/Add2/Rims4/Il1rapl1/Sez6/Pcdhgc3/Pcdh17/Gabrb2/Flna/Nptxr/Cacnb4/Gabra1/Filip1/Zfp365/Glra3/Pcdhb16/Cdkl5/Itgam/Frmpd4/Sipa1l1/Nlgn3/Dnm3/Lamb2/Nlgn1/Myo5a/Sptbn2/Erbb4/Nrp2/Ins2/Flrt2/Nrxn3/Ppfibp2/Epha3/Opa1/Caprin2/Col4a5/Ank3/Tiam1/Igsf9/Mef2c/Arc/Lmx1a/Adgre5/C1qc/Grm5/C1qb/Nfatc4/Utrn/C1qa/Itga3/…	88
GO:0030198	BP	GO:0030198	extracellular matrix organization	63/2014	302/23328	3.54909e-11	7.98163e-08	6.28903e-08	Colgalt1/Plod3/Ctss/Loxl1/Atxn1l/Loxl3/P3h1/Idua/Ercc2/Adamts10/P4ha1/Pomt1/Vps33b/Tgfbr1/Lamb2/Hpn/Myh11/Hspg2/Col9a3/Col2a1/Flrt2/Mmp11/Adamtsl4/Wdr72/Serpinh1/Col18a1/Col4a5/Ltbp3/Fbln2/Col15a1/Mmp2/Eln/Mmp16/Mmp14/Col4a6/Col5a2/Mmp21/Tgfbi/Eng/Foxf1/Dmp1/Mmp15/Col13a1/Col5a3/Col17a1/Col1a1/Col11a2/Noxo1/Abl2/Itgb3/Tnxb/Col8a2/Efemp2/Foxf2/Crtap/Col4a1/Phldb2/Col8a1/Fap/Col4a2/Emilin1/Loxl4/Ph…	63
GO:0043062	BP	GO:0043062	extracellular structure organization	63/2014	303/23328	4.11001e-11	7.98163e-08	6.28903e-08	Colgalt1/Plod3/Ctss/Loxl1/Atxn1l/Loxl3/P3h1/Idua/Ercc2/Adamts10/P4ha1/Pomt1/Vps33b/Tgfbr1/Lamb2/Hpn/Myh11/Hspg2/Col9a3/Col2a1/Flrt2/Mmp11/Adamtsl4/Wdr72/Serpinh1/Col18a1/Col4a5/Ltbp3/Fbln2/Col15a1/Mmp2/Eln/Mmp16/Mmp14/Col4a6/Col5a2/Mmp21/Tgfbi/Eng/Foxf1/Dmp1/Mmp15/Col13a1/Col5a3/Col17a1/Col1a1/Col11a2/Noxo1/Abl2/Itgb3/Tnxb/Col8a2/Efemp2/Foxf2/Crtap/Col4a1/Phldb2/Col8a1/Fap/Col4a2/Emilin1/Loxl4/Ph…	63
GO:0045665	BP	GO:0045665	negative regulation of neuron differentiation	52/2014	259/23328	7.15655e-09	1.04235e-05	8.21309e-06	Mib1/Ptbp1/Foxo3/Sema3c/Xylt1/Ulk2/Tbx6/Mecp2/Ddx6/Rest/Sez6/Flna/Zfp365/Fat3/Trim46/Dleu2/Spag9/Nlgn3/Ptprz1/Dnm3/Nlgn1/Katna1/Notch3/Trpv4/Trak2/Foxg1/Dll1/Epha3/Minar1/Map2/Dab2/Lmx1a/Rap1gap2/Sema4b/Fstl4/Nfatc4/Ttc3/Sema6c/Sema3d/Arhgap4/Id2/Cers2/Fezf2/Gli3/Inpp5j/Amigo3/Il15ra/Sema3b/Sema3a/Lrrk2/Hes1/Cntn4	52
GO:0050768	BP	GO:0050768	negative regulation of neurogenesis	62/2014	337/23328	9.38587e-09	1.09364e-05	8.61721e-06	Mib1/Ptbp1/Foxo3/Sorl1/Sema3c/Xylt1/Ulk2/Tbx6/Mecp2/Ddx6/Rest/Sez6/Flna/Nexmif/Zfp365/Bmpr1a/Fat3/Trim46/Dleu2/Spag9/Nlgn3/Ptprz1/Dnm3/Nlgn1/Katna1/Erbb4/Notch3/Trpv4/Trak2/Foxg1/Dll1/Trp53/Epha3/Minar1/Map2/Dab2/Lmx1a/Rap1gap2/Sema4b/Fstl4/Nfatc4/Bdnf/Ascl2/Ttc3/Sema6c/Sema3d/Arhgap4/Id2/Cers2/Fezf2/Tmem98/Gli3/Trim11/Inpp5j/Amigo3/Il15ra/Sema3b/Sema3a/Lrrk2/Hes1/Vax1/Cntn4	62
GO:0051961	BP	GO:0051961	negative regulation of nervous system development	65/2014	365/23328	1.55244e-08	1.50742e-05	1.18775e-05	Mib1/Ptbp1/Foxo3/Tulp3/Sorl1/Sema3c/Xylt1/Ulk2/Tbx6/Mecp2/Ddx6/Rest/Sez6/Flna/Nexmif/Zfp365/Bmpr1a/Fat3/Cdk20/Trim46/Dleu2/Spag9/Nlgn3/Ptprz1/Dnm3/Nlgn1/Katna1/Erbb4/Notch3/Trpv4/Trak2/Foxg1/Dll1/Trp53/Epha3/Minar1/Map2/Dab2/Lmx1a/Rap1gap2/Sema4b/Fstl4/Nfatc4/Bdnf/Ascl2/Ttc3/Sema6c/Sema3d/Arhgap4/Id2/Cers2/Fezf2/Prkacb/Tmem98/Gli3/Trim11/Inpp5j/Amigo3/Il15ra/Sema3b/Sema3a/Lrrk2/Hes1/Vax1/Cntn4	65
GO:0034765	BP	GO:0034765	regulation of ion transmembrane transport	79/2014	489/23328	4.05344e-08	3.15908e-05	2.48916e-05	Rasgrf2/Kcna3/Kcnq3/Kcnma1/Kcnh5/Tcirg1/Kif5b/Ctss/Prrt1/Tlr9/Kcnb2/Irs2/Pik3cg/Pdpk1/Flna/Cacnb4/Kcng3/Lime1/Wnk4/Plcb1/Clcn2/Kcne2/Slc30a1/Akap6/Clic6/Stac3/Kcnv1/Nlgn3/Kcnh1/Kcnj6/Fgf14/Hecw2/Clic3/Nlgn1/Scn2a/Ubash3b/Myo5a/Kcnj13/Wnk3/Ahnak/Pln/Akap9/Ank3/Mef2c/Cltrn/Arc/Tpcn2/Fxyd5/Grm5/Clcn1/Ank2/Hecw1/Pcsk9/Scn3a/Drd1/Oprk1/Gsg1l/Scn4b/Nalcn/Hcn3/Oprm1/Kcns1/Cacna1h/Ppargc1a/Prkg1/Ager/Ikb…	79
GO:0042692	BP	GO:0042692	muscle cell differentiation	68/2014	399/23328	4.38981e-08	3.15908e-05	2.48916e-05	Nebl/Ptbp1/Dmpk/Myh6/Tbx2/Mecp2/Nr3c1/Myh10/Tarbp2/Ankrd23/Smarca2/Tmod2/Cacnb4/Neurl2/Ankrd17/Pdgfrb/Cdk9/Smyd3/Akap6/Ddx39b/Spag9/Stac3/Mrtfb/Flt3l/Klhl40/Fhod3/Trip10/Myh11/Xk/Msx1/Ppara/Ins2/Sort1/Zeb1/Xirp1/Dll1/Ccn4/Sox6/Ehd2/Mef2c/Wfikkn2/Ptgfrn/Mmp14/Ank2/Vegfa/Nfatc4/Frs2/Megf10/Bdnf/Fzd7/Tbx3/Tdgf1/Rara/Id2/Igf2/Igf1/Eng/Foxf1/Rbpms2/Prkg1/Tbx1/Rora/Nphs1/Lmod1/Nek5/Cacna1s/Hes1/Sik1	68
GO:0007411	BP	GO:0007411	axon guidance	49/2014	251/23328	4.88015e-08	3.15908e-05	2.48916e-05	Kif5a/Sema3c/Kif5c/Kif5b/Ptch1/Myh10/Bmpr2/Robo2/Bmpr1b/Ablim1/Slit3/Etv4/Otx2/Lamb2/Mir9-1/Nrp2/Zic2/Fzd3/Notch3/Flrt2/Foxg1/Epha3/Plxna2/Ank3/Lmx1a/Lama5/Sema4b/Vegfa/Klf7/Bdnf/Sema6c/Sema3d/Fezf2/Robo3/Cntn5/Epha5/Plxnb3/Gli3/Unc5d/Emb/Sema3b/Sema3a/Plxna4/Robo1/Rhoh/Cdh4/Vax1/Cntn4/Mycbp2	49
GO:0097485	BP	GO:0097485	neuron projection guidance	49/2014	252/23328	5.55833e-08	3.23828e-05	2.55157e-05	Kif5a/Sema3c/Kif5c/Kif5b/Ptch1/Myh10/Bmpr2/Robo2/Bmpr1b/Ablim1/Slit3/Etv4/Otx2/Lamb2/Mir9-1/Nrp2/Zic2/Fzd3/Notch3/Flrt2/Foxg1/Epha3/Plxna2/Ank3/Lmx1a/Lama5/Sema4b/Vegfa/Klf7/Bdnf/Sema6c/Sema3d/Fezf2/Robo3/Cntn5/Epha5/Plxnb3/Gli3/Unc5d/Emb/Sema3b/Sema3a/Plxna4/Robo1/Rhoh/Cdh4/Vax1/Cntn4/Mycbp2	49
GO:0010721	BP	GO:0010721	negative regulation of cell development	66/2014	387/23328	6.72243e-08	3.56044e-05	2.80541e-05	Mib1/Ptbp1/Foxo3/Sorl1/Sema3c/Xylt1/Ulk2/Tbx6/Mecp2/Ddx6/Rest/Sez6/Flna/Nexmif/Zfp365/Bmpr1a/Fat3/Trim46/Dleu2/Spag9/Nlgn3/Ptprz1/Dnm3/Nlgn1/Npr2/Katna1/Erbb4/Notch3/Ppara/Trpv4/Trak2/Foxg1/Dll1/Trp53/Epha3/Minar1/Map2/Dab2/Lmx1a/Rap1gap2/Sema4b/Vegfa/Fstl4/Nfatc4/Bdnf/Ascl2/Ttc3/Sema6c/Sema3d/Arhgap4/Id2/Igf1/Cers2/Fezf2/Tmem98/Gli3/Trim11/Inpp5j/Amigo3/Il15ra/Sema3b/Sema3a/Lrrk2/Hes1/Vax1/Cntn4	66
GO:0007409	BP	GO:0007409	axonogenesis	77/2014	482/23328	9.66743e-08	4.3994e-05	3.46645e-05	Atp8a2/Kif5a/Sema3c/Kif5c/Adnp/Kif5b/Ulk2/Ptch1/Dbn1/Myh10/Slitrk4/Ntrk2/Bmpr2/Robo2/Adarb1/Apc/Cdkl5/Bmpr1b/Ablim1/Slit3/Trim46/Sipa1l1/Nlgn3/Ptprz1/Etv4/Otx2/Lamb2/Mir9-1/Nrp2/Zic2/Xk/Fzd3/Tiam2/Notch3/Flrt2/Trak2/Foxg1/Usp9x/Epha3/Plxna2/Map2/Ank3/Tiam1/Lmx1a/Lama5/Stxbp5/Adcy1/Sema4b/Vegfa/Fstl4/Klf7/Bdnf/Skil/Tctn1/Sema6c/Sema3d/Arhgap4/Fezf2/Robo3/Cntn5/Epha5/Plxnb3/Gli3/Unc5d/Emb/Sema3b/Se…	77
GO:0010977	BP	GO:0010977	negative regulation of neuron projection development	38/2014	176/23328	1.03329e-07	4.3994e-05	3.46645e-05	Sema3c/Xylt1/Ulk2/Tbx6/Mecp2/Sez6/Flna/Zfp365/Fat3/Trim46/Dleu2/Spag9/Nlgn3/Ptprz1/Dnm3/Nlgn1/Katna1/Trpv4/Trak2/Epha3/Minar1/Map2/Dab2/Rap1gap2/Sema4b/Fstl4/Nfatc4/Sema6c/Sema3d/Arhgap4/Cers2/Inpp5j/Amigo3/Il15ra/Sema3b/Sema3a/Lrrk2/Hes1	38
GO:0030199	BP	GO:0030199	collagen fibril organization	19/2014	56/23328	1.05718e-07	4.3994e-05	3.46645e-05	Colgalt1/Plod3/Loxl1/Loxl3/P3h1/P4ha1/Vps33b/Tgfbr1/Col2a1/Mmp11/Serpinh1/Col5a2/Col13a1/Col1a1/Col11a2/Tnxb/Crtap/Emilin1/Loxl4	19
GO:0031345	BP	GO:0031345	negative regulation of cell projection organization	42/2014	207/23328	1.42937e-07	5.55166e-05	4.37437e-05	Tchp/Sema3c/Xylt1/Ulk2/Tbx6/Mecp2/Sez6/Flna/Zfp365/Fat3/Trim46/Dleu2/Spag9/Nlgn3/Ptprz1/Dnm3/Nlgn1/Katna1/Trpv4/Trak2/Epha3/Minar1/Map2/Dab2/Rap1gap2/Sema4b/Fstl4/Nfatc4/Itga3/Grin2b/Sema6c/Sema3d/Arhgap4/Cers2/Plxnb3/Inpp5j/Amigo3/Il15ra/Sema3b/Sema3a/Lrrk2/Hes1	42
GO:0040013	BP	GO:0040013	negative regulation of locomotion	57/2014	326/23328	2.21314e-07	8.05861e-05	6.34969e-05	Abhd2/Foxo3/Stk24/Sema3c/Flcn/Mecp2/Dbn1/Ptpn23/Ldlrad4/Robo2/Adarb1/Nexmif/Miip/Bmpr1a/Chrd/Plcb1/Nav3/Card10/Ptprt/Ptpru/Dpep1/Ccl28/Erbb4/Mapk15/Fgf2/Fuz/Tie1/Mef2c/Grm5/Sema4b/Dach1/Cldn3/Acvr1c/Drd1/Sema6c/Tbxa2r/Robo4/Sema3d/Arhgap4/Cers2/Ccdc125/Eng/Sinhcaf/Plxnb3/Mmrn2/Ppargc1a/Prkg1/Ager/Podn/Sema3b/Sema3a/Ccl12/Scai/Robo1/Phldb2/Emilin1/Drd2	57
GO:0043406	BP	GO:0043406	positive regulation of MAP kinase activity	44/2014	226/23328	2.50339e-07	8.57927e-05	6.75993e-05	Tenm1/Htr2a/Ern1/Chrna7/Traf7/Arrb1/Map2k3/Dvl2/Tlr9/Fzd4/Shc1/Pik3cg/Adam8/Pdgfrb/Inava/Spag9/Tgfbr1/Map2k6/Pxn/Itga1/Mdfic/Ins2/Fgf2/Hgf/Dab2/Tiam1/Ajuba/Grm5/Vegfa/Frs2/Tdgf1/Ceacam1/Lpar2/Igf1/Mst1r/Magi3/Map4k2/Ager/Ptprc/Robo1/Lrrk2/Cartpt/Egfr/Fgd4	44
GO:0016358	BP	GO:0016358	dendrite development	54/2014	306/23328	3.37045e-07	0.00010909	8.59564e-05	Strn/Prex2/Chrna7/Ppp1r9a/Mecp2/Scarf1/Dbn1/Nr3c1/Tmem106b/Ntrk2/Il1rapl1/Sez6/Camsap2/Zfp365/Cdkl5/Fat3/Sipa1l1/Nlgn3/Ptprz1/Dnm3/Hecw2/Nlgn1/Tet1/Trak2/Camk1d/Opa1/Caprin2/Map2/Tiam1/Igsf9/Mef2c/Arc/Fmn1/Hecw1/Btbd3/Fstl4/Nfatc4/Klf7/Bdnf/Ankrd27/Fezf2/Foxo6/Epha5/Tbc1d24/Akap5/Prkg1/Tanc2/Abl2/Zdhhc15/Lst1/Sema3a/Robo1/Csmd3/Lrrk2	54
GO:0150063	BP	GO:0150063	visual system development	68/2014	422/23328	3.86705e-07	0.000118576	9.34305e-05	Six5/Ring1/Atp8a2/Tulp3/Tcirg1/Slc39a5/Rarg/Mdm1/Tbx2/Tgif2/Hipk1/Myh10/Ntrk2/Fzd4/Nhs/Shroom2/Bmpr2/Apc/Pdgfrb/Bmpr1b/Fat3/Mfap2/Itgam/Cdk20/Clcn2/Aqp1/Slc4a5/Ppp1r13l/Tgfbr1/Otx2/Nphp4/Lamb2/Chrdl1/Rdh13/Zeb1/Dll1/Fgf2/Mfrp/Ctns/Ikzf1/Hipk2/Rho/Vegfa/Frs2/C1qa/Bdnf/Skil/Rara/Atf6/Grk1/Hps1/Col5a2/Casp6/Stra6/Spred3/Gli3/Col8a2/Foxf2/Col4a1/Col8a1/Crybb3/Cacna1s/Twist1/Bmp6/Tenm3/Vax1/Egfr/Drd2	68
GO:0043405	BP	GO:0043405	regulation of MAP kinase activity	53/2014	301/23328	4.63455e-07	0.000135004	0.000106375	Tenm1/Htr2a/Sorl1/Ern1/Chrna7/Mapk7/Gba/Traf7/Arrb1/Map2k3/Dvl2/Tlr9/Fzd4/Shc1/Pik3cg/Adam8/Pdgfrb/Inava/Lime1/Hipk3/Spag9/Tgfbr1/Map2k6/Pxn/Dusp6/Itga1/Mdfic/Ins2/Fgf2/Hgf/Dab2/Tiam1/Ajuba/Grm5/Vegfa/Frs2/Tdgf1/Ceacam1/Lpar2/Igf1/Mst1r/Magi3/Spred3/Map4k2/Ager/Tnxb/Ptprc/Robo1/Lrrk2/Stk38/Cartpt/Egfr/Fgd4	53
GO:0051271	BP	GO:0051271	negative regulation of cellular component movement	56/2014	326/23328	5.10148e-07	0.000135755	0.000106966	Abhd2/Foxo3/Stk24/Actn1/Sema3c/Flcn/Mecp2/Dbn1/Ptpn23/Ldlrad4/Adarb1/Nexmif/Miip/Bmpr1a/Chrd/Plcb1/Nav3/Card10/Ptprt/Ptpru/Dpep1/Ccl28/Erbb4/Mapk15/Fgf2/Fuz/Tie1/Mef2c/Sema4b/Dach1/Cldn3/Acvr1c/Drd1/Sema6c/Tbxa2r/Robo4/Sema3d/Arhgap4/Cers2/Ccdc125/Eng/Sinhcaf/Plxnb3/Mmrn2/Ppargc1a/Prkg1/Ager/Podn/Sema3b/Sema3a/Ccl12/Scai/Robo1/Phldb2/Emilin1/Drd2	56
GO:0098742	BP	GO:0098742	cell-cell adhesion via plasma-membrane adhesion molecules	41/2014	209/23328	5.14233e-07	0.000135755	0.000106966	Tenm1/Grid2/Mapk7/Adgrl3/Ptpn23/Il1rapl1/Pcdhgc3/Pcdh17/Robo2/Pcdhb16/Fat3/Myadm/Ptprt/Cdh3/Nlgn1/Mcam/Pcdhga4/Cldn2/Epha3/Pcdh10/Igsf9/Ajuba/Pcdhb6/Cldn3/Cdhr1/Cdh7/Ceacam1/Milr1/Cntn5/Pvr/Plxnb3/Unc5d/Cdh18/Amigo3/Emb/Cdh5/Robo1/Cdh4/Tenm3/Itga5/Fat4	41
GO:0048880	BP	GO:0048880	sensory system development	68/2014	426/23328	5.50477e-07	0.000135755	0.000106966	Six5/Ring1/Atp8a2/Tulp3/Tcirg1/Slc39a5/Rarg/Mdm1/Tbx2/Tgif2/Hipk1/Myh10/Ntrk2/Fzd4/Nhs/Shroom2/Bmpr2/Apc/Pdgfrb/Bmpr1b/Fat3/Mfap2/Itgam/Cdk20/Clcn2/Aqp1/Slc4a5/Ppp1r13l/Tgfbr1/Otx2/Nphp4/Lamb2/Chrdl1/Rdh13/Zeb1/Dll1/Fgf2/Mfrp/Ctns/Ikzf1/Hipk2/Rho/Vegfa/Frs2/C1qa/Bdnf/Skil/Rara/Atf6/Grk1/Hps1/Col5a2/Casp6/Stra6/Spred3/Gli3/Col8a2/Foxf2/Col4a1/Col8a1/Crybb3/Cacna1s/Twist1/Bmp6/Tenm3/Vax1/Egfr/Drd2	68
GO:0006813	BP	GO:0006813	potassium ion transport	45/2014	240/23328	5.59237e-07	0.000135755	0.000106966	Htr2a/Alg10b/Kcna3/Kcnq3/Kcnma1/Kcnh5/Kif5b/Cdk2/Kcnb2/Flna/Kcng3/Wnk4/Kcne2/Aqp1/Akap6/Kcnn3/Kcnv1/Kcnh1/Kcnj6/Nos3/Slc12a4/Kcnk6/Hpn/Kcnj13/Wnk3/Pkd2l1/Slc12a7/Akap9/Ank3/Slc24a2/Ank2/Slc9a7/Kcnt2/Oprk1/Nalcn/Hcn3/Kcns1/Akap5/Prkg1/Ager/Dpp10/Kcna4/Kcnd3/Kcnj2/Drd2	45
GO:0031346	BP	GO:0031346	positive regulation of cell projection organization	74/2014	478/23328	5.96593e-07	0.00013903	0.000109547	Tenm1/Ptbp1/Itpr1/Atp8a2/Stk24/Ppp1r9a/Adnp/Atmin/Cbfa2t2/Mecp2/Scarf1/Dbn1/Gpc2/Nr3c1/Lrrc7/Tmem106b/Ntrk2/Fzd4/Il1rapl1/Sez6/P3h1/Eps8l2/Bmpr2/Flna/Robo2/Cpne6/Cntn1/Apc/Cdkl5/Rims1/Aqp1/Ttbk2/Nav3/Nlgn3/Ptprz1/Dnm3/Tgfbr1/Nlgn1/Negr1/Tiam2/Creb3l2/Syt2/Ins2/Camk1d/Epha3/Hgf/Opa1/Caprin2/Plxna2/Fuz/Tiam1/Vegfa/Itga3/Bdnf/Skil/Entr1/Zmynd10/Enpp2/Ankrd27/Foxo6/Tbc1d24/Plxnb3/Akap5/Crocc/Ikbkb/Ab…	74
GO:0045666	BP	GO:0045666	positive regulation of neuron differentiation	73/2014	472/23328	7.36522e-07	0.000165037	0.000130039	Ptbp1/Itpr1/Atp8a2/Stk24/Tcf3/Ppp1r9a/Adnp/Sall1/Cbfa2t2/Mecp2/Scarf1/Tgif2/Dbn1/Gpc2/Nr3c1/Lrrc7/Rest/Tmem106b/Ntrk2/Fzd4/Il1rapl1/Sez6/P3h1/Bmpr2/Flna/Robo2/Cpne6/Cntn1/Cdkl5/Hmg20b/Rims1/Rgs6/Spag9/Nlgn3/Ptprz1/Rnf112/Nlgn1/Negr1/Tiam2/Creb3l2/Syt2/Zeb1/Foxg1/Camk1d/Epha3/Hgf/Opa1/Caprin2/Plxna2/Tiam1/Mef2c/Lmx1a/Vegfa/Itga3/Bdnf/Skil/Rara/Ankrd27/Fezf2/Foxo6/Tbc1d24/Plxnb3/Akap5/Ikbkb/Abl2/Un…	73
GO:0001654	BP	GO:0001654	eye development	66/2014	418/23328	1.18894e-06	0.000249428	0.000196534	Six5/Ring1/Atp8a2/Tulp3/Tcirg1/Slc39a5/Rarg/Mdm1/Tbx2/Tgif2/Hipk1/Myh10/Ntrk2/Fzd4/Nhs/Shroom2/Bmpr2/Apc/Pdgfrb/Bmpr1b/Fat3/Mfap2/Cdk20/Clcn2/Aqp1/Slc4a5/Ppp1r13l/Tgfbr1/Otx2/Nphp4/Lamb2/Chrdl1/Rdh13/Zeb1/Dll1/Fgf2/Mfrp/Ctns/Ikzf1/Hipk2/Rho/Vegfa/Frs2/Bdnf/Skil/Rara/Atf6/Grk1/Hps1/Col5a2/Casp6/Stra6/Spred3/Gli3/Col8a2/Foxf2/Col4a1/Col8a1/Crybb3/Cacna1s/Twist1/Bmp6/Tenm3/Vax1/Egfr/Drd2	66
GO:0001655	BP	GO:0001655	urogenital system development	61/2014	376/23328	1.19876e-06	0.000249428	0.000196534	C1galt1/Flcn/Sall1/Smad9/Rarg/Ptch1/Glis2/Pygo1/Plag1/Robo2/Apc/Pdgfrb/Wnk4/Aqp1/Hnf1b/Tgfbr1/Tns2/Fem1b/Lamb2/Amh/Erbb4/Notch3/Dll1/Fgf2/Kif26b/Mef2c/Mmp2/Lama5/Anks6/Prlr/Fmn1/Vegfa/Frs2/Itga3/Bdnf/Pcsk9/Rara/Egr1/Id2/Cxcr2/Igf1/Foxf1/Gsta3/Nle1/Vcan/Nkx3-1/Stra6/Gli3/Sox17/Itgb3/Ace/Esr1/Robo1/Il6ra/Col4a1/Lrrk2/Hes1/Bmp6/Cntrl/Gcnt1/Fat4	61
GO:0019932	BP	GO:0019932	second-messenger-mediated signaling	69/2014	445/23328	1.33879e-06	0.000268958	0.000211923	Eif4ebp2/Dyrk2/Ptbp1/Itpr1/Sstr4/Gpr26/Cherp/Mapk7/Ppp1r9a/Adnp/Gna13/Pde7b/Dmpk/Adcy5/Gnal/Adgrl3/Ntrk2/Exoc4/Pde4a/Pdpk1/Prkar2a/Gucy1a2/Adcy4/Rcan3/Pde10a/Aqp1/Akap6/Homer2/Nos3/Ksr2/Npr2/Myo5a/Npr1/Adgre1/Ins2/Pln/Gucy1a1/Abca1/Adgre5/Pde11a/Tpcn2/Crhr2/Adcy1/Grm5/Ank2/Vegfa/Nfatc4/Drd1/Tbxa2r/Ceacam1/Lpar2/Cxcr2/Igf1/Mt2/Epha5/Pde3a/Oprm1/Akap5/Prkg1/Gipr/Tnni3/Ptprc/Ucn/Lrrk2/Mt1/Pclo/Egfr/…	69
GO:0007269	BP	GO:0007269	neurotransmitter secretion	37/2014	189/23328	1.90744e-06	0.000358475	0.000282456	Htr2a/Chrm2/Chrna7/Ppp1r9a/Syt10/Stx1b/Ntrk2/Rims4/Napb/Syn3/Stxbp2/Htr1b/Erc2/Cacnb4/Glra3/Rims1/Slc30a1/Kcnh1/Nlgn1/Sptbn2/Syt2/Nrxn3/Mef2c/Stxbp5/Syde1/Adcy1/Snap23/Drd1/Doc2g/Stx2/Unc13c/Rims3/Unc13a/Lrrk2/Slc6a9/Pclo/Drd2	37
GO:0099643	BP	GO:0099643	signal release from synapse	37/2014	189/23328	1.90744e-06	0.000358475	0.000282456	Htr2a/Chrm2/Chrna7/Ppp1r9a/Syt10/Stx1b/Ntrk2/Rims4/Napb/Syn3/Stxbp2/Htr1b/Erc2/Cacnb4/Glra3/Rims1/Slc30a1/Kcnh1/Nlgn1/Sptbn2/Syt2/Nrxn3/Mef2c/Stxbp5/Syde1/Adcy1/Snap23/Drd1/Doc2g/Stx2/Unc13c/Rims3/Unc13a/Lrrk2/Slc6a9/Pclo/Drd2	37
GO:0071902	BP	GO:0071902	positive regulation of protein serine/threonine kinase activity	50/2014	291/23328	2.02292e-06	0.000368297	0.000290195	Tenm1/Htr2a/Ern1/Chrna7/Traf7/Rptor/Arrb1/Ccny/Map2k3/Dvl2/Tlr9/Fzd4/Shc1/Pik3cg/Slc27a1/Adam8/Telo2/Pdgfrb/Inava/Akap6/Spag9/Tgfbr1/Map2k6/Pxn/Itga1/Mdfic/Ins2/Fgf2/Hgf/Dab2/Tiam1/Ajuba/Grm5/Vegfa/Frs2/Tdgf1/Ceacam1/Lpar2/Igf1/Mst1r/Magi3/Ccnd3/Map4k2/Ager/Ptprc/Robo1/Lrrk2/Cartpt/Egfr/Fgd4	50
GO:0071900	BP	GO:0071900	regulation of protein serine/threonine kinase activity	68/2014	442/23328	2.10873e-06	0.000372287	0.000293339	Tenm1/Htr2a/Sorl1/Ern1/Chrna7/Mapk7/Gba/Traf7/Rptor/Arrb1/Plk1/Ccny/Map2k3/Dvl2/Tlr9/Fzd4/Shc1/Pik3cg/Slc27a1/Prkar2a/Adam8/Pkia/Telo2/Apc/Pdgfrb/Inava/Lime1/Hipk3/Ccna2/Akap6/Spag9/Tgfbr1/Map2k6/Cdkn1a/Pxn/Dusp6/Itga1/Mdfic/Ins2/Fgf2/Hgf/Dab2/Tiam1/Ajuba/Sfn/Grm5/Vegfa/Frs2/Tdgf1/Ceacam1/Lpar2/Igf1/Mst1r/Hexim2/Magi3/Ccnd3/Spred3/Map4k2/Ccne2/Ager/Tnxb/Ptprc/Robo1/Lrrk2/Stk38/Cartpt/Egfr/Fgd4	68
GO:0007389	BP	GO:0007389	pattern specification process	72/2014	478/23328	2.34696e-06	0.000402159	0.000316877	Mib1/Ring1/Tulp3/Sema3c/Mks1/Rarg/Ccdc151/Tbx6/Tbx2/Rfng/Hipk1/Ptch1/Dvl2/Bmpr2/Robo2/Bmpr1a/Apc/Bmpr1b/Chrd/Itgam/Cdk20/Med12/Hnf1b/Otx1/Tgfbr1/Otx2/Cluap1/Erbb4/Nrp2/Zic2/Msx1/Zeb1/Foxg1/Pcgf2/Dll1/Fgf2/Trp53/Nek8/Plxna2/Fuz/Mef2c/Arc/Anks6/Ooep/Hipk2/Frs2/C1qa/Tbx3/Zic1/Tdgf1/Folr1/Tctn1/Prkdc/Mmp21/Eng/Foxf1/Fezf2/Sostdc1/Nle1/Prkacb/Nkx3-1/Gli3/Sox17/Tbx1/Zic3/Lef1/Sema3a/Robo1/Dmrta2/Dnaaf3…	72
GO:0010769	BP	GO:0010769	regulation of cell morphogenesis involved in differentiation	57/2014	351/23328	2.56707e-06	0.000427306	0.000336691	Sema3c/Ppp1r9a/Adnp/Ulk2/Dbn1/Ntrk2/Il1rapl1/Bmpr2/Flna/Robo2/Cdkl5/Myadm/Trim46/Sipa1l1/Nlgn3/Ptprz1/Dnm3/Hecw2/Nlgn1/Xk/Tiam2/Trak2/Opa1/Caprin2/Plxna2/Map2/Dab2/Tiam1/Arc/Sema4b/Hecw1/Vegfa/Fstl4/Nfatc4/Bdnf/Skil/Ttc3/Sema6c/Sema3d/Prkdc/Enpp2/Ankrd27/Arhgap4/Fezf2/Tbc1d24/Plxnb3/Akap5/Tanc2/Itgb3/Sema3b/Zdhhc15/Sema3a/Plxna4/Robo1/Cdh4/Lrrk2/Mycbp2	57
GO:0015672	BP	GO:0015672	monovalent inorganic cation transport	73/2014	489/23328	2.78822e-06	0.000439716	0.000346469	Htr2a/Alg10b/Kcna3/Kcnq3/Kcnma1/Kcnh5/Tcirg1/Kif5b/Nkain3/Slc4a4/Dmpk/Cdk2/Kcnb2/Slc22a5/Clcn3/Flna/Kcng3/Cntn1/Wnk4/Plcb1/Kcne2/Aqp1/Akap6/Kcnn3/Kcnv1/Akt3/Kcnh1/Kcnj6/Slc5a6/Nos3/Slc12a4/Kcnk6/Fgf14/Hecw2/Scn2a/Hpn/Slc38a3/Kcnj13/Wnk3/Pkd2l1/Slc12a7/Akap9/Ank3/Slc24a2/Fxyd5/Ank2/Hecw1/Slc9a7/Slc6a20b/Pcsk9/Scn3a/Kcnt2/Oprk1/Nnt/Scn4b/Nalcn/Hcn3/Kcns1/Akap5/Prkg1/Ager/Ikbkb/Ucp1/Slc5a7/Dpp10/Kcn…	73
GO:0030336	BP	GO:0030336	negative regulation of cell migration	48/2014	278/23328	2.79257e-06	0.000439716	0.000346469	Abhd2/Foxo3/Stk24/Flcn/Mecp2/Ptpn23/Ldlrad4/Adarb1/Nexmif/Miip/Bmpr1a/Chrd/Plcb1/Nav3/Card10/Ptprt/Ptpru/Dpep1/Ccl28/Erbb4/Mapk15/Fgf2/Fuz/Tie1/Mef2c/Dach1/Cldn3/Acvr1c/Drd1/Tbxa2r/Robo4/Arhgap4/Cers2/Eng/Sinhcaf/Plxnb3/Mmrn2/Ppargc1a/Prkg1/Ager/Podn/Sema3a/Ccl12/Scai/Robo1/Phldb2/Emilin1/Drd2	48
GO:0071805	BP	GO:0071805	potassium ion transmembrane transport	38/2014	200/23328	2.96406e-06	0.000454437	0.000358068	Alg10b/Kcna3/Kcnq3/Kcnma1/Kcnh5/Kcnb2/Flna/Kcng3/Wnk4/Kcne2/Akap6/Kcnn3/Kcnv1/Kcnh1/Kcnj6/Slc12a4/Kcnk6/Hpn/Kcnj13/Wnk3/Pkd2l1/Slc12a7/Akap9/Ank3/Slc24a2/Ank2/Slc9a7/Kcnt2/Oprk1/Nalcn/Hcn3/Kcns1/Prkg1/Ager/Dpp10/Kcna4/Kcnd3/Kcnj2	38
GO:0071560	BP	GO:0071560	cellular response to transforming growth factor beta stimulus	39/2014	208/23328	3.0932e-06	0.000462076	0.000364087	Glg1/Ltbp4/Mapk7/Flcn/Smad9/Dbn1/Nr3c1/Pdpk1/Ldlrad4/Onecut1/Tgfbr3l/Bmpr1b/Tgfbr1/Nos3/Pxn/Zeb1/Usp9x/Trp53/Sox6/Ltbp3/Dab2/Mef2c/Wfikkn2/Hipk2/Itga3/Skil/Tdgf1/Acvr1c/Folr1/Eng/Spred3/Ppargc1a/Fos/Cdh5/Lrrc32/Nlk/Dusp15/Col4a2/Emilin1	39
GO:0051147	BP	GO:0051147	regulation of muscle cell differentiation	33/2014	165/23328	4.14685e-06	0.000603989	0.000475906	Ptbp1/Dmpk/Mecp2/Nr3c1/Tarbp2/Ankrd23/Ankrd17/Cdk9/Akap6/Ddx39b/Flt3l/Trip10/Msx1/Ppara/Zeb1/Dll1/Ccn4/Sox6/Ehd2/Mef2c/Mmp14/Frs2/Megf10/Bdnf/Fzd7/Id2/Igf2/Igf1/Eng/Rbpms2/Tbx1/Nek5/Sik1	33
GO:0007611	BP	GO:0007611	learning or memory	50/2014	299/23328	4.48122e-06	0.000633262	0.000498971	Eif4ebp2/Htr2a/Shc3/Chrna7/Adnp/Mecp2/Cln3/Atxn1l/Aff2/Ntrk2/Prrt1/Epm2a/Tmod2/Idua/Plcb1/Nlgn3/Ptprz1/Grpr/Scn2a/Camk4/Mme/Cntnap2/Ctns/Mef2c/Arc/Lmx1a/Slc24a2/Adcy1/Grm5/Nfatc4/Itga3/Grin2b/Bdnf/Atp8a1/Drd1/Egr1/Oprk1/Igf2/Igf1/Foxo6/Stra6/Musk/Ager/Abl2/Npas4/Ucn/Abca7/Itga5/Egfr/Drd2	50
GO:2000146	BP	GO:2000146	negative regulation of cell motility	49/2014	291/23328	4.56522e-06	0.000633262	0.000498971	Abhd2/Foxo3/Stk24/Flcn/Mecp2/Ptpn23/Ldlrad4/Adarb1/Nexmif/Miip/Bmpr1a/Chrd/Plcb1/Nav3/Card10/Ptprt/Ptpru/Dpep1/Ccl28/Erbb4/Mapk15/Fgf2/Fuz/Tie1/Mef2c/Dach1/Cldn3/Acvr1c/Drd1/Tbxa2r/Robo4/Arhgap4/Cers2/Ccdc125/Eng/Sinhcaf/Plxnb3/Mmrn2/Ppargc1a/Prkg1/Ager/Podn/Sema3a/Ccl12/Scai/Robo1/Phldb2/Emilin1/Drd2	49
GO:0071559	BP	GO:0071559	response to transforming growth factor beta	39/2014	212/23328	4.9851e-06	0.000675423	0.000532191	Glg1/Ltbp4/Mapk7/Flcn/Smad9/Dbn1/Nr3c1/Pdpk1/Ldlrad4/Onecut1/Tgfbr3l/Bmpr1b/Tgfbr1/Nos3/Pxn/Zeb1/Usp9x/Trp53/Sox6/Ltbp3/Dab2/Mef2c/Wfikkn2/Hipk2/Itga3/Skil/Tdgf1/Acvr1c/Folr1/Eng/Spred3/Ppargc1a/Fos/Cdh5/Lrrc32/Nlk/Dusp15/Col4a2/Emilin1	39
GO:0099003	BP	GO:0099003	vesicle-mediated transport in synapse	45/2014	260/23328	5.28282e-06	0.000691606	0.000544943	Htr2a/Chrm2/Chrna7/Dnajc5/Syt10/Stx1b/Rims4/Napb/Pcdh17/Syn3/Clcn3/Htr1b/Erc2/Cacnb4/Glra3/4932438A13Rik/Rims1/Dnajc6/Nlgn3/Kcnh1/Dnm3/Usp46/Fgf14/Nlgn1/Sptbn2/Syt2/Nrxn3/Arc/Stxbp5/Syde1/Adcy1/Snap23/Drd1/Gsg1l/Stx2/Tbc1d24/Unc13c/Rims3/Akap5/Itgb3/Unc13a/Lrrk2/Pclo/Drd2/Bsn	45
GO:0048813	BP	GO:0048813	dendrite morphogenesis	35/2014	182/23328	5.42227e-06	0.000691606	0.000544943	Prex2/Chrna7/Ppp1r9a/Dbn1/Tmem106b/Il1rapl1/Zfp365/Cdkl5/Sipa1l1/Nlgn3/Ptprz1/Dnm3/Hecw2/Nlgn1/Tet1/Trak2/Opa1/Caprin2/Tiam1/Arc/Fmn1/Hecw1/Btbd3/Nfatc4/Klf7/Ankrd27/Epha5/Tbc1d24/Akap5/Tanc2/Abl2/Zdhhc15/Sema3a/Robo1/Lrrk2	35
GO:0007178	BP	GO:0007178	transmembrane receptor protein serine/threonine kinase signaling pathway	58/2014	368/23328	5.46067e-06	0.000691606	0.000544943	Lnpep/Ppm1l/Glg1/Pakap/Sorl1/Ltbp4/Vsir/Flcn/Smad9/Slc39a5/Tgif2/Zc3h3/Pdpk1/Ldlrad4/Elapor2/Onecut1/Bmpr2/Tgfbr3l/Bmpr1a/Bmpr1b/Chrd/Tgfbr1/Pxn/Zic2/Msx1/Chrdl1/Zeb1/Usp9x/Trp53/Ltbp3/Dab2/Wfikkn2/Atoh8/Hipk2/Kcp/Itga3/Skil/Tdgf1/Acvr1c/Folr1/Egr1/Eng/Sostdc1/Spred3/Inha/Fos/Cdh5/Lrrc32/Nlk/Lef1/Hfe/Dusp15/Rbpms/Meg3/Hes1/Bmp6/Emilin1/Hivep1	58
GO:0032963	BP	GO:0032963	collagen metabolic process	25/2014	111/23328	6.83996e-06	0.000847188	0.000667531	Plod3/Vsir/Ctss/P3h3/P3h1/Idua/Pdgfrb/Vps33b/Tns2/Mmp11/Serpinh1/Mmp2/Mmp16/Mmp14/Mmp21/Eng/Mmp15/Col1a1/Ager/Tnxb/P3h2/Il6ra/Ucn/Fap/Emilin1	25
GO:0030534	BP	GO:0030534	adult behavior	35/2014	184/23328	6.97992e-06	0.000847188	0.000667531	Oprd1/Htr2a/Prex2/Kcnma1/Chrna7/Mafg/Mecp2/Trmt1l/Sez6/Pcdh17/Clcn3/Cacnb4/Idua/Slc1a2/Nlgn3/Homer2/Usp46/Fgf14/Sptbn2/Ppara/Cntnap2/Ctns/Bc1/Hipk2/Zic1/Drd1/Oprk1/Id2/Oprm1/Adh1/Abl2/Chrnb4/Tbce/Cartpt/Drd2	35
GO:0010976	BP	GO:0010976	positive regulation of neuron projection development	58/2014	372/23328	7.64626e-06	0.000909125	0.000716334	Ptbp1/Itpr1/Atp8a2/Stk24/Ppp1r9a/Adnp/Cbfa2t2/Mecp2/Scarf1/Dbn1/Gpc2/Nr3c1/Lrrc7/Tmem106b/Ntrk2/Fzd4/Il1rapl1/Sez6/P3h1/Bmpr2/Flna/Robo2/Cpne6/Cntn1/Cdkl5/Rims1/Nlgn3/Ptprz1/Nlgn1/Negr1/Tiam2/Creb3l2/Syt2/Camk1d/Epha3/Hgf/Opa1/Caprin2/Plxna2/Tiam1/Vegfa/Itga3/Bdnf/Skil/Ankrd27/Foxo6/Tbc1d24/Plxnb3/Akap5/Ikbkb/Abl2/Unc13a/Zdhhc15/Plxna4/Robo1/Cdh4/Cpne5/Tenm3	58
GO:0016079	BP	GO:0016079	synaptic vesicle exocytosis	29/2014	141/23328	8.81278e-06	0.000996644	0.000785294	Htr2a/Chrm2/Chrna7/Syt10/Stx1b/Rims4/Napb/Htr1b/Erc2/Cacnb4/Glra3/Rims1/Kcnh1/Nlgn1/Sptbn2/Syt2/Nrxn3/Stxbp5/Syde1/Adcy1/Snap23/Drd1/Stx2/Unc13c/Rims3/Unc13a/Lrrk2/Pclo/Drd2	29
GO:0051054	BP	GO:0051054	positive regulation of DNA metabolic process	39/2014	217/23328	8.84171e-06	0.000996644	0.000785294	Tnks/Hsf1/Hdac10/Ciz1/Kmt5c/Fam168a/Mecp2/Cdk2/Sirt6/Prkd2/Parm1/Fmn2/Pdgfrb/Ercc2/Pagr1a/Slx1b/Ddx39b/Mms19/Uimc1/Tnks2/Mrnip/Mre11a/Usp9x/Ddx11/Mapk15/Fgf2/Hgf/Crhr2/Vegfa/Parp3/Prkdc/Mlh1/Brca1/Clcf1/Eya4/Ppargc1a/Ptprc/Hmbox1/Egfr	39
GO:0001505	BP	GO:0001505	regulation of neurotransmitter levels	44/2014	257/23328	8.89555e-06	0.000996644	0.000785294	Htr2a/Chrm2/Chrna7/Ppp1r9a/Syt10/Stx1b/Aldh5a1/Cln3/Ntrk2/Rims4/Napb/Syn3/Slc29a4/Stxbp2/Htr1b/Erc2/Cacnb4/Slc1a2/Glra3/Rims1/Slc30a1/Gad2/Kcnh1/Nlgn1/Sptbn2/Syt2/Nrxn3/Mef2c/Stxbp5/Syde1/Adcy1/Snap23/Drd1/Doc2g/Stx2/Unc13c/Rims3/Itgb3/Unc13a/Slc5a7/Lrrk2/Slc6a9/Pclo/Drd2	44
GO:0060537	BP	GO:0060537	muscle tissue development	69/2014	470/23328	9.19643e-06	0.00101091	0.000796537	Nebl/Sema3c/Flcn/Myh6/Srpk3/Tbx2/Sin3b/Nr3c1/Myh10/Sirt6/Hdac7/Bmpr1a/Apc/Pdgfrb/Ccm2l/Hmg20b/Akap6/Ddx39b/Ppp1r13l/Usp19/Stac3/Mrtfb/Tgfbr1/Klhl40/Fhod3/Trip10/Erbb4/Myh11/Hspg2/Xk/Ppara/Pln/Xirp1/Nr4a1/Dll1/Fgf2/Ccn4/Sox6/Mef2c/Eln/Crhr2/Vegfa/Frs2/Megf10/Bdnf/Fzd7/Tbx3/Skil/Tdgf1/Rara/Egr1/Id2/Igf1/Eng/Stra6/Taz/Ppargc1a/Prkg1/Fos/Tbx1/Tnni3/Lef1/Meg3/Dmrta2/Nphs1/Cacna1s/Twist1/Vax1/Sik1	69
GO:0007613	BP	GO:0007613	memory	30/2014	149/23328	9.69649e-06	0.00104614	0.000824296	Eif4ebp2/Htr2a/Chrna7/Adnp/Mecp2/Atxn1l/Ntrk2/Idua/Plcb1/Scn2a/Camk4/Ctns/Arc/Lmx1a/Slc24a2/Adcy1/Nfatc4/Itga3/Grin2b/Bdnf/Drd1/Egr1/Igf2/Igf1/Foxo6/Musk/Npas4/Abca7/Itga5/Drd2	30
GO:0050919	BP	GO:0050919	negative chemotaxis	14/2014	44/23328	1.16993e-05	0.00123079	0.000969784	Sema3c/Itgav/Robo2/Slit3/Nrp2/Sema4b/Sema6c/Sema3d/Robo3/Itgb3/Sema3b/Sema3a/Plxna4/Robo1	14
GO:0014706	BP	GO:0014706	striated muscle tissue development	66/2014	447/23328	1.18304e-05	0.00123079	0.000969784	Nebl/Sema3c/Myh6/Srpk3/Tbx2/Sin3b/Nr3c1/Myh10/Sirt6/Hdac7/Bmpr1a/Apc/Pdgfrb/Ccm2l/Hmg20b/Akap6/Ddx39b/Ppp1r13l/Usp19/Stac3/Mrtfb/Tgfbr1/Klhl40/Fhod3/Trip10/Erbb4/Myh11/Hspg2/Xk/Ppara/Pln/Xirp1/Nr4a1/Dll1/Fgf2/Ccn4/Sox6/Mef2c/Eln/Crhr2/Vegfa/Frs2/Megf10/Bdnf/Fzd7/Tbx3/Skil/Tdgf1/Rara/Egr1/Id2/Igf1/Eng/Taz/Prkg1/Fos/Tbx1/Tnni3/Lef1/Meg3/Dmrta2/Nphs1/Cacna1s/Twist1/Vax1/Sik1	66
GO:0003007	BP	GO:0003007	heart morphogenesis	46/2014	277/23328	1.27605e-05	0.00127093	0.00100141	Mib1/Sema3c/Mks1/Myh6/Tbx6/Tbx2/Ptch1/Dvl2/Sirt6/Bmpr2/Flna/Robo2/Bmpr1a/Ccm2l/Slit3/Ppp1r13l/Mrtfb/Tgfbr1/Nos3/Cluap1/Nrp2/Msx1/Col2a1/Kat6a/Flrt2/Xirp1/Dll1/Trp53/Mef2c/Rbm15/Vegfa/Tbx3/Tead2/Rara/Folr1/Id2/Eng/Foxf1/Sox17/Tbx1/Tnni3/Zic3/Robo1/Hes1/Twist1/Fat4	46
GO:0060562	BP	GO:0060562	epithelial tube morphogenesis	59/2014	387/23328	1.2857e-05	0.00127093	0.00100141	Mib1/Tulp3/Mks1/Gna13/Sall1/Rarg/Tbx6/Tbx2/Ptch1/Nr3c1/Dvl2/Sirt6/Wnk4/Cdk20/Med12/Hnf1b/Etv4/Pxn/Cluap1/Zic2/Fzd3/Dll1/Pgr/Fgf2/Opa1/Fuz/Kif26b/Mef2c/Lama5/Rbm15/Mmp14/Fmn1/Alox12/Vegfa/Nfatc4/Tbx3/Tead2/Rara/Folr1/Tctn1/Cxcr2/Igf1/Eng/Foxf1/Sostdc1/Prkacb/Nkx3-1/Gli3/Sox17/Tbx1/Abl2/Esr1/Zic3/Lef1/Robo1/Col4a1/Hes1/Twist1/Fat4	59
GO:0043010	BP	GO:0043010	camera-type eye development	57/2014	370/23328	1.311e-05	0.00127093	0.00100141	Six5/Ring1/Atp8a2/Tulp3/Tcirg1/Rarg/Mdm1/Tbx2/Tgif2/Hipk1/Myh10/Ntrk2/Fzd4/Nhs/Shroom2/Bmpr2/Apc/Pdgfrb/Bmpr1b/Fat3/Cdk20/Clcn2/Aqp1/Slc4a5/Ppp1r13l/Tgfbr1/Nphp4/Lamb2/Rdh13/Zeb1/Dll1/Fgf2/Mfrp/Ctns/Ikzf1/Hipk2/Rho/Vegfa/Frs2/Skil/Rara/Grk1/Hps1/Stra6/Spred3/Gli3/Col8a2/Foxf2/Col4a1/Col8a1/Crybb3/Cacna1s/Twist1/Tenm3/Vax1/Egfr/Drd2	57
GO:0060840	BP	GO:0060840	artery development	24/2014	108/23328	1.31958e-05	0.00127093	0.00100141	Tbx2/Myh10/Bmpr2/Robo2/Bmpr1a/Pdgfrb/Akt3/Tgfbr1/Ndst1/Notch3/Kat6a/Fuz/Vegfa/Folr1/Eng/Foxf1/Nkx3-1/Stra6/Gli3/Tbx1/Robo1/Efemp2/Hes1/Cntrl	24
GO:0045860	BP	GO:0045860	positive regulation of protein kinase activity	65/2014	440/23328	1.3505e-05	0.00127093	0.00100141	Tenm1/Htr2a/Ern1/Chrna7/Ppp1r9a/Adnp/Traf7/Rptor/Arrb1/Ccny/Map2k3/Dvl2/Tlr9/Fzd4/Shc1/Cdc25b/Pik3cg/Pdpk1/Slc27a1/Adam8/Telo2/Pdgfrb/Inava/Akap6/Spag9/Card10/Tgfbr1/Map2k6/Cdkn1a/Pxn/Mrnip/Itga1/Mdfic/Ins2/Fgf2/Hgf/Dab2/Tiam1/Ajuba/Prlr/Grm5/Vegfa/Frs2/Tdgf1/Egr1/Ceacam1/Lpar2/Igf1/Mst1r/Cd86/Magi3/Ccnd3/Map4k2/Ager/Itgb3/Ace/Ptprc/Robo1/Il6ra/Ucn/Lrrk2/Cartpt/Egfr/Drd2/Fgd4	65
GO:0003002	BP	GO:0003002	regionalization	58/2014	379/23328	1.35251e-05	0.00127093	0.00100141	Mib1/Ring1/Tulp3/Sema3c/Mks1/Rarg/Tbx6/Hipk1/Ptch1/Dvl2/Bmpr2/Robo2/Bmpr1a/Apc/Bmpr1b/Chrd/Itgam/Cdk20/Med12/Hnf1b/Otx1/Tgfbr1/Otx2/Cluap1/Nrp2/Msx1/Foxg1/Pcgf2/Dll1/Fgf2/Trp53/Plxna2/Fuz/Mef2c/Arc/Hipk2/Frs2/C1qa/Tbx3/Tdgf1/Tctn1/Prkdc/Foxf1/Fezf2/Sostdc1/Nle1/Prkacb/Nkx3-1/Gli3/Sox17/Tbx1/Zic3/Lef1/Sema3a/Robo1/Dmrta2/Hes1/Ripply2	58
GO:0099504	BP	GO:0099504	synaptic vesicle cycle	40/2014	231/23328	1.69804e-05	0.00157028	0.00123728	Htr2a/Chrm2/Chrna7/Dnajc5/Syt10/Stx1b/Rims4/Napb/Pcdh17/Syn3/Clcn3/Htr1b/Erc2/Cacnb4/Glra3/4932438A13Rik/Rims1/Dnajc6/Nlgn3/Kcnh1/Dnm3/Fgf14/Nlgn1/Sptbn2/Syt2/Nrxn3/Stxbp5/Syde1/Adcy1/Snap23/Drd1/Stx2/Tbc1d24/Unc13c/Rims3/Unc13a/Lrrk2/Pclo/Drd2/Bsn	40
GO:0034329	BP	GO:0034329	cell junction assembly	63/2014	426/23328	1.75972e-05	0.00159273	0.00125497	Sh3bp1/Actn1/Grid2/Ppp1r9a/Adnp/Flcn/Itgav/Mecp2/Hipk1/Adgrl3/Slitrk4/Ntrk2/Add2/Il1rapl1/Pdpk1/Pcdh17/Gabrb2/Nptxr/Gabra1/Hdac7/Pcdhb16/Sipa1l1/Nlgn3/Dnm3/Nphp4/Pxn/Nlgn1/Sptbn2/Erbb4/Trpv4/Flrt2/Nrxn3/Cldn2/Epha3/Mef2c/Adgre5/Ajuba/Mmp14/Fmn1/Vegfa/Bdnf/Cldn3/Cdh7/Enpp2/Fam107a/Lingo2/Cntn5/Musk/Cdh18/Amigo3/Ikbkb/Itgb3/Cdh5/Ace/Npas4/Phldb2/Dst/Itga5/Pclo/Rhod/Pkp1/Pkp3/Bsn	63
GO:0032252	BP	GO:0032252	secretory granule localization	9/2014	20/23328	1.82247e-05	0.00159273	0.00125497	Kif5a/Kif5b/Mecp2/Pik3cg/Kif1b/Trim46/Myo5a/Map2/Tanc2	9
GO:0018209	BP	GO:0018209	peptidyl-serine modification	55/2014	357/23328	1.84135e-05	0.00159273	0.00125497	Uhmk1/Tnks/Oprd1/Tenm1/Dyrk2/Ern1/Chrna7/Mapk7/Pkn3/Mapk12/Rptor/Arrb1/Plk1/Dmpk/Hipk1/Bag4/Cdk2/Ntrk2/Epm2a/Pdpk1/Prkd2/Smyd3/Hipk3/Ikbke/Ttbk2/Mlxipl/Akt3/Tgfbr1/Poglut2/Camk4/Camk1d/Akap9/Hgf/Caprin2/Hipk2/Vegfa/Fnip1/Rps6ka5/Bdnf/Tdgf1/Bgn/Drd1/Prkdc/Galnt3/Inpp5j/Ikbkb/Nlk/Galnt13/Mamdc2/Ucn/Clk1/Lrrk2/Stk38/Dclk3/Egfr	55
GO:0031076	BP	GO:0031076	embryonic camera-type eye development	13/2014	40/23328	1.8509e-05	0.00159273	0.00125497	Tulp3/Rarg/Tbx2/Hipk1/Cdk20/Ppp1r13l/Zeb1/Hipk2/Frs2/Rara/Stra6/Foxf2/Twist1	13
GO:0060485	BP	GO:0060485	mesenchyme development	46/2014	281/23328	1.859e-05	0.00159273	0.00125497	Sema3c/Tbx2/Exoc4/Loxl3/Ldlrad4/Bmpr2/Flna/Tgfbr3l/Robo2/Bmpr1a/Tgfbr1/Nos3/Fendrr/Usf3/Trip10/Hpn/Erbb4/Nrp2/Zic2/Msx1/Epha3/Fuz/Dab2/Tiam1/Mef2c/Lama5/Sema4b/Vegfa/Tead2/Folr1/Sema6c/Sema3d/Eng/Foxf1/Spred3/Col1a1/Ager/Tbx1/Sema3b/Lef1/Sema3a/Robo1/Phldb2/Hes1/Twist1/Phldb1	46
GO:0099519	BP	GO:0099519	dense core granule cytoskeletal transport	7/2014	12/23328	1.89804e-05	0.00160261	0.00126275	Kif5a/Kif5b/Mecp2/Kif1b/Trim46/Map2/Tanc2	7
GO:0035051	BP	GO:0035051	cardiocyte differentiation	33/2014	177/23328	1.94061e-05	0.00161515	0.00127263	Nebl/Sema3c/Myh6/Tbx2/Nr3c1/Myh10/Rest/Pdgfrb/Akap6/Ddx39b/Fhod3/Trip10/Myh11/Ppara/Xirp1/Dll1/Ccn4/Sox6/Mef2c/Vegfa/Frs2/Fzd7/Tbx3/Tdgf1/Rara/Folr1/Igf1/Sox17/Prkg1/Hes1/Twist1/Egfr/Sik1	33
GO:0015711	BP	GO:0015711	organic anion transport	67/2014	463/23328	1.97422e-05	0.00161997	0.00127644	Slc36a4/Plscr3/Atp8a2/Sstr4/Xkr7/Slc4a4/Slc7a10/Nr3c1/Lrrc8c/Cln3/Abcd1/Ntrk2/Slc26a6/Irs2/Epm2a/Slc7a2/Mfsd10/Slc16a14/Slc27a1/Slc25a42/Htr1b/Cacnb4/Slc1a2/Slc4a5/Abcd4/Slc5a6/Map2k6/Slc16a11/Slco4c1/Slc38a3/Xkr4/Xk/Slc16a8/Slc16a2/Slc1a5/Slco1c1/Ctns/Slc4a2/Abca1/Cltrn/Llgl2/Slco1a5/Grin2b/Bdnf/Sfxn2/Slc7a6/Pla2r1/Atp8a1/Folr1/Ano3/Plscr2/Slc7a14/Slc22a8/Tnfaip8l3/Abca4/Stra6/Prkg1/Slc25a32/Spx…	67
GO:0072001	BP	GO:0072001	renal system development	52/2014	333/23328	2.11606e-05	0.00171225	0.00134914	C1galt1/Flcn/Sall1/Smad9/Ptch1/Glis2/Pygo1/Robo2/Apc/Pdgfrb/Wnk4/Aqp1/Hnf1b/Tgfbr1/Tns2/Lamb2/Erbb4/Notch3/Dll1/Fgf2/Kif26b/Mef2c/Lama5/Anks6/Fmn1/Vegfa/Itga3/Bdnf/Pcsk9/Rara/Egr1/Id2/Cxcr2/Foxf1/Gsta3/Nle1/Vcan/Nkx3-1/Stra6/Gli3/Sox17/Itgb3/Ace/Robo1/Il6ra/Col4a1/Lrrk2/Hes1/Bmp6/Cntrl/Gcnt1/Fat4	52
GO:0007626	BP	GO:0007626	locomotory behavior	43/2014	258/23328	2.20207e-05	0.00175743	0.00138475	Oprd1/Strn/Prex2/Kcnma1/Mecp2/Ankfn1/Ncoa2/Adcy5/Dbn1/Trmt1l/Adgrl3/Fzd4/Sez6/Slc22a5/Clcn3/Cacnb4/Idua/Lsamp/Fgf14/Myo5a/Negr1/Ctns/Lmx1a/Bc1/Grm5/Hipk2/Zic1/Drd1/Egr1/Oprk1/Id2/Fezf2/Gpr52/Oprm1/Abl2/Vps13a/Nav2/Chrnb4/Tbce/Slc4a10/Lrrk2/Penk/Drd2	43
GO:0031589	BP	GO:0031589	cell-substrate adhesion	54/2014	351/23328	2.27252e-05	0.00178915	0.00140974	Megf9/Itgb8/Actn1/Mkln1/Itgav/Dbn1/Itga10/Fzd4/Atrn/Pdpk1/Adam8/Onecut1/Flna/Nexmif/Myadm/Rin2/Sorbs3/Ptprz1/Ccl28/Lamb2/Sned1/Pxn/Itga1/Edil3/Epha3/Bcam/Fbln2/Dab2/Tiam1/Lama5/Ajuba/Nid2/Mmp14/Fmn1/Vegfa/Utrn/Itga3/Fzd7/Tdgf1/Radil/Enpp2/Fam107a/Foxf1/Dmp1/Col13a1/Col5a3/Col1a1/Itgb3/Tnxb/Phldb2/Col8a1/Itga5/Emilin1/Rhod	54
GO:0051146	BP	GO:0051146	striated muscle cell differentiation	50/2014	317/23328	2.30516e-05	0.00179065	0.00141092	Nebl/Dmpk/Myh6/Nr3c1/Myh10/Ankrd23/Tmod2/Cacnb4/Neurl2/Pdgfrb/Smyd3/Akap6/Ddx39b/Spag9/Stac3/Flt3l/Klhl40/Fhod3/Trip10/Myh11/Xk/Msx1/Ppara/Ins2/Sort1/Xirp1/Dll1/Ccn4/Sox6/Ehd2/Mef2c/Wfikkn2/Ptgfrn/Mmp14/Vegfa/Frs2/Bdnf/Fzd7/Tbx3/Tdgf1/Rara/Igf2/Igf1/Prkg1/Tbx1/Nphs1/Lmod1/Nek5/Cacna1s/Sik1	50
GO:0030902	BP	GO:0030902	hindbrain development	32/2014	171/23328	2.38446e-05	0.00182788	0.00144025	Nr2c2/Grid2/Smad9/Mecp2/Myh10/Socs7/Fzd4/Sez6/Atrn/Flna/Zfp365/Cntn1/Hnf1b/Ttbk2/Otx1/Otx2/Sptbn2/Coq8b/Usp9x/Dll1/Fgf2/Trp53/Plxna2/Lmx1a/Pantr2/Igf1/Abl2/Nav2/Lef1/Rora/Lhx5/Hes1	32
GO:0043534	BP	GO:0043534	blood vessel endothelial cell migration	25/2014	119/23328	2.45088e-05	0.0018544	0.00146115	Sh3bp1/Map2k3/Mecp2/Amot/Pdpk1/Prkd2/Adam8/Pik3r3/Hdac7/Akt3/Card10/Nos3/Nr4a1/Fgf2/Mef2c/Alox12/Vegfa/Tdgf1/Tbxa2r/Igf2/Igf1/Mmrn2/Cdh5/Pik3c2a/Robo1	25
GO:0001822	BP	GO:0001822	kidney development	50/2014	318/23328	2.51023e-05	0.00187495	0.00147734	C1galt1/Flcn/Sall1/Smad9/Ptch1/Glis2/Pygo1/Robo2/Apc/Pdgfrb/Wnk4/Aqp1/Hnf1b/Tgfbr1/Tns2/Lamb2/Erbb4/Notch3/Dll1/Fgf2/Kif26b/Mef2c/Lama5/Anks6/Fmn1/Vegfa/Itga3/Bdnf/Pcsk9/Rara/Egr1/Id2/Cxcr2/Gsta3/Nle1/Vcan/Nkx3-1/Stra6/Gli3/Sox17/Itgb3/Ace/Robo1/Il6ra/Lrrk2/Hes1/Bmp6/Cntrl/Gcnt1/Fat4	50
GO:0045995	BP	GO:0045995	regulation of embryonic development	27/2014	134/23328	2.60964e-05	0.00192453	0.00151641	Nr2c2/Tulp3/Mks1/Mapk7/Tbx2/Tgif2/Dvl2/Amot/Bmpr1a/Myadm/Cdk20/Plcb1/Otx2/Fzd3/E4f1/Dll1/Fuz/Lama5/Fzd7/Col5a2/Igf1/Prkacb/Gli3/Sox17/Phldb2/Hes1/Phldb1	27
GO:0051052	BP	GO:0051052	regulation of DNA metabolic process	57/2014	379/23328	2.66609e-05	0.00194158	0.00152984	Tnks/Hsf1/Hdac10/Ciz1/Kmt5c/Flcn/Fam168a/Mecp2/Cdk2/Sirt6/Prkd2/Parm1/Bmpr2/Fmn2/Zfp365/Dcp2/Pdgfrb/Cdk9/Ercc2/Pagr1a/Slx1b/Ddx39b/Fignl2/H1f4/Recql5/Mms19/Uimc1/Tnks2/Cdkn1a/Tet1/Mrnip/Mre11a/Usp9x/Ddx11/Mapk15/Fgf2/Trp53/Hgf/Crhr2/Vegfa/Dach1/Rad52/Parp3/Prkdc/Mlh1/Kcnq1ot1/Brca1/Clcf1/Eya4/Ftx/Polq/Ppargc1a/Ptprc/Hmbox1/H1f2/Twist1/Egfr	57
GO:0050890	BP	GO:0050890	cognition	52/2014	336/23328	2.71268e-05	0.00195112	0.00153736	Eif4ebp2/Htr2a/Shc3/Chrna7/Adnp/Mecp2/Cln3/Atxn1l/Aff2/Ntrk2/Prrt1/Epm2a/Tmod2/Idua/Plcb1/Nlgn3/Ptprz1/Grpr/Scn2a/Camk4/Mme/Cntnap2/Ctns/Mef2c/Arc/Lmx1a/Slc24a2/Adcy1/Nsun5/Grm5/Nfatc4/Itga3/Grin2b/Bdnf/Atp8a1/Drd1/Egr1/Oprk1/Igf2/Igf1/Fam107a/Foxo6/Stra6/Musk/Ager/Abl2/Npas4/Ucn/Abca7/Itga5/Egfr/Drd2	52
GO:0048562	BP	GO:0048562	embryonic organ morphogenesis	51/2014	328/23328	2.84119e-05	0.00201863	0.00159056	Mib1/Atp8a2/Tulp3/Sall1/Rarg/Tbx6/Tbx2/Hipk1/Dvl2/Rest/Mfap2/Med12/Hnf1b/Otx1/Tgfbr1/Otx2/Ndst1/Hpn/Cluap1/Hspg2/Fzd3/Msx1/Col2a1/Zeb1/Foxg1/Pcgf2/Dll1/Fuz/Mef2c/Mmp16/Pdzd7/Mmp14/Hipk2/Frs2/Tbx3/Tead2/Folr1/Id2/Eng/Foxf1/Stra6/Eya4/Tcf7/Gli3/Sox17/Rpl38/Tbx1/Zic3/Foxf2/Hes1/Twist1	51
GO:0006836	BP	GO:0006836	neurotransmitter transport	41/2014	245/23328	3.0671e-05	0.00215288	0.00169634	Htr2a/Sv2c/Chrm2/Chrna7/Ppp1r9a/Syt10/Stx1b/Ntrk2/Rims4/Napb/Syn3/Slc29a4/Stxbp2/Htr1b/Erc2/Cacnb4/Slc1a2/Glra3/Rims1/Slc30a1/Kcnh1/Nlgn1/Sptbn2/Syt2/Nrxn3/Mef2c/Stxbp5/Syde1/Adcy1/Snap23/Drd1/Doc2g/Stx2/Unc13c/Rims3/Itgb3/Unc13a/Lrrk2/Slc6a9/Pclo/Drd2	41
GO:0003279	BP	GO:0003279	cardiac septum development	26/2014	128/23328	3.15636e-05	0.00218916	0.00172493	Sema3c/Mks1/Sall1/Tbx2/Myh10/Bmpr2/Robo2/Bmpr1a/Slit3/Tgfbr1/Nos3/Ndst1/Nrp2/Trp53/Fuz/Rbm15/Frs2/Tbx3/Rara/Id2/Eng/Stra6/Tbx1/Robo1/Hes1/Cntrl	26
GO:0050773	BP	GO:0050773	regulation of dendrite development	35/2014	197/23328	3.20388e-05	0.00219598	0.00173029	Ppp1r9a/Mecp2/Dbn1/Nr3c1/Tmem106b/Ntrk2/Il1rapl1/Sez6/Camsap2/Cdkl5/Fat3/Sipa1l1/Nlgn3/Ptprz1/Dnm3/Hecw2/Nlgn1/Camk1d/Opa1/Caprin2/Tiam1/Mef2c/Arc/Hecw1/Fstl4/Nfatc4/Ankrd27/Foxo6/Tbc1d24/Akap5/Tanc2/Zdhhc15/Robo1/Csmd3/Lrrk2	35
GO:0048638	BP	GO:0048638	regulation of developmental growth	60/2014	409/23328	3.50768e-05	0.00237625	0.00187233	Atp8a2/Hsf1/Sema3c/Adnp/Ulk2/Myh6/Tbx2/Mecp2/Wwc2/Ptch1/Dbn1/Nr3c1/Atrn/Bmpr2/Cpne6/Bmpr1a/Apc/Cdkl5/Plcb1/Rims1/Hnf1b/Trim46/Akap6/Ddx39b/Spag9/Tgfbr1/Tnks2/Cdkn1a/Dusp6/Trip10/Mbd5/Erbb4/Ankrd26/Ppara/Syt2/Dll1/Fgf2/Ccn4/Map2/Mef2c/Ikzf1/Sgip1/Sema4b/Vegfa/Fstl4/Bdnf/Sema6c/Sema3d/Prkdc/Arhgap4/Igf2/Igf1/Musk/Sema3b/Unc13a/Sema3a/Plxna4/Cdh4/Cpne5/Drd2	60
GO:0008212	BP	GO:0008212	mineralocorticoid metabolic process	7/2014	13/23328	3.80475e-05	0.00254787	0.00200756	Kcnma1/Rest/Clcn2/Dab2/Cacna1h/Bmp6/Cyp21a1	7
GO:0001558	BP	GO:0001558	regulation of cell growth	63/2014	438/23328	4.14253e-05	0.00274254	0.00216095	Tchp/Sema3c/Adnp/Rptor/Flcn/Ulk2/Mecp2/Dbn1/Nr3c1/P3h1/Epm2a/Smarca2/Bmpr2/Brat1/Cpne6/Cdkl5/Cdc73/4932438A13Rik/Rims1/Slit3/Trim46/Akap6/Ddx39b/Spag9/Ptch2/Tgfbr1/Cdkn1a/Atad3a/Trip10/Hpn/Foxk1/Msx1/Ppara/Syt2/Trp53/Ccn4/Minar1/Caprin2/Map2/Dab2/Lmx1a/Sfn/Mmp14/Sema4b/Vegfa/Fstl4/Bdnf/Sema6c/Sema3d/Arhgap4/Igf1/Fam107a/Sox17/Il3ra/Sema3b/Unc13a/Lef1/Sema3a/Plxna4/Cdh4/Ucn/Cpne5/Egfr	63
GO:0010921	BP	GO:0010921	regulation of phosphatase activity	25/2014	123/23328	4.39484e-05	0.00287485	0.0022652	Mgat5/Mtmr9/Tmem132d/Ell/Lmtk3/Bag4/Epm2a/Plek/Pdgfrb/Marf1/Csrnp3/Dlg2/Hpn/Itga1/Mef2c/Slc39a10/Sfi1/Rbm26/Slc7a14/Vcan/Pcdh11x/Arfgef3/Ikbkb/Ptprc/Drd2	25
GO:1901214	BP	GO:1901214	regulation of neuron death	56/2014	377/23328	4.44106e-05	0.00287485	0.0022652	Cbl/Foxo3/Itpr1/Hsf1/Kcnma1/Sorl1/Chrna7/Grid2/Gba/Dnajc5/Adnp/Ssh1/Arrb1/Mecp2/Nr3c1/Cln3/Rest/Ntrk2/Nrbp2/Pdpk1/Adam8/Gabrb2/Hdac7/Rel/Itgam/Ptprz1/Mybl2/Itga1/Ppara/Trp53/Mef2c/Hipk2/Vegfa/Nfatc4/C1qa/Cpeb4/Ncoa7/Grin2b/Bdnf/Pcsk9/Egr1/Igf1/Casp6/Clcf1/Musk/Tbc1d24/Ppargc1a/Fos/Ager/Ikbkb/Esr1/Ccl12/Elk1/Ucn/Lrrk2/Mt1	56
GO:0010876	BP	GO:0010876	lipid localization	60/2014	413/23328	4.67048e-05	0.00299013	0.00235604	Plscr3/Atp8a2/Sstr4/Spns1/Cds2/Xkr7/Itgav/Gramd1a/Ptch1/Cln3/Abcd1/Stard4/Fzd4/Irs2/Slc27a1/Dennd5b/Abca9/Nrip1/Pdzd8/4932438A13Rik/Ikbke/Abcd4/Map2k6/Ecrg4/Xkr4/Ppara/Mfsd2b/Slco1c1/Abca1/Dab2/Abca6/Slco1a5/Lrp10/Pla2r1/Acvr1c/Pcsk9/Atp8a1/Npc1l1/Zc3h12a/Abca5/Ano3/Plscr2/Pon1/Esyt3/Tnfaip8l3/Abca4/Nkx3-1/Stra6/Spx/Itgb3/Ace/Ttc39b/Pnlip/Lbp/Pltp/Smim22/Pla2g4c/Bmp6/Abca7/Drd2	60
GO:0007179	BP	GO:0007179	transforming growth factor beta receptor signaling pathway	31/2014	169/23328	4.72786e-05	0.00299397	0.00235906	Glg1/Ltbp4/Flcn/Smad9/Pdpk1/Ldlrad4/Onecut1/Tgfbr3l/Bmpr1b/Tgfbr1/Pxn/Zeb1/Usp9x/Trp53/Ltbp3/Dab2/Wfikkn2/Hipk2/Itga3/Skil/Tdgf1/Acvr1c/Folr1/Eng/Spred3/Fos/Cdh5/Lrrc32/Nlk/Dusp15/Emilin1	31
GO:0048738	BP	GO:0048738	cardiac muscle tissue development	42/2014	258/23328	4.79576e-05	0.00300431	0.00236721	Nebl/Myh6/Tbx2/Sin3b/Nr3c1/Myh10/Sirt6/Bmpr1a/Apc/Pdgfrb/Ccm2l/Akap6/Ddx39b/Ppp1r13l/Mrtfb/Tgfbr1/Fhod3/Trip10/Erbb4/Myh11/Hspg2/Ppara/Pln/Xirp1/Dll1/Fgf2/Ccn4/Sox6/Mef2c/Vegfa/Frs2/Fzd7/Tbx3/Tdgf1/Rara/Id2/Igf1/Eng/Taz/Prkg1/Tnni3/Sik1	42
GO:1904062	BP	GO:1904062	regulation of cation transmembrane transport	54/2014	361/23328	4.97492e-05	0.00308339	0.00242952	Rasgrf2/Tcirg1/Kif5b/Ctss/Prrt1/Tlr9/Pik3cg/Pdpk1/Flna/Cacnb4/Lime1/Wnk4/Plcb1/Kcne2/Slc30a1/Akap6/Stac3/Nlgn3/Fgf14/Hecw2/Nlgn1/Ubash3b/Myo5a/Wnk3/Ahnak/Pln/Akap9/Ank3/Mef2c/Cltrn/Arc/Fxyd5/Ank2/Hecw1/Pcsk9/Drd1/Oprk1/Gsg1l/Scn4b/Oprm1/Kcns1/Ppargc1a/Prkg1/Ager/Ikbkb/Itgb3/Pik3c2a/Dpp10/Slc43a1/F2rl3/Twist1/Slc6a9/Kcnj2/Drd2	54
GO:0042446	BP	GO:0042446	hormone biosynthetic process	15/2014	56/23328	5.6441e-05	0.00346132	0.0027273	Nr3c1/Dhcr7/Rest/Bmpr1b/Clcn2/Dab2/Dio2/Egr1/Igf2/Igf1/Cacna1h/Ppargc1a/Hfe/Bmp6/Cyp21a1	15
GO:0050807	BP	GO:0050807	regulation of synapse organization	44/2014	277/23328	5.84776e-05	0.00354886	0.00279628	Chrna7/Grid2/Ppp1r9a/Adnp/Ssh1/Dmpk/Mecp2/Dbn1/Myh10/Cln3/Adgrl3/Slitrk4/Ntrk2/Rims4/Il1rapl1/Nptxr/Cdkl5/Frmpd4/Sipa1l1/Nlgn3/Dnm3/Nlgn1/Nrp2/Ins2/Flrt2/Opa1/Caprin2/Tiam1/Igsf9/Mef2c/Arc/Adgre5/Nfatc4/Grin2b/Bdnf/Lingo2/Musk/Rims3/Amigo3/Tanc2/Dgkb/Zdhhc15/Lrrk2/Drd2	44
GO:0006700	BP	GO:0006700	C21-steroid hormone biosynthetic process	8/2014	18/23328	6.04235e-05	0.00362915	0.00285954	Rest/Clcn2/Dab2/Egr1/Cacna1h/Ppargc1a/Bmp6/Cyp21a1	8
GO:0045055	BP	GO:0045055	regulated exocytosis	42/2014	261/23328	6.29524e-05	0.00374245	0.00294882	Htr2a/Chrm2/Chrna7/Syt10/Stx1b/Pld2/Rest/Rims4/Napb/Pdpk1/Stxbp2/Htr1b/Erc2/Cacnb4/Glra3/Plek/Itgam/Rims1/Kcnh1/Arhgap17/Nlgn1/Sptbn2/Syt2/Nrxn3/Rab11fip2/Cltrn/Stxbp5/Syde1/Adcy1/Snap23/Drd1/Syt15/Milr1/Foxf1/Stx2/Unc13c/Rims3/Cacna1h/Unc13a/Lrrk2/Pclo/Drd2	42
GO:0001667	BP	GO:0001667	ameboidal-type cell migration	61/2014	427/23328	6.64179e-05	0.00388011	0.00305729	Epb41l4b/Sh3bp1/Sema3c/Pkn3/Itgav/Map2k3/Mecp2/Bag4/Cln3/Ptpn23/Amot/Pdpk1/Prkd2/Adam8/Bmpr2/Pik3r3/Hdac7/Rin2/Aqp1/Akt3/Card10/Tgfbr1/Nos3/Pxn/Erbb4/Nrp2/Nr4a1/Fgf2/Mef2c/Lama5/Atoh8/Syde1/Alox12/Sema4b/Vegfa/Acta2/Itga3/Tdgf1/Acvr1c/Folr1/Sema6c/Tbxa2r/Ceacam1/Zc3h12a/Sema3d/Enpp2/Arhgap4/Igf2/Igf1/Mmrn2/Sox17/Ager/Tbx1/Itgb3/Cdh5/Pik3c2a/Sema3b/Sema3a/Robo1/Fap/Twist1	61
GO:0043542	BP	GO:0043542	endothelial cell migration	36/2014	212/23328	6.65999e-05	0.00388011	0.00305729	Sh3bp1/Itgav/Map2k3/Mecp2/Amot/Pdpk1/Prkd2/Adam8/Bmpr2/Pik3r3/Hdac7/Rin2/Akt3/Card10/Tgfbr1/Nos3/Pxn/Nr4a1/Fgf2/Mef2c/Atoh8/Alox12/Vegfa/Tdgf1/Tbxa2r/Ceacam1/Zc3h12a/Igf2/Igf1/Mmrn2/Ager/Itgb3/Cdh5/Pik3c2a/Robo1/Fap	36
GO:0032253	BP	GO:0032253	dense core granule localization	7/2014	14/23328	7.04096e-05	0.00402163	0.00316879	Kif5a/Kif5b/Mecp2/Kif1b/Trim46/Map2/Tanc2	7
GO:1901950	BP	GO:1901950	dense core granule transport	7/2014	14/23328	7.04096e-05	0.00402163	0.00316879	Kif5a/Kif5b/Mecp2/Kif1b/Trim46/Map2/Tanc2	7
GO:0018105	BP	GO:0018105	peptidyl-serine phosphorylation	50/2014	331/23328	7.22176e-05	0.00405071	0.00319171	Uhmk1/Tnks/Oprd1/Tenm1/Dyrk2/Ern1/Chrna7/Mapk7/Pkn3/Mapk12/Rptor/Arrb1/Plk1/Dmpk/Hipk1/Bag4/Cdk2/Ntrk2/Epm2a/Pdpk1/Prkd2/Smyd3/Hipk3/Ikbke/Ttbk2/Mlxipl/Akt3/Tgfbr1/Camk4/Camk1d/Akap9/Hgf/Caprin2/Hipk2/Vegfa/Fnip1/Rps6ka5/Bdnf/Tdgf1/Drd1/Prkdc/Inpp5j/Ikbkb/Nlk/Ucn/Clk1/Lrrk2/Stk38/Dclk3/Egfr	50
GO:0098656	BP	GO:0098656	anion transmembrane transport	37/2014	221/23328	7.23093e-05	0.00405071	0.00319171	Slc36a4/Slc26a2/Lrrc8b/Slc7a10/Lrrc8c/Abcd1/Irs2/Epm2a/Slc7a2/Slc27a1/Slc25a42/Gabrb2/Clcn3/Gabra1/Slc1a2/Glra3/Xpr1/Abcd4/Slc5a6/Slc12a4/Slc38a3/Slc16a2/Slc1a5/Slc12a7/Cltrn/Grm5/Clcn1/Slc7a6/Folr1/Ano3/Stra6/Ano1/Slc25a32/Emb/Slc43a1/Slc13a4/Slc6a9	37
GO:0048660	BP	GO:0048660	regulation of smooth muscle cell proliferation	30/2014	165/23328	7.35569e-05	0.00408136	0.00321586	Sf1/Ern1/Shc1/Htr1b/Bmpr1a/Pdgfrb/Ddx39b/Nos3/Cdkn1a/Npr1/Notch3/Fgf2/Trp53/Ccn4/Mef2c/Mmp2/Alox12/Vegfa/Frs2/Egr1/Prkdc/Id2/Igf1/Ppargc1a/Prkg1/Ager/Itgb3/Esr1/Il6ra/Egfr	30
GO:0006936	BP	GO:0006936	muscle contraction	46/2014	298/23328	8.17124e-05	0.0044911	0.00353871	Htr2a/Atp8a2/Kcnma1/Chrm2/Dmpk/Myh6/Tbx2/Map2k3/Dbn1/Shc1/Flna/Tmod2/Kcne2/Akap6/Ppp1r13l/Stac3/Map2k6/Myh11/Pln/Smtn/Gucy1a1/Tpcn2/Clcn1/Ank2/Acta2/Myom1/Tbx3/Drd1/Myl4/Tbxa2r/Zc3h12a/Scn4b/Htr1d/Taz/Cacna1h/Prkg1/Spx/Tnni3/Chrnb4/Ucn/Lmod1/Cacna1s/Kcnd3/Kcnj2/Drd2/Ctnna3	46
GO:0035329	BP	GO:0035329	hippo signaling	11/2014	34/23328	8.51368e-05	0.00461554	0.00363676	Mob1a/Tead3/Wtip/Mob1b/Map2k3/Wwc2/Amot/Nek8/Ajuba/Tead2/Fat4	11
GO:0009952	BP	GO:0009952	anterior/posterior pattern specification	38/2014	231/23328	8.5561e-05	0.00461554	0.00363676	Mib1/Ring1/Tulp3/Sema3c/Rarg/Tbx6/Hipk1/Bmpr2/Bmpr1a/Apc/Med12/Hnf1b/Otx1/Tgfbr1/Otx2/Msx1/Pcgf2/Dll1/Trp53/Plxna2/Fuz/Arc/Hipk2/Frs2/Tbx3/Tdgf1/Prkdc/Foxf1/Fezf2/Nle1/Nkx3-1/Gli3/Sox17/Tbx1/Zic3/Lef1/Hes1/Ripply2	38
GO:0070372	BP	GO:0070372	regulation of ERK1 and ERK2 cascade	47/2014	308/23328	9.13958e-05	0.00487313	0.00383972	Htr2a/Sstr4/Chrna7/Traf7/Arrb1/Flcn/Thpo/Garem1/Dnajc27/Shc1/Prkd2/Dstyk/Havcr2/Pdgfrb/Eif3a/Dusp6/Erbb4/Ankrd26/Trpv4/Fgf2/Nod1/Dab2/Tiam1/Crhr2/Vegfa/Acta2/Frs2/Gpr55/Rara/Denn2b/Igf1/Tnfaip8l3/Clcf1/Spred3/Oprm1/Ager/Abl2/Itgb3/Esr1/Ptprc/Ccl12/Dusp15/Camk2n1/Abca7/Emilin1/Egfr/Drd2	47
GO:0042391	BP	GO:0042391	regulation of membrane potential	63/2014	450/23328	9.23438e-05	0.00487313	0.00383972	Oprd1/Kcnq3/Kcnma1/Kcnh5/Chrna7/Rgs7bp/Grid2/Gba/Ppp1r9a/Ssh1/Kif5b/Stx1b/Slc4a4/Dmpk/Mecp2/Dbn1/Cln3/Abcd1/Ntrk2/Rims4/Sez6/Gabrb2/Flna/Cacnb4/Gabra1/Glra3/Rims1/Kcne2/Akap6/Nlgn3/Kcnh1/Kcnk6/Fgf14/Nlgn1/Scn2a/Xirp1/Akap9/Ctns/Ank3/Mef2c/Atpif1/Clcn1/Alox12/Ank2/Grin2b/Bdnf/Scn3a/Drd1/Scn4b/Nalcn/Hcn3/Tbc1d24/Rims3/Oprm1/Cacna1h/Ano1/Npas4/Usp53/Chrnb4/Lrrk2/Kcnd3/Kcnj2/Ctnna3	63
GO:0198738	BP	GO:0198738	cell-cell signaling by wnt	61/2014	432/23328	9.28454e-05	0.00487313	0.00383972	Tnks/Tbl1x/Foxo3/Strn/Calcoco1/Mks1/Sall1/Ccny/Lmbr1l/Dvl2/Ptpn23/Pygo1/Fzd4/Epm2a/Jrk/Apc/Zbtb33/Cdc73/Med12/Tle2/Hnf1b/Ptpru/Cdh3/Nphp4/Tnks2/Prkaa2/Usp34/Mdfic/Fzd3/Ins2/Fgf2/Cdk14/Ccn4/Caprin2/Tmem131l/Fuz/Dab2/Tiam1/Lmx1a/Nfatc4/Itga3/Fzd7/Folr1/Egr1/Sostdc1/Nle1/Tcf7/Oprm1/Gli3/Col1a1/Sox17/Dkkl1/Abl2/Nlk/Lef1/Lypd6/Lrrk2/Cela1/Egfr/Notum/Drd2	61
GO:0010566	BP	GO:0010566	regulation of ketone biosynthetic process	8/2014	19/23328	9.64723e-05	0.00496969	0.00391581	Rest/Clcn2/Dab2/Egr1/Ppargc1a/Prkg1/Dkkl1/Bmp6	8
GO:0032352	BP	GO:0032352	positive regulation of hormone metabolic process	8/2014	19/23328	9.64723e-05	0.00496969	0.00391581	Hpn/Slco1c1/Dab2/Egr1/Igf2/Igf1/Ppargc1a/Bmp6	8
GO:0003148	BP	GO:0003148	outflow tract septum morphogenesis	10/2014	29/23328	9.72442e-05	0.00496969	0.00391581	Sema3c/Tbx2/Bmpr2/Robo2/Bmpr1a/Nrp2/Rara/Eng/Tbx1/Robo1	10
GO:0070997	BP	GO:0070997	neuron death	59/2014	416/23328	0.000106162	0.00532242	0.00419373	Cbl/Foxo3/Itpr1/Hsf1/Kcnma1/Sorl1/Chrna7/Grid2/Gba/Dnajc5/Adnp/Ssh1/Arrb1/Mecp2/Nr3c1/Cln3/Rest/Ntrk2/Nrbp2/Pdpk1/Adam8/Gabrb2/Adarb1/Hdac7/Rel/Itgam/Ptprz1/Mybl2/Scn2a/Itga1/Ppara/Trp53/Mef2c/Hipk2/Vegfa/Nfatc4/C1qa/Cpeb4/Ncoa7/Grin2b/Bdnf/Pcsk9/Egr1/Igf1/Casp6/Clcf1/Musk/Tbc1d24/Ppargc1a/Fos/Ager/Ikbkb/Esr1/Ccl12/Elk1/Usp53/Ucn/Lrrk2/Mt1	59
GO:0048588	BP	GO:0048588	developmental cell growth	42/2014	267/23328	0.000106395	0.00532242	0.00419373	Sema3c/Adnp/Ulk2/Rarg/Mecp2/Dbn1/Nr3c1/Sirt6/Bmpr2/Cpne6/Cdkl5/Rims1/Slit3/Trim46/Akap6/Ddx39b/Spag9/Nlgn3/Lamb2/Trip10/Nrp2/Ppara/Syt2/Usp9x/Ccn4/Map2/Tiam1/Sema4b/Vegfa/Fstl4/Bdnf/Sema6c/Sema3d/Arhgap4/Igf1/Prkg1/Sema3b/Unc13a/Sema3a/Plxna4/Cdh4/Cpne5	42
GO:0006476	BP	GO:0006476	protein deacetylation	21/2014	100/23328	0.000106887	0.00532242	0.00419373	Tbl1x/Rcor1/Hdac10/Tppp/Sin3b/Rest/Sirt6/Prkd2/Flna/Akap8l/Hdac7/Sirt4/Nek3/Mier2/Ndst1/Prkaa2/Trp53/Vegfa/Akap8/Spred3/Lrrk2	21
GO:0007215	BP	GO:0007215	glutamate receptor signaling pathway	20/2014	93/23328	0.00010943	0.00538041	0.00423943	Frrs1l/Rasgrf2/Cln3/Prrt1/Plcb1/Nlgn3/Homer2/Nlgn1/Tiam1/Mef2c/Arc/Grm5/Cpeb4/Grin2b/Gsg1l/Oprm1/Grin3b/Ppargc1a/Unc13a/Slc6a9	20
GO:0060411	BP	GO:0060411	cardiac septum morphogenesis	19/2014	86/23328	0.000110265	0.00538041	0.00423943	Sema3c/Mks1/Tbx2/Bmpr2/Robo2/Bmpr1a/Slit3/Tgfbr1/Nos3/Nrp2/Trp53/Rbm15/Tbx3/Rara/Id2/Eng/Tbx1/Robo1/Hes1	19
GO:0061448	BP	GO:0061448	connective tissue development	43/2014	276/23328	0.000110822	0.00538041	0.00423943	Itgb8/Glg1/Bpnt2/Sorl1/Smad9/Rarg/Slc39a13/Bmpr2/Idua/Bmpr1a/Pdgfrb/Bmpr1b/4932438A13Rik/Pkdcc/Tgfbr1/Hspg2/Msx1/Creb3l2/Col2a1/Trpv4/Zeb1/Ecm1/Fgf2/Serpinh1/Ccn4/Sox6/Ltbp3/Bmp1/Mef2c/Klf7/Rara/Thrb/Egr1/Thbs3/Id2/Igf1/Gli3/Col1a1/Ppargc1a/Col11a2/Itgb3/Il6ra/Bmp6	43
GO:0003012	BP	GO:0003012	muscle system process	58/2014	408/23328	0.000113458	0.00546284	0.00430438	Htr2a/Foxo3/Atp8a2/Kcnma1/Chrm2/Dmpk/Myh6/Tbx2/Map2k3/Dbn1/Nr3c1/Shc1/Flna/Tmod2/Cdk9/Kcne2/Akap6/Ddx39b/Ppp1r13l/Stac3/Map2k6/Nos3/Trip10/Myh11/Ppara/Pln/Smtn/Ccn4/Gucy1a1/Tiam1/Mef2c/Tpcn2/Clcn1/Ank2/Acta2/Myom1/Tbx3/Drd1/Myl4/Tbxa2r/Zc3h12a/Igf1/Scn4b/Htr1d/Taz/Cacna1h/Prkg1/Spx/Tnni3/Chrnb4/Tbce/Ucn/Lmod1/Cacna1s/Kcnd3/Kcnj2/Drd2/Ctnna3	58
GO:0035303	BP	GO:0035303	regulation of dephosphorylation	30/2014	169/23328	0.000115421	0.00551181	0.00434296	Mgat5/Mtmr9/Ptbp1/Tmem132d/Ell/Gba/Lmtk3/Bag4/Epm2a/Plek/Pdgfrb/Marf1/Csrnp3/Dlg2/Hpn/Itga1/Mef2c/Slc39a10/Sfi1/Arpp19/Ppp1r16b/Rbm26/Slc7a14/Vcan/Pcdh11x/Arfgef3/Ikbkb/Cdh5/Ptprc/Drd2	30
GO:0010959	BP	GO:0010959	regulation of metal ion transport	60/2014	427/23328	0.000120988	0.00573068	0.00451542	Oprd1/Htr2a/Itpr1/Kif5b/Nkain3/Dmpk/Tlr9/Pik3cg/Pdpk1/Flna/Cacnb4/Cntn1/Pdgfrb/Lime1/Wnk4/Plcb1/Kcne2/Slc30a1/Akap6/Stac3/Akt3/Homer2/Nos3/Fgf14/Hecw2/Ubash3b/Myo5a/Wnk3/Ahnak/Pln/Akap9/Ank3/Crhr2/Fxyd5/Ank2/Hecw1/Pcsk9/Drd1/Oprk1/Igf1/Scn4b/Grin3b/Kcns1/Akap5/Prkg1/Ager/Ikbkb/Itgb3/Ace/Pik3c2a/Hfe/Ccl12/Dpp10/Ucn/F2rl3/Hes1/Rcvrn/Kcnj2/Drd2/Sik1	60
GO:0098693	BP	GO:0098693	regulation of synaptic vesicle cycle	27/2014	146/23328	0.000122755	0.00576748	0.00454442	Htr2a/Chrm2/Chrna7/Dnajc5/Stx1b/Rims4/Napb/Pcdh17/Htr1b/Cacnb4/Glra3/Rims1/Nlgn3/Kcnh1/Dnm3/Fgf14/Nlgn1/Syt2/Nrxn3/Stxbp5/Adcy1/Drd1/Rims3/Unc13a/Lrrk2/Drd2/Bsn	27
GO:0003205	BP	GO:0003205	cardiac chamber development	33/2014	194/23328	0.000126855	0.00591248	0.00465867	Sema3c/Mks1/Sall1/Myh6/Tbx6/Tbx2/Myh10/Bmpr2/Robo2/Bmpr1a/Ccm2l/Slit3/Ppp1r13l/Tgfbr1/Nos3/Ndst1/Nrp2/Trp53/Fuz/Mef2c/Rbm15/Frs2/Tbx3/Rara/Id2/Eng/Foxf1/Stra6/Tbx1/Tnni3/Robo1/Hes1/Cntrl	33
GO:0048659	BP	GO:0048659	smooth muscle cell proliferation	30/2014	170/23328	0.000128772	0.00595415	0.0046915	Sf1/Ern1/Shc1/Htr1b/Bmpr1a/Pdgfrb/Ddx39b/Nos3/Cdkn1a/Npr1/Notch3/Fgf2/Trp53/Ccn4/Mef2c/Mmp2/Alox12/Vegfa/Frs2/Egr1/Prkdc/Id2/Igf1/Ppargc1a/Prkg1/Ager/Itgb3/Esr1/Il6ra/Egfr	30
GO:0030111	BP	GO:0030111	regulation of Wnt signaling pathway	46/2014	304/23328	0.000132027	0.0060566	0.00477222	Tnks/Tbl1x/Foxo3/Mks1/Sall1/Ccny/Lmbr1l/Fzd4/Jrk/Apc/Cdc73/Tle2/Hnf1b/Ptpru/Cdh3/Nphp4/Tnks2/Usp34/Mdfic/Fgf2/Cdk14/Ccn4/Caprin2/Tmem131l/Fuz/Dab2/Tiam1/Lmx1a/Nfatc4/Itga3/Fzd7/Folr1/Egr1/Sostdc1/Nle1/Gli3/Col1a1/Sox17/Dkkl1/Abl2/Nlk/Lef1/Lypd6/Lrrk2/Egfr/Notum	46
GO:0120178	BP	GO:0120178	steroid hormone biosynthetic process	10/2014	30/23328	0.000134632	0.00612786	0.00482837	Dhcr7/Rest/Bmpr1b/Clcn2/Dab2/Egr1/Cacna1h/Ppargc1a/Bmp6/Cyp21a1	10
GO:0048814	BP	GO:0048814	regulation of dendrite morphogenesis	23/2014	117/23328	0.000148271	0.00669633	0.00527629	Ppp1r9a/Dbn1/Il1rapl1/Cdkl5/Sipa1l1/Nlgn3/Ptprz1/Dnm3/Hecw2/Nlgn1/Opa1/Caprin2/Tiam1/Arc/Hecw1/Nfatc4/Ankrd27/Tbc1d24/Akap5/Tanc2/Zdhhc15/Robo1/Lrrk2	23
GO:0060079	BP	GO:0060079	excitatory postsynaptic potential	19/2014	88/23328	0.000152314	0.00682599	0.00537846	Chrna7/Grid2/Ppp1r9a/Ssh1/Stx1b/Dmpk/Mecp2/Dbn1/Sez6/Rims1/Nlgn3/Nlgn1/Mef2c/Grin2b/Bdnf/Tbc1d24/Oprm1/Npas4/Lrrk2	19
GO:0007156	BP	GO:0007156	homophilic cell adhesion via plasma membrane adhesion molecules	22/2014	110/23328	0.000157621	0.00689741	0.00543473	Ptpn23/Pcdhgc3/Robo2/Fat3/Ptprt/Cdh3/Pcdhga4/Pcdh10/Igsf9/Pcdhb6/Cdhr1/Cdh7/Ceacam1/Cntn5/Pvr/Plxnb3/Emb/Cdh5/Robo1/Cdh4/Tenm3/Fat4	22
GO:0007224	BP	GO:0007224	smoothened signaling pathway	28/2014	156/23328	0.000158038	0.00689741	0.00543473	Dyrk2/Tulp3/Mks1/Sall1/Hipk1/Ptch1/Gpc2/Glis2/Stk36/Ulk3/Cdk20/Ttbk2/Ptch2/Rab34/Ndst1/Cluap1/Pkd2l1/Fuz/Hipk2/Zic1/Tctn1/Iqub/Foxf1/Prkacb/Gli3/Rora/Hes1/Tctn3	28
GO:0071248	BP	GO:0071248	cellular response to metal ion	28/2014	156/23328	0.000158038	0.00689741	0.00543473	Hsf1/Syt10/Mecp2/Glra3/Cpne6/Aqp1/Kcnh1/Dlg2/Nlgn1/Prkaa2/Syt2/Ank3/Mef2c/Junb/Nfatc4/Syt15/Id2/Cpne3/Cpne7/Mt2/Fos/Hfe/Cpne2/Lrrk2/Bmp6/Mt1/Cpne5/Egfr	28
GO:0050803	BP	GO:0050803	regulation of synapse structure or activity	44/2014	289/23328	0.000158643	0.00689741	0.00543473	Chrna7/Grid2/Ppp1r9a/Adnp/Ssh1/Dmpk/Mecp2/Dbn1/Myh10/Cln3/Adgrl3/Slitrk4/Ntrk2/Rims4/Il1rapl1/Nptxr/Cdkl5/Frmpd4/Sipa1l1/Nlgn3/Dnm3/Nlgn1/Nrp2/Ins2/Flrt2/Opa1/Caprin2/Tiam1/Igsf9/Mef2c/Arc/Adgre5/Nfatc4/Grin2b/Bdnf/Lingo2/Musk/Rims3/Amigo3/Tanc2/Dgkb/Zdhhc15/Lrrk2/Drd2	44
GO:2000300	BP	GO:2000300	regulation of synaptic vesicle exocytosis	21/2014	103/23328	0.000166083	0.00716654	0.00564679	Htr2a/Chrm2/Chrna7/Stx1b/Rims4/Napb/Htr1b/Cacnb4/Glra3/Rims1/Kcnh1/Nlgn1/Syt2/Nrxn3/Stxbp5/Adcy1/Drd1/Rims3/Unc13a/Lrrk2/Drd2	21
GO:0055001	BP	GO:0055001	muscle cell development	34/2014	205/23328	0.000167293	0.00716654	0.00564679	Nebl/Myh6/Nr3c1/Myh10/Ankrd23/Tmod2/Cacnb4/Neurl2/Pdgfrb/Smyd3/Akap6/Ddx39b/Stac3/Klhl40/Fhod3/Trip10/Myh11/Xk/Ppara/Xirp1/Ccn4/Mef2c/Wfikkn2/Ank2/Vegfa/Nfatc4/Megf10/Tbx3/Igf1/Eng/Prkg1/Lmod1/Cacna1s/Hes1	34
GO:0070371	BP	GO:0070371	ERK1 and ERK2 cascade	48/2014	325/23328	0.000172561	0.00730978	0.00575965	Htr2a/Sstr4/Chrna7/Traf7/Arrb1/Flcn/Itgav/Thpo/Garem1/Dnajc27/Shc1/Prkd2/Dstyk/Havcr2/Pdgfrb/Eif3a/Dusp6/Erbb4/Ankrd26/Trpv4/Fgf2/Nod1/Dab2/Tiam1/Crhr2/Vegfa/Acta2/Frs2/Gpr55/Rara/Denn2b/Igf1/Tnfaip8l3/Clcf1/Spred3/Oprm1/Ager/Abl2/Itgb3/Esr1/Ptprc/Ccl12/Dusp15/Camk2n1/Abca7/Emilin1/Egfr/Drd2	48
GO:0060021	BP	GO:0060021	roof of mouth development	20/2014	96/23328	0.000173146	0.00730978	0.00575965	Tbx2/Loxl3/Bmpr1a/Cdk20/Pkdcc/Tgfbr1/Msx1/Col2a1/Fuz/Mef2c/Wfikkn2/Tbx3/Jag2/Gli3/Col11a2/Tbx1/Lrrc32/Lef1/Foxf2/Vax1	20
GO:0035601	BP	GO:0035601	protein deacylation	22/2014	111/23328	0.00018079	0.00752344	0.00592801	Tbl1x/Rcor1/Hdac10/Tppp/Sin3b/Rest/Sirt6/Prkd2/Flna/Akap8l/Hdac7/Sirt4/Nek3/Mier2/Ndst1/Prkaa2/Trp53/Vegfa/Akap8/Spred3/Lrrk2/Notum	22
GO:0098732	BP	GO:0098732	macromolecule deacylation	22/2014	111/23328	0.00018079	0.00752344	0.00592801	Tbl1x/Rcor1/Hdac10/Tppp/Sin3b/Rest/Sirt6/Prkd2/Flna/Akap8l/Hdac7/Sirt4/Nek3/Mier2/Ndst1/Prkaa2/Trp53/Vegfa/Akap8/Spred3/Lrrk2/Notum	22
GO:0001958	BP	GO:0001958	endochondral ossification	10/2014	31/23328	0.000183449	0.00752657	0.00593047	Bpnt2/Alpl/Hspg2/Col2a1/Mef2c/Mmp16/Mmp14/Col13a1/Col1a1/Bmp6	10
GO:0036075	BP	GO:0036075	replacement ossification	10/2014	31/23328	0.000183449	0.00752657	0.00593047	Bpnt2/Alpl/Hspg2/Col2a1/Mef2c/Mmp16/Mmp14/Col13a1/Col1a1/Bmp6	10
GO:0046928	BP	GO:0046928	regulation of neurotransmitter secretion	25/2014	134/23328	0.000186363	0.00759267	0.00598255	Htr2a/Chrm2/Chrna7/Ppp1r9a/Stx1b/Ntrk2/Rims4/Napb/Htr1b/Cacnb4/Glra3/Rims1/Slc30a1/Kcnh1/Nlgn1/Syt2/Nrxn3/Mef2c/Stxbp5/Adcy1/Drd1/Rims3/Unc13a/Lrrk2/Drd2	25
GO:0060349	BP	GO:0060349	bone morphogenesis	21/2014	104/23328	0.000191417	0.00765848	0.00603441	Glg1/Bpnt2/Rarg/Alpl/Hspg2/Msx1/Col2a1/Trpv4/Serpinh1/Ltbp3/Mef2c/Mmp16/Mmp14/Rara/Thbs3/Col13a1/Gli3/Col1a1/Twist1/Bmp6/Ripply2	21
GO:0006650	BP	GO:0006650	glycerophospholipid metabolic process	40/2014	257/23328	0.00019281	0.00765848	0.00603441	Mtmr9/Htr2a/Plscr3/Bpnt2/Pla2g4b/Tmem150a/Cds2/Pigo/Mecp2/Socs4/Pld2/Chkb/Cln3/Mtmr11/Socs7/Pik3cg/Slc27a1/Pik3r3/Plek/Pdgfrb/Plcb1/Pikfyve/Serinc2/Inpp5e/Acp6/Inpp5b/Fgf2/Dgka/Lpgat1/Ajuba/Fam126b/Inpp4b/Enpp2/Pon1/Pik3c2b/Taz/Inpp5j/Pik3c2a/Dgkb/Pla2g4c	40
GO:0046578	BP	GO:0046578	regulation of Ras protein signal transduction	38/2014	240/23328	0.000192978	0.00765848	0.00603441	Cbl/Rasgrf2/Prex2/Sh3bp1/Plekhg2/Arrb1/Flcn/Rasgrp4/Arhgef1/Rgl2/Eps8l2/Pdgfrb/Arhgef19/Arhgef37/Arhgap17/Dennd4a/Tiam2/Abca1/Tiam1/Psd3/Dock2/Syde1/Psd2/Itga3/Gpr55/Arpp19/Stard8/Lpar2/Igf1/Ccdc125/Arfgef3/Abl2/Scai/Robo1/Lpar4/F2rl3/Gpr20/Fgd4	38
GO:0048592	BP	GO:0048592	eye morphogenesis	31/2014	182/23328	0.000195134	0.00765848	0.00603441	Ring1/Atp8a2/Rarg/Tbx2/Hipk1/Ntrk2/Shroom2/Fat3/Mfap2/Aqp1/Otx2/Rdh13/Zeb1/Dll1/Fgf2/Mfrp/Ikzf1/Hipk2/Vegfa/Frs2/Bdnf/Grk1/Col5a2/Casp6/Stra6/Gli3/Col8a2/Foxf2/Col8a1/Twist1/Tenm3	31
GO:0060350	BP	GO:0060350	endochondral bone morphogenesis	15/2014	62/23328	0.000197153	0.00765848	0.00603441	Bpnt2/Rarg/Alpl/Hspg2/Col2a1/Trpv4/Serpinh1/Mef2c/Mmp16/Mmp14/Rara/Thbs3/Col13a1/Col1a1/Bmp6	15
GO:1905207	BP	GO:1905207	regulation of cardiocyte differentiation	15/2014	62/23328	0.000197153	0.00765848	0.00603441	Sema3c/Nr3c1/Akap6/Ddx39b/Trip10/Ppara/Dll1/Ccn4/Sox6/Mef2c/Frs2/Fzd7/Igf1/Sox17/Egfr	15
GO:0048846	BP	GO:0048846	axon extension involved in axon guidance	11/2014	37/23328	0.000199722	0.00765848	0.00603441	Sema3c/Bmpr2/Slit3/Nrp2/Sema4b/Vegfa/Sema6c/Sema3d/Sema3b/Sema3a/Plxna4	11
GO:1902284	BP	GO:1902284	neuron projection extension involved in neuron projection guidance	11/2014	37/23328	0.000199722	0.00765848	0.00603441	Sema3c/Bmpr2/Slit3/Nrp2/Sema4b/Vegfa/Sema6c/Sema3d/Sema3b/Sema3a/Plxna4	11
GO:1903311	BP	GO:1903311	regulation of mRNA metabolic process	41/2014	266/23328	0.000199809	0.00765848	0.00603441	Ptbp1/Hsf1/Sf1/Safb/Slc39a5/Srpk3/Mettl3/Bag4/Rest/Taf15/Zc3h3/Cpsf7/Nudt21/Adarb1/Acin1/Dcp2/Cdk9/Cdc73/Mov10/Lmntd2/Dnd1/Nanos2/Srsf9/Srsf2/Dazap1/Safb2/Tent5c/Snrnp70/Zfp36/Srsf6/Rbm15/Ybx2/Vegfa/Srek1/Zc3h12a/Sltm/Rbm10/Mbnl3/Pkp1/Rbm5/Pkp3	41
GO:0060560	BP	GO:0060560	developmental growth involved in morphogenesis	42/2014	275/23328	0.000206152	0.00784996	0.00618528	Sema3c/Adnp/Ulk2/Sall1/Rarg/Tbx2/Mecp2/Dbn1/Sirt6/Bmpr2/Cpne6/Cdkl5/Rims1/Slit3/Med12/Hnf1b/Trim46/Spag9/Nlgn3/Lamb2/Nrp2/Syt2/Usp9x/Map2/Kif26b/Tiam1/Fmn1/Sema4b/Vegfa/Fstl4/Bdnf/Sema6c/Sema3d/Arhgap4/Esr1/Sema3b/Unc13a/Sema3a/Plxna4/Robo1/Cdh4/Cpne5	42
GO:0007416	BP	GO:0007416	synapse assembly	32/2014	191/23328	0.000212122	0.00802483	0.00632307	Grid2/Ppp1r9a/Adnp/Mecp2/Adgrl3/Slitrk4/Ntrk2/Add2/Il1rapl1/Pcdh17/Gabrb2/Nptxr/Gabra1/Pcdhb16/Sipa1l1/Nlgn3/Dnm3/Nlgn1/Sptbn2/Erbb4/Flrt2/Nrxn3/Mef2c/Adgre5/Bdnf/Lingo2/Cntn5/Musk/Amigo3/Npas4/Pclo/Bsn	32
GO:0048762	BP	GO:0048762	mesenchymal cell differentiation	36/2014	225/23328	0.000227623	0.00850593	0.00670215	Sema3c/Loxl3/Ldlrad4/Flna/Tgfbr3l/Bmpr1a/Tgfbr1/Usf3/Trip10/Hpn/Erbb4/Nrp2/Msx1/Epha3/Fuz/Dab2/Tiam1/Mef2c/Lama5/Sema4b/Vegfa/Folr1/Sema6c/Sema3d/Eng/Spred3/Col1a1/Ager/Tbx1/Sema3b/Lef1/Sema3a/Phldb2/Hes1/Twist1/Phldb1	36
GO:0099173	BP	GO:0099173	postsynapse organization	33/2014	200/23328	0.000228345	0.00850593	0.00670215	Actn1/Chrna7/Grid2/Ppp1r9a/Ssh1/Dbn1/Myh10/Il1rapl1/Nptxr/Zfp365/Cdkl5/Frmpd4/Sipa1l1/Nlgn3/Dnm3/Nlgn1/Sptbn2/Nrp2/Ins2/Opa1/Caprin2/Tiam1/Arc/Itga3/Grin2b/Musk/Epha5/Tanc2/Abl2/Dgkb/Zdhhc15/Cnksr2/Lrrk2	33
GO:0032147	BP	GO:0032147	activation of protein kinase activity	38/2014	242/23328	0.000229219	0.00850593	0.00670215	Ern1/Chrna7/Adnp/Traf7/Arrb1/Map2k3/Shc1/Pdpk1/Inava/Spag9/Card10/Tgfbr1/Map2k6/Pxn/Itga1/Mdfic/Ins2/Fgf2/Hgf/Dab2/Prlr/Grm5/Vegfa/Frs2/Tdgf1/Lpar2/Igf1/Cd86/Map4k2/Itgb3/Ptprc/Il6ra/Ucn/Lrrk2/Cartpt/Egfr/Drd2/Fgd4	38
GO:0016311	BP	GO:0016311	dephosphorylation	53/2014	374/23328	0.000236644	0.00863966	0.00680752	Mgat5/Mtmr9/Ptpn4/Ptbp1/Tmem132d/Ell/Gba/Pdp2/Ssh1/Lmtk3/Ssh3/Bag4/Mtmr11/Ptpn23/Cdc25b/Epm2a/Plek/Ppm1k/Pdgfrb/Marf1/Alpl/Ptprz1/Ptprt/Ptpru/Tns2/Csrnp3/Inpp5e/Dlg2/Ubash3b/Dusp6/Hpn/Itga1/Acp6/Inpp5b/Mef2c/Slc39a10/Sfi1/Pdp1/Inpp4b/Arpp19/Ppp1r16b/Rbm26/Slc7a14/Vcan/Eya4/Pcdh11x/Arfgef3/Inpp5j/Ikbkb/Cdh5/Ptprc/Dusp15/Drd2	53
GO:0006705	BP	GO:0006705	mineralocorticoid biosynthetic process	6/2014	12/23328	0.000240379	0.00863966	0.00680752	Rest/Clcn2/Dab2/Cacna1h/Bmp6/Cyp21a1	6
GO:0032341	BP	GO:0032341	aldosterone metabolic process	6/2014	12/23328	0.000240379	0.00863966	0.00680752	Kcnma1/Rest/Clcn2/Dab2/Cacna1h/Bmp6	6
GO:0038063	BP	GO:0038063	collagen-activated tyrosine kinase receptor signaling pathway	6/2014	12/23328	0.000240379	0.00863966	0.00680752	Ubash3b/Col4a5/Col4a6/Col1a1/Col4a1/Col4a2	6
GO:0008038	BP	GO:0008038	neuron recognition	13/2014	50/23328	0.000241047	0.00863966	0.00680752	Robo2/Ptprz1/Foxg1/Cntnap2/Epha3/Bdnf/Fezf2/Robo3/Casp6/Cntn5/Emb/Sema3a/Robo1	13
GO:0072091	BP	GO:0072091	regulation of stem cell proliferation	19/2014	91/23328	0.000241721	0.00863966	0.00680752	Ago3/Thpo/Atxn1l/Sirt6/Fzd3/Foxg1/Trp53/Ltbp3/Vegfa/Bdnf/Tbx3/Gli3/Sox17/Ace/Ptprc/Dmrta2/Lrrk2/Vax1/Drd2	19
GO:0007517	BP	GO:0007517	muscle organ development	58/2014	420/23328	0.000247139	0.00875035	0.00689473	Prr14/Myh6/Srpk3/Unc45a/Tbx2/Sin3b/Nr3c1/Chkb/Sirt6/Adarb1/Hdac7/Bmpr1a/Apc/Ccm2l/Hmg20b/Akap6/Ddx39b/Usp19/Stac3/Mrtfb/Tgfbr1/Klhl40/Trip10/Erbb4/Xk/Foxk1/Msx1/Ppara/Nr4a1/Dll1/Fgf2/Ccn4/Sox6/Mef2c/Eln/Lama5/Crhr2/Frs2/Megf10/Bdnf/Fzd7/Skil/Egr1/Igf1/Eng/Stra6/Taz/Fos/Tbx1/Des/Tnni3/Lef1/Meg3/Dmrta2/Nphs1/Cacna1s/Twist1/Vax1	58
GO:0003151	BP	GO:0003151	outflow tract morphogenesis	18/2014	84/23328	0.00024845	0.00875035	0.00689473	Sema3c/Tbx2/Dvl2/Bmpr2/Robo2/Bmpr1a/Nrp2/Mef2c/Vegfa/Tbx3/Rara/Folr1/Eng/Sox17/Tbx1/Robo1/Hes1/Twist1	18
GO:0022037	BP	GO:0022037	metencephalon development	23/2014	121/23328	0.000249323	0.00875035	0.00689473	Nr2c2/Grid2/Mecp2/Myh10/Fzd4/Sez6/Atrn/Zfp365/Cntn1/Ttbk2/Otx1/Otx2/Sptbn2/Coq8b/Usp9x/Dll1/Trp53/Lmx1a/Pantr2/Abl2/Nav2/Rora/Lhx5	23
GO:0035282	BP	GO:0035282	segmentation	21/2014	106/23328	0.000252472	0.00875538	0.0068987	Mib1/Sema3c/Tbx6/Dvl2/Bmpr1a/Med12/Otx2/Nrp2/Dll1/Trp53/Plxna2/Frs2/Tbx3/Tdgf1/Prkdc/Foxf1/Nle1/Nkx3-1/Lef1/Sema3a/Ripply2	21
GO:0106027	BP	GO:0106027	neuron projection organization	21/2014	106/23328	0.000252472	0.00875538	0.0068987	Chrna7/Ppp1r9a/Dbn1/Abcd1/Zfp365/Sipa1l1/Nlgn3/Dnm3/Nlgn1/Ins2/Opa1/Caprin2/Tiam1/Arc/Itga3/Grin2b/Epha5/Tanc2/Abl2/Zdhhc15/Lrrk2	21
GO:0032350	BP	GO:0032350	regulation of hormone metabolic process	12/2014	44/23328	0.000255579	0.00881066	0.00694225	Kcnma1/Nr3c1/Rest/Clcn2/Hpn/Slco1c1/Dab2/Egr1/Igf2/Igf1/Ppargc1a/Bmp6	12
GO:0016055	BP	GO:0016055	Wnt signaling pathway	59/2014	430/23328	0.000260609	0.00893121	0.00703724	Tnks/Tbl1x/Foxo3/Strn/Calcoco1/Mks1/Sall1/Ccny/Lmbr1l/Dvl2/Pygo1/Fzd4/Epm2a/Jrk/Apc/Zbtb33/Cdc73/Med12/Tle2/Hnf1b/Ptpru/Cdh3/Nphp4/Tnks2/Prkaa2/Usp34/Mdfic/Fzd3/Ins2/Fgf2/Cdk14/Ccn4/Caprin2/Tmem131l/Fuz/Dab2/Tiam1/Lmx1a/Nfatc4/Itga3/Fzd7/Folr1/Egr1/Sostdc1/Nle1/Tcf7/Gli3/Col1a1/Sox17/Dkkl1/Abl2/Nlk/Lef1/Lypd6/Lrrk2/Cela1/Egfr/Notum/Drd2	59
GO:0097061	BP	GO:0097061	dendritic spine organization	20/2014	99/23328	0.000267429	0.00906941	0.00714613	Chrna7/Ppp1r9a/Dbn1/Zfp365/Sipa1l1/Nlgn3/Dnm3/Nlgn1/Ins2/Opa1/Caprin2/Tiam1/Arc/Itga3/Grin2b/Epha5/Tanc2/Abl2/Zdhhc15/Lrrk2	20
GO:0001894	BP	GO:0001894	tissue homeostasis	40/2014	261/23328	0.000267833	0.00906941	0.00714613	Mks1/Tcirg1/Ctss/Itgav/Mdm1/Tlr9/Slc22a5/Adam8/Clcn3/Idua/Pdgfrb/Inava/Lipa/Akt3/Flt3l/Homer2/Cdh3/Nphp4/Nos3/Ubash3b/Erbb4/Wnk3/Slc28a3/Col2a1/Poc1b/Tjp3/Ltbp3/Pantr2/Rho/Vegfa/Ildr2/Gpr55/Cdhr1/Ceacam1/Abca4/Crocc/Col11a2/Itgb3/Cartpt/Egfr	40
GO:0060078	BP	GO:0060078	regulation of postsynaptic membrane potential	22/2014	114/23328	0.000269311	0.00906941	0.00714613	Chrna7/Rgs7bp/Grid2/Ppp1r9a/Ssh1/Stx1b/Dmpk/Mecp2/Dbn1/Sez6/Gabra1/Rims1/Nlgn3/Fgf14/Nlgn1/Mef2c/Grin2b/Bdnf/Tbc1d24/Oprm1/Npas4/Lrrk2	22
GO:0022898	BP	GO:0022898	regulation of transmembrane transporter activity	41/2014	270/23328	0.000275622	0.00922858	0.00727155	Rasgrf2/Kif5b/Ctss/Prrt1/Tlr9/Cacnb4/Wnk4/Plcb1/Kcne2/Akap6/Stac3/Nlgn3/Fgf14/Hecw2/Nlgn1/Myo5a/Wnk3/Ahnak/Ins2/Pln/Akap9/Ank3/Mef2c/Cltrn/Arc/Fxyd5/Grm5/Ank2/Hecw1/Pcsk9/Gsg1l/Scn4b/Oprm1/Kcns1/Ppargc1a/Prkg1/Ager/Ikbkb/Twist1/Slc6a9/Drd2	41
GO:0048705	BP	GO:0048705	skeletal system morphogenesis	39/2014	253/23328	0.000281352	0.00934682	0.00736471	Glg1/Bpnt2/Tulp3/Rarg/Idua/Pdgfrb/Bmpr1b/Med12/Alpl/Tgfbr1/Ndst1/Hspg2/Msx1/Col2a1/Trpv4/Zeb1/Pcgf2/Serpinh1/Sox6/Ltbp3/Fuz/Mef2c/Mmp2/Mmp16/Mmp14/Fmn1/Vegfa/Rara/Thbs3/Nle1/Col13a1/Gli3/Col1a1/Col11a2/Tbx1/Twist1/Recql4/Bmp6/Ripply2	39
GO:0032535	BP	GO:0032535	regulation of cellular component size	57/2014	413/23328	0.000282362	0.00934682	0.00736471	Tenm1/Sh3bp1/Kcnma1/Plekhg2/Sema3c/Ppp1r9a/Adnp/Ssh1/Rptor/Rab22a/Ulk2/Dbn1/Ssh3/Bag4/Cln3/Add2/Clcn3/Shroom2/Bmpr2/Fmn2/Tmod2/Plek/Cdkl5/Myadm/Aqp1/Trim46/Akt3/Slc12a4/Fhod3/Wnk3/Xk/Rb1cc1/Slc12a7/Rilp/Map2/Baiap2l1/Eln/Rap1gap2/Fmn1/Sema4b/Vegfa/Fstl4/Bdnf/Kank3/Sema6c/Sema3d/Arhgap4/Sptb/Aqp4/Sema3b/Sema3a/Plxna4/Naa80/Nphs1/Cdh4/Ucn/Lmod1	57
GO:0046885	BP	GO:0046885	regulation of hormone biosynthetic process	9/2014	27/23328	0.000291496	0.00956942	0.00754011	Nr3c1/Rest/Clcn2/Dab2/Egr1/Igf2/Igf1/Ppargc1a/Bmp6	9
GO:0007631	BP	GO:0007631	feeding behavior	24/2014	130/23328	0.000292372	0.00956942	0.00754011	Oprd1/Atp8a2/Ntrk2/Aoc3/Htr1b/Usp46/Negr1/Ankrd26/Ins2/Sgip1/Crhr2/Dach1/Grin2b/Bdnf/Drd1/Oprk1/Stra6/Pmch/Oprm1/Insl5/Ace/Ucn/Cartpt/Drd2	24
GO:0051056	BP	GO:0051056	regulation of small GTPase mediated signal transduction	41/2014	271/23328	0.000298213	0.00967924	0.00762664	Cbl/Rasgrf2/Prex2/Sh3bp1/Plekhg2/Arrb1/Flcn/Rasgrp4/Arhgef1/Rgl2/Amot/Eps8l2/Pdgfrb/Arhgef19/Arhgef37/Sipa1l1/Arhgap17/Dennd4a/Tiam2/Abca1/Tiam1/Psd3/Dock2/Rap1gap2/Syde1/Psd2/Itga3/Gpr55/Arpp19/Stard8/Lpar2/Igf1/Ccdc125/Arfgef3/Abl2/Scai/Robo1/Lpar4/F2rl3/Gpr20/Fgd4	41
GO:0035023	BP	GO:0035023	regulation of Rho protein signal transduction	25/2014	138/23328	0.00029905	0.00967924	0.00762664	Rasgrf2/Prex2/Plekhg2/Arrb1/Flcn/Arhgef1/Eps8l2/Pdgfrb/Arhgef19/Arhgef37/Tiam2/Abca1/Tiam1/Itga3/Gpr55/Stard8/Lpar2/Ccdc125/Abl2/Scai/Robo1/Lpar4/F2rl3/Gpr20/Fgd4	25
GO:0050684	BP	GO:0050684	regulation of mRNA processing	27/2014	154/23328	0.00030419	0.00976976	0.00769796	Ptbp1/Hsf1/Sf1/Safb/Slc39a5/Srpk3/Rest/Zc3h3/Cpsf7/Nudt21/Adarb1/Acin1/Cdk9/Cdc73/Lmntd2/Srsf9/Srsf2/Dazap1/Safb2/Snrnp70/Srsf6/Rbm15/Srek1/Sltm/Rbm10/Mbnl3/Rbm5	27
GO:0032409	BP	GO:0032409	regulation of transporter activity	42/2014	280/23328	0.0003052	0.00976976	0.00769796	Rasgrf2/Kif5b/Ctss/Prrt1/Tlr9/Cacnb4/Wnk4/Plcb1/Kcne2/Akap6/Stac3/Nlgn3/Fgf14/Hecw2/Nlgn1/Myo5a/Wnk3/Ahnak/Ins2/Pln/Akap9/Ank3/Mef2c/Cltrn/Arc/Fxyd5/Grm5/Ank2/Hecw1/Pcsk9/Gsg1l/Pon1/Scn4b/Oprm1/Kcns1/Ppargc1a/Prkg1/Ager/Ikbkb/Twist1/Slc6a9/Drd2	42
GO:0048863	BP	GO:0048863	stem cell differentiation	37/2014	237/23328	0.000308885	0.00983369	0.00774834	Sema3c/Vsir/Tbx2/Lmbr1l/Rest/Nudt21/Bmpr1a/Ercc2/Hnf1b/Etv4/Zfp281/Erbb4/Nrp2/Msx1/Fgf2/Trp53/Sox6/Ltbp3/Setd6/Mef2c/Lama5/Sema4b/Tead2/Zscan10/Folr1/Sema6c/Sema3d/Prkdc/Sox17/Tbx1/Esr1/Sema3b/Ptprc/Sema3a/Sp7/Hes1/Twist1	37
GO:0071526	BP	GO:0071526	semaphorin-plexin signaling pathway	12/2014	45/23328	0.000321397	0.0101764	0.00801838	Sh3bp1/Sema3c/Flna/Nrp2/Plxna2/Sema4b/Sema6c/Sema3d/Plxnb3/Sema3b/Sema3a/Plxna4	12
GO:0002028	BP	GO:0002028	regulation of sodium ion transport	19/2014	93/23328	0.00032421	0.01021	0.00804484	Kif5b/Nkain3/Dmpk/Cntn1/Wnk4/Plcb1/Akt3/Nos3/Fgf14/Hecw2/Wnk3/Ank3/Fxyd5/Hecw1/Pcsk9/Scn4b/Ikbkb/Drd2/Sik1	19
GO:0032091	BP	GO:0032091	negative regulation of protein binding	21/2014	108/23328	0.000329982	0.0102259	0.00805739	Sorl1/Adnp/Mecp2/Ccm2l/Ifit2/Ttbk2/Cdkn1a/Ppara/Xirp1/Ddx11/Map2/Dab2/Wfikkn2/Nfatc4/Pcsk9/Atp2a3/Nkx3-1/Ace/Lef1/Hfe/Lrrk2	21
GO:0045446	BP	GO:0045446	endothelial cell differentiation	21/2014	108/23328	0.000329982	0.0102259	0.00805739	Plod3/Bmpr2/Myadm/Tgfbr1/Zeb1/Dll1/Col18a1/Tjp3/Col15a1/Atoh8/Vegfa/Cldn3/Akap11/Ppp1r16b/Ceacam1/Robo4/Eng/Sox17/Ikbkb/Cdh5/Bmp6	21
GO:0048661	BP	GO:0048661	positive regulation of smooth muscle cell proliferation	21/2014	108/23328	0.000329982	0.0102259	0.00805739	Ern1/Shc1/Htr1b/Bmpr1a/Pdgfrb/Ddx39b/Notch3/Fgf2/Ccn4/Mmp2/Alox12/Vegfa/Frs2/Egr1/Id2/Igf1/Ppargc1a/Ager/Itgb3/Il6ra/Egfr	21
GO:0055007	BP	GO:0055007	cardiac muscle cell differentiation	25/2014	139/23328	0.000335242	0.010334	0.00814252	Nebl/Myh6/Nr3c1/Myh10/Pdgfrb/Akap6/Ddx39b/Fhod3/Trip10/Myh11/Ppara/Xirp1/Dll1/Ccn4/Sox6/Mef2c/Vegfa/Frs2/Fzd7/Tbx3/Tdgf1/Rara/Igf1/Prkg1/Sik1	25
GO:0090130	BP	GO:0090130	tissue migration	44/2014	299/23328	0.000340651	0.0104455	0.00823037	Epb41l4b/Sh3bp1/Pkn3/Itgav/Map2k3/Mecp2/Ptpn23/Amot/Pdpk1/Prkd2/Adam8/Bmpr2/Pik3r3/Hdac7/Rin2/Aqp1/Akt3/Card10/Tgfbr1/Nos3/Pxn/Nr4a1/Fgf2/Mef2c/Atoh8/Alox12/Vegfa/Itga3/Tdgf1/Tbxa2r/Ceacam1/Zc3h12a/Enpp2/Igf2/Igf1/Foxf1/Mmrn2/Ager/Itgb3/Cdh5/Pik3c2a/Sema3a/Robo1/Fap	44
GO:0006887	BP	GO:0006887	exocytosis	54/2014	389/23328	0.000348747	0.0106158	0.00836456	Htr2a/Scrn1/Chrm2/Chrna7/Syt10/Stx1b/Sytl5/Pld2/Myh10/Rest/Exoc4/Rims4/Il1rapl1/Napb/Pdpk1/Stxbp2/Htr1b/Erc2/Cacnb4/Glra3/Plek/Exph5/Itgam/Rims1/Vps33b/Kcnh1/Arhgap17/Nlgn1/Myo5a/Sptbn2/Syt2/Nrxn3/Rab11fip2/Cltrn/Stxbp5/Llgl2/Syde1/Adcy1/Snap23/Drd1/Syt15/Milr1/Foxf1/Stx2/Unc13c/Rims3/Cacna1h/Stxbp6/Pik3c2a/Unc13a/Sytl3/Lrrk2/Pclo/Drd2	54
GO:0008361	BP	GO:0008361	regulation of cell size	34/2014	213/23328	0.00034985	0.0106158	0.00836456	Kcnma1/Sema3c/Adnp/Rptor/Ulk2/Dbn1/Cln3/Clcn3/Bmpr2/Plek/Cdkl5/Aqp1/Trim46/Akt3/Slc12a4/Wnk3/Xk/Rb1cc1/Slc12a7/Map2/Rap1gap2/Sema4b/Vegfa/Fstl4/Bdnf/Sema6c/Sema3d/Arhgap4/Aqp4/Sema3b/Sema3a/Plxna4/Cdh4/Ucn	34
GO:0007219	BP	GO:0007219	Notch signaling pathway	30/2014	180/23328	0.000360401	0.0108793	0.00857217	Mib1/Traf7/Arrb1/Dtx3/Cbfa2t2/Tbx2/Rfng/Il6st/Onecut1/Robo2/Cntn1/Hnf1b/Mib2/Notch3/Pln/Xirp1/Dll1/Rbm15/Mmp14/Llgl2/Jag2/Nle1/Arrdc1/Perp/Robo1/Maml2/Hes1/Ripply2/Aak1/Fat4	30
GO:0043535	BP	GO:0043535	regulation of blood vessel endothelial cell migration	19/2014	94/23328	0.000373949	0.0111199	0.00876176	Sh3bp1/Map2k3/Mecp2/Amot/Pdpk1/Prkd2/Hdac7/Akt3/Card10/Nos3/Fgf2/Mef2c/Alox12/Vegfa/Tbxa2r/Igf2/Igf1/Mmrn2/Pik3c2a	19
GO:0021700	BP	GO:0021700	developmental maturation	47/2014	327/23328	0.000375941	0.0111199	0.00876176	Abhd2/Foxo3/Kcnma1/Xylt1/Tbx6/Mecp2/Scarf1/Tfcp2l1/Slc26a6/Sez6/Cdc25b/Clcn3/Ankrd17/Ercc2/Plcb1/Dleu2/Fem1b/Cdh3/Dlg2/Npr2/Myo5a/Tut7/Erbb4/Pgr/Cntnap2/Opa1/Ank3/Mmp2/Vegfa/Nfatc4/C1qa/Thbs3/Ankrd27/Id2/Igf1/Pde3a/Unc13c/Akap5/Abl2/Cdh5/Unc13a/Zdhhc15/Pou2f2/Dmc1/Lrrk2/Hes1/Fat4	47
GO:0002062	BP	GO:0002062	chondrocyte differentiation	21/2014	109/23328	0.000376006	0.0111199	0.00876176	Glg1/Bpnt2/Rarg/Bmpr2/Bmpr1a/Bmpr1b/Pkdcc/Tgfbr1/Hspg2/Creb3l2/Col2a1/Ecm1/Serpinh1/Ccn4/Sox6/Ltbp3/Mef2c/Thrb/Gli3/Col11a2/Bmp6	21
GO:0021549	BP	GO:0021549	cerebellum development	21/2014	109/23328	0.000376006	0.0111199	0.00876176	Nr2c2/Grid2/Mecp2/Myh10/Fzd4/Sez6/Atrn/Zfp365/Cntn1/Ttbk2/Sptbn2/Coq8b/Usp9x/Dll1/Trp53/Lmx1a/Pantr2/Abl2/Nav2/Rora/Lhx5	21
GO:0060037	BP	GO:0060037	pharyngeal system development	9/2014	28/23328	0.000396874	0.0116226	0.00915787	Ptch1/Bmpr2/Bmpr1a/Tgfbr1/Plxna2/Folr1/Nkx3-1/Tbx1/Hes1	9
GO:0007266	BP	GO:0007266	Rho protein signal transduction	30/2014	181/23328	0.000396995	0.0116226	0.00915787	Rasgrf2/Prex2/Plekhg2/Gna13/Arrb1/Flcn/Arhgap32/Arhgef1/Eps8l2/Pdgfrb/Arhgef19/Arhgef37/Tiam2/Nradd/Abca1/Tiam1/Itga3/Gpr55/Cnksr1/Stard8/Ctnnal1/Lpar2/Ccdc125/Abl2/Scai/Robo1/Lpar4/F2rl3/Gpr20/Fgd4	30
GO:0051259	BP	GO:0051259	protein complex oligomerization	35/2014	223/23328	0.000399758	0.011645	0.0091755	Kcna3/Kctd16/Crtc2/Nacc2/Lrrc8c/Kcnb2/Cpsf7/Nudt21/Kcng3/Slc1a2/Glra3/Gnmt/Kcnv1/Shkbp1/Rnf112/Pkd2l1/Slc1a5/Trp53/Opa1/Zdhhc1/Scara5/Gsdmd/Arc/Grin2b/Kctd12/Wdcp/Zc3h12a/Steap4/Aqp4/Kcns1/Polq/Tmem120b/Kcna4/Kcnd3/Kcnj2	35
GO:0006869	BP	GO:0006869	lipid transport	51/2014	364/23328	0.000402727	0.0116516	0.00918075	Plscr3/Atp8a2/Sstr4/Spns1/Xkr7/Itgav/Gramd1a/Ptch1/Cln3/Abcd1/Stard4/Fzd4/Irs2/Slc27a1/Dennd5b/Abca9/Pdzd8/Abcd4/Map2k6/Ecrg4/Xkr4/Mfsd2b/Slco1c1/Abca1/Dab2/Abca6/Slco1a5/Lrp10/Pla2r1/Pcsk9/Atp8a1/Npc1l1/Abca5/Ano3/Plscr2/Pon1/Esyt3/Tnfaip8l3/Abca4/Nkx3-1/Stra6/Spx/Itgb3/Ace/Ttc39b/Pnlip/Lbp/Pltp/Bmp6/Abca7/Drd2	51
GO:0015849	BP	GO:0015849	organic acid transport	48/2014	337/23328	0.000403986	0.0116516	0.00918075	Slc36a4/Sstr4/Slc7a10/Nr3c1/Lrrc8c/Cln3/Abcd1/Ntrk2/Slc26a6/Irs2/Epm2a/Slc7a2/Slc16a14/Slc27a1/Slc29a4/Htr1b/Cacnb4/Slc1a2/Abcd4/Slc5a6/Map2k6/Slc16a11/Slc38a3/Xk/Slc16a8/Slc16a2/Slc1a5/Slco1c1/Ctns/Cltrn/Llgl2/Slco1a5/Grin2b/Bdnf/Sfxn2/Slc7a6/Pla2r1/Folr1/Slc7a14/Stra6/Prkg1/Slc25a32/Spx/Emb/Ace/Slc43a1/Slc6a9/Drd2	48
GO:1903825	BP	GO:1903825	organic acid transmembrane transport	23/2014	125/23328	0.000406706	0.0116723	0.00919701	Slc36a4/Slc7a10/Lrrc8c/Abcd1/Irs2/Epm2a/Slc7a2/Slc27a1/Slc29a4/Slc1a2/Abcd4/Slc5a6/Slc38a3/Slc16a2/Slc1a5/Cltrn/Slc7a6/Folr1/Stra6/Slc25a32/Emb/Slc43a1/Slc6a9	23
GO:0060070	BP	GO:0060070	canonical Wnt signaling pathway	42/2014	284/23328	0.00041311	0.0117601	0.00926627	Tnks/Tbl1x/Foxo3/Mks1/Ccny/Lmbr1l/Dvl2/Pygo1/Fzd4/Jrk/Apc/Med12/Tle2/Ptpru/Cdh3/Nphp4/Tnks2/Usp34/Fzd3/Ins2/Fgf2/Cdk14/Caprin2/Tmem131l/Fuz/Dab2/Lmx1a/Fzd7/Folr1/Egr1/Sostdc1/Nle1/Tcf7/Gli3/Col1a1/Sox17/Dkkl1/Lef1/Lypd6/Lrrk2/Egfr/Notum	42
GO:1903651	BP	GO:1903651	positive regulation of cytoplasmic transport	6/2014	13/23328	0.000413805	0.0117601	0.00926627	Sorl1/Mecp2/Ptpn23/Trim46/Map2/Dab2	6
GO:0048520	BP	GO:0048520	positive regulation of behavior	11/2014	40/23328	0.000424157	0.0119105	0.00938473	Nr2c2/Nlgn1/Mef2c/Sgip1/Drd1/Oprk1/Stra6/Pmch/Insl5/Ucn/Penk	11
GO:0048048	BP	GO:0048048	embryonic eye morphogenesis	10/2014	34/23328	0.000426737	0.0119105	0.00938473	Rarg/Tbx2/Hipk1/Mfap2/Zeb1/Hipk2/Frs2/Stra6/Foxf2/Twist1	10
GO:0120255	BP	GO:0120255	olefinic compound biosynthetic process	10/2014	34/23328	0.000426737	0.0119105	0.00938473	Rest/Clcn2/Dab2/Alox12/Egr1/Cacna1h/Ppargc1a/Prkg1/Dkkl1/Bmp6	10
GO:0090596	BP	GO:0090596	sensory organ morphogenesis	45/2014	311/23328	0.000427273	0.0119105	0.00938473	Ring1/Atp8a2/Sall1/Rarg/Tbx2/Hipk1/Dvl2/Rest/Ntrk2/Shroom2/Fat3/Mfap2/Aqp1/Otx1/Otx2/Hpn/Fzd3/Msx1/Col2a1/Rdh13/Zeb1/Foxg1/Dll1/Fgf2/Mfrp/Fuz/Ikzf1/Pdzd7/Hipk2/Vegfa/Frs2/Bdnf/Grk1/Col5a2/Casp6/Stra6/Eya4/Gli3/Rpl38/Tbx1/Col8a2/Foxf2/Col8a1/Twist1/Tenm3	45
GO:0001763	BP	GO:0001763	morphogenesis of a branching structure	37/2014	241/23328	0.000430173	0.0119342	0.00940342	Sema3c/Mks1/Gna13/Sall1/Mecp2/Ptch1/Sirt6/Hnf1b/Etv4/Fem1b/Pxn/Pgr/Fgf2/Hgf/Lama5/Rbm15/Mmp14/Llgl2/Vegfa/Nfatc4/Frs2/Tbx3/Tdgf1/Igf1/Eng/Foxf1/Nkx3-1/Col13a1/Gli3/Tbx1/Esr1/Lef1/Sema3a/Col4a1/Lrrk2/Drd2/Fat4	37
GO:0016570	BP	GO:0016570	histone modification	60/2014	448/23328	0.000439923	0.0121469	0.00957099	Tbl1x/Trim37/Ring1/Cxxc1/Rcor1/Tcf3/Hdac10/Crtc2/Arrb1/Kmt5c/Flcn/Mecp2/Sin3b/Rest/Cdk2/Pcgf3/Sirt6/Prkd2/Akap8l/Rybp/Hdac7/Gm5136/Cdk9/Cdc73/Smyd3/Ccna2/Pagr1a/H1f4/Mrgbp/Uimc1/Ash1l/Kmt2e/Fendrr/Mier2/Tet1/Kat6a/Pcgf2/Trp53/Setd6/Hlcs/Phf1/Vegfa/Rps6ka5/Drd1/Akap8/Naa40/Igf2/Brca1/Ddb2/Jmjd1c/Padi1/Uhrf1/Eya4/Setd1b/Lef1/Usp49/Lrrk2/H1f2/Twist1/Pcgf6	60
GO:0051648	BP	GO:0051648	vesicle localization	29/2014	174/23328	0.000447624	0.0123012	0.0096926	Kif5a/Kif5c/Kif5b/Mecp2/Cln3/Exoc4/Pik3cg/Pcdh17/Syn3/5730455P16Rik/Shroom2/Kif1b/Fam91a1/Trim46/Vps33b/Nlgn3/Dnm3/Cdh3/Nlgn1/Myo5a/Trak2/Mapk15/Map2/Map4k2/Mlph/Tanc2/Myo19/Lrrk2/Pclo	29
GO:0098739	BP	GO:0098739	import across plasma membrane	28/2014	166/23328	0.000456574	0.0123649	0.00974274	Slc39a5/Irs2/Slc7a2/Slc27a1/Slc1a2/Wnk4/Kcne2/Slc30a1/Kcnj6/Slc5a6/Slc12a4/Kcnj13/Wnk3/Trpv4/Slc16a2/Slc1a5/Slc12a7/Cltrn/Slc24a2/Slc39a10/Slc9a7/Folr1/Slc31a1/Hfe/Slc43a1/Slc6a9/Kcnd3/Kcnj2	28
GO:0101023	BP	GO:0101023	vascular endothelial cell proliferation	8/2014	23/23328	0.000457317	0.0123649	0.00974274	Pdpk1/Sirt6/Akt3/Fgf2/Mef2c/Igf2/Igf1/Ccl12	8
GO:1905562	BP	GO:1905562	regulation of vascular endothelial cell proliferation	8/2014	23/23328	0.000457317	0.0123649	0.00974274	Pdpk1/Sirt6/Akt3/Fgf2/Mef2c/Igf2/Igf1/Ccl12	8
GO:0045927	BP	GO:0045927	positive regulation of growth	45/2014	312/23328	0.000458429	0.0123649	0.00974274	Atp8a2/Hsf1/Adnp/Rptor/Tbx2/Mecp2/Dbn1/Nr3c1/Tfcp2l1/Bmpr2/Brat1/Cpne6/Bmpr1a/Cdkl5/Plcb1/Rims1/Akap6/Ddx39b/Tgfbr1/Trip10/Hpn/Erbb4/Syt2/Dll1/Fgf2/Ccn4/Mef2c/Ikzf1/Sgip1/Sfn/Rftn1/Mmp14/Vegfa/Bdnf/Prkdc/Igf2/Igf1/Musk/Unc13a/Lef1/Cdh4/Ucn/Cpne5/Egfr/Drd2	45
GO:0048477	BP	GO:0048477	oogenesis	20/2014	103/23328	0.00046116	0.0123812	0.00975561	Foxo3/Cdc25b/Fmn2/Bmpr1b/Plcb1/Marf1/Nanos2/Paqr8/Npr2/Amh/Tut7/Iho1/Ybx2/Mcmdc2/Mlh1/Igf1/Pde3a/Dmc1/Zglp1/Cntrl	20
GO:1904018	BP	GO:1904018	positive regulation of vasculature development	33/2014	208/23328	0.000473798	0.0126388	0.00995858	Itgb8/Chrna7/Pdpk1/Sirt6/Prkd2/Hdac7/Rin2/Aqp1/Akt3/Nos3/Pxn/Ecm1/Dll1/Fgf2/Hgf/Tie1/Hipk2/Vegfa/Ppp1r16b/Egr1/Tbxa2r/Ceacam1/Zc3h12a/Cxcr2/Igf2/Eng/Brca1/Itgb3/Cdh5/Pik3c2a/Il6ra/Cela1/Itga5	33
GO:0021783	BP	GO:0021783	preganglionic parasympathetic fiber development	7/2014	18/23328	0.000479107	0.0126388	0.00995858	Adarb1/Nrp2/Tbx1/Nav2/Sema3a/Plxna4/Hes1	7
GO:0035518	BP	GO:0035518	histone H2A monoubiquitination	7/2014	18/23328	0.000479107	0.0126388	0.00995858	Trim37/Ring1/Pcgf3/Rybp/Pcgf2/Ddb2/Pcgf6	7
GO:0098657	BP	GO:0098657	import into cell	38/2014	251/23328	0.000479432	0.0126388	0.00995858	Slc39a5/Irs2/Slc7a2/Slc27a1/Slc29a4/Slc1a2/Wnk4/Kcne2/Slc30a1/Kcnj6/Dnm3/Slc5a6/Usp46/Slc12a4/Kcnj13/Wnk3/Trpv4/Slc16a2/Slc1a5/Slc12a7/Mapk15/Cltrn/Arc/Slc24a2/Slc39a10/Slc9a7/Folr1/Gsg1l/Akap5/Spx/Itgb3/Slc31a1/Hfe/Slc43a1/Slc6a9/Kcnd3/Kcnj2/Drd2	38
GO:0010631	BP	GO:0010631	epithelial cell migration	43/2014	295/23328	0.000484372	0.0126911	0.00999983	Epb41l4b/Sh3bp1/Pkn3/Itgav/Map2k3/Mecp2/Ptpn23/Amot/Pdpk1/Prkd2/Adam8/Bmpr2/Pik3r3/Hdac7/Rin2/Aqp1/Akt3/Card10/Tgfbr1/Nos3/Pxn/Nr4a1/Fgf2/Mef2c/Atoh8/Alox12/Vegfa/Itga3/Tdgf1/Tbxa2r/Ceacam1/Zc3h12a/Enpp2/Igf2/Igf1/Mmrn2/Ager/Itgb3/Cdh5/Pik3c2a/Sema3a/Robo1/Fap	43
GO:0060249	BP	GO:0060249	anatomical structure homeostasis	57/2014	422/23328	0.000488208	0.0126911	0.00999983	Tnks/Mks1/Tcirg1/Ctss/Itgav/Mdm1/Tlr9/Sirt6/Slc22a5/Adam8/Clcn3/Telo2/Idua/Zfp365/Dcp2/Apc/Pdgfrb/Inava/Lipa/Slx1b/Akt3/Kcnh1/Flt3l/Homer2/Cdh3/Nphp4/Nos3/Tnks2/Ubash3b/Erbb4/Wnk3/Slc28a3/Col2a1/Zbtb48/Mre11a/Poc1b/Mapk15/Tjp3/Ltbp3/Pantr2/Rho/Vegfa/Ildr2/Gpr55/Cdhr1/Parp3/Ceacam1/Prkdc/Abca4/Ccne2/Crocc/Col11a2/Itgb3/Hmbox1/Recql4/Cartpt/Egfr	57
GO:0062012	BP	GO:0062012	regulation of small molecule metabolic process	50/2014	358/23328	0.000491311	0.0126911	0.00999983	Htr2a/Dyrk2/Kcnma1/Flcn/Slc4a4/Ncoa2/Ranbp2/Nr3c1/Cln3/Dhcr7/Rest/Abcd1/Stard4/Irs2/Sirt6/Plek/Gnmt/Apc/Plcd1/Sirt4/Clcn2/Mlxipl/Nos3/Prkaa2/Midn/Ankrd26/Foxk1/Ppara/Ins2/Trp53/Dab2/Lpgat1/Arpp19/Thrb/Egr1/Supt20/Igf2/Igf1/Brca1/Taz/Ppargc1a/Prkg1/Dkkl1/Ttc39b/Gckr/Rora/Gpt/Twist1/Bmp6/Sik1	50
GO:0051216	BP	GO:0051216	cartilage development	32/2014	200/23328	0.000492474	0.0126911	0.00999983	Itgb8/Glg1/Bpnt2/Smad9/Rarg/Bmpr2/Idua/Bmpr1a/Bmpr1b/Pkdcc/Tgfbr1/Hspg2/Msx1/Creb3l2/Col2a1/Trpv4/Zeb1/Ecm1/Fgf2/Serpinh1/Ccn4/Sox6/Ltbp3/Bmp1/Mef2c/Rara/Thrb/Thbs3/Gli3/Col1a1/Col11a2/Bmp6	32
GO:0060998	BP	GO:0060998	regulation of dendritic spine development	19/2014	96/23328	0.000493612	0.0126911	0.00999983	Ppp1r9a/Mecp2/Dbn1/Nr3c1/Cdkl5/Sipa1l1/Nlgn3/Dnm3/Nlgn1/Opa1/Caprin2/Tiam1/Mef2c/Arc/Fstl4/Foxo6/Tanc2/Zdhhc15/Lrrk2	19
GO:0048639	BP	GO:0048639	positive regulation of developmental growth	34/2014	217/23328	0.000495289	0.0126911	0.00999983	Atp8a2/Hsf1/Adnp/Tbx2/Mecp2/Dbn1/Nr3c1/Bmpr2/Cpne6/Bmpr1a/Cdkl5/Plcb1/Rims1/Akap6/Ddx39b/Trip10/Erbb4/Syt2/Dll1/Fgf2/Ccn4/Mef2c/Ikzf1/Sgip1/Vegfa/Bdnf/Prkdc/Igf2/Igf1/Musk/Unc13a/Cdh4/Cpne5/Drd2	34
GO:0003197	BP	GO:0003197	endocardial cushion development	12/2014	47/23328	0.000496667	0.0126911	0.00999983	Tbx2/Bmpr2/Robo2/Bmpr1a/Tgfbr1/Nos3/Msx1/Epha3/Eng/Foxf1/Robo1/Twist1	12
GO:0000187	BP	GO:0000187	activation of MAPK activity	22/2014	119/23328	0.000502496	0.012784	0.010073	Ern1/Chrna7/Arrb1/Map2k3/Shc1/Inava/Spag9/Map2k6/Pxn/Itga1/Mdfic/Ins2/Hgf/Dab2/Frs2/Tdgf1/Lpar2/Igf1/Map4k2/Ptprc/Lrrk2/Fgd4	22
GO:0071383	BP	GO:0071383	cellular response to steroid hormone stimulus	27/2014	159/23328	0.000512979	0.012994	0.0102384	Abhd2/Sstr4/Calcoco1/Zfp366/Safb/Ncoa2/Nr3c1/Rest/Ntrk2/Klf9/Smyd3/Pagr1a/Aqp1/Crebrf/Safb2/Pgr/Zfp36/Trim68/Dab2/Pck2/Bdnf/Igf1/Fam107a/Brca1/Nkx3-1/Esr1/Npas4	27
GO:0051588	BP	GO:0051588	regulation of neurotransmitter transport	26/2014	151/23328	0.000518918	0.0130875	0.0103122	Htr2a/Chrm2/Chrna7/Ppp1r9a/Stx1b/Ntrk2/Rims4/Napb/Htr1b/Cacnb4/Glra3/Rims1/Slc30a1/Kcnh1/Nlgn1/Syt2/Nrxn3/Mef2c/Stxbp5/Adcy1/Drd1/Rims3/Itgb3/Unc13a/Lrrk2/Drd2	26
GO:0018126	BP	GO:0018126	protein hydroxylation	9/2014	29/23328	0.000531707	0.0133043	0.010483	Plod3/Jmjd4/P3h3/P3h1/P4ha1/Vps33b/P4ha2/P3h2/Crtap	9
GO:0072511	BP	GO:0072511	divalent inorganic cation transport	62/2014	470/23328	0.000532081	0.0133043	0.010483	Oprd1/Htr2a/Mrs2/Itpr1/Cherp/Chrna7/Slc39a5/Itgav/Nipa1/Tlr9/Slc39a13/Epm2a/Pik3cg/Pdpk1/Cacnb4/Pdgfrb/Lime1/Kcne2/Slc30a1/Akap6/Stac3/Homer2/Nos3/Fgf14/Ubash3b/Myo5a/Wnk3/Ahnak/Pln/Trpv4/Pkd2l1/Fgf2/Opa1/Slc24a2/Slc39a10/Tpcn2/Crhr2/Ank2/Slc39a2/Grin2b/Xntrpc/Drd1/Tcn2/Atp2a3/Igf1/Nalcn/Grin3b/Cacna1h/Akap5/Itgb3/Ace/Pik3c2a/Ptprc/Ccl12/Ucn/Cacna1s/F2rl3/Hes1/Rcvrn/Kcnj2/Drd2/Gja4	62
GO:0048545	BP	GO:0048545	response to steroid hormone	34/2014	218/23328	0.00053912	0.0134227	0.0105763	Abhd2/Tbl1x/Sstr4/Kcnma1/Calcoco1/Zfp366/Gba/Safb/Ncoa2/Nr3c1/Rest/Ntrk2/Klf9/Smyd3/Pagr1a/Aqp1/Alpl/Paqr8/Crebrf/Safb2/Pgr/Zfp36/Trim68/Dab2/Pck2/Bdnf/Pappa/Igf1/Fam107a/Brca1/Nkx3-1/Adh1/Esr1/Npas4	34
GO:0046486	BP	GO:0046486	glycerolipid metabolic process	50/2014	360/23328	0.000558654	0.013736	0.0108231	Abhd2/Mtmr9/Htr2a/Plscr3/Bpnt2/Pla2g4b/Sorl1/Tmem150a/Cds2/Pigo/Mecp2/Socs4/Pld2/Chkb/Cln3/Mtmr11/Socs7/Il6st/Pik3cg/Slc27a1/Pik3r3/Plek/Pdgfrb/Plcb1/Pikfyve/Serinc2/Inpp5e/Acp6/Inpp5b/Fgf2/Dgka/Lpgat1/Ajuba/Pck2/Fam126b/Inpp4b/Pcsk9/Thrb/Enpp2/Pon1/Pik3c2b/Taz/Inpp5j/Esr1/Tnxb/Pik3c2a/Dgkb/Gk5/Pla2g4c/Sik1	50
GO:0090132	BP	GO:0090132	epithelium migration	43/2014	297/23328	0.000558746	0.013736	0.0108231	Epb41l4b/Sh3bp1/Pkn3/Itgav/Map2k3/Mecp2/Ptpn23/Amot/Pdpk1/Prkd2/Adam8/Bmpr2/Pik3r3/Hdac7/Rin2/Aqp1/Akt3/Card10/Tgfbr1/Nos3/Pxn/Nr4a1/Fgf2/Mef2c/Atoh8/Alox12/Vegfa/Itga3/Tdgf1/Tbxa2r/Ceacam1/Zc3h12a/Enpp2/Igf2/Igf1/Mmrn2/Ager/Itgb3/Cdh5/Pik3c2a/Sema3a/Robo1/Fap	43
GO:1903305	BP	GO:1903305	regulation of regulated secretory pathway	31/2014	193/23328	0.000558778	0.013736	0.0108231	Htr2a/Chrm2/Chrna7/Syt10/Stx1b/Pld2/Rest/Rims4/Napb/Pdpk1/Stxbp2/Htr1b/Cacnb4/Glra3/Itgam/Rims1/Kcnh1/Nlgn1/Syt2/Nrxn3/Cltrn/Stxbp5/Adcy1/Drd1/Syt15/Foxf1/Rims3/Cacna1h/Unc13a/Lrrk2/Drd2	31
GO:2000027	BP	GO:2000027	regulation of animal organ morphogenesis	33/2014	210/23328	0.000563522	0.0137776	0.0108559	Itpr1/Sema3c/Mks1/Sall1/Tbx2/Dvl2/Bmpr2/Robo2/Bmpr1a/Apc/Med12/Hnf1b/Tgfbr1/Hpn/Fzd3/Msx1/Fgf2/Hgf/Dab2/Srsf6/Vegfa/Frs2/Bdnf/Ceacam1/Eng/Dmp1/Casp6/Tbx1/Abl2/Esr1/Robo1/Hes1/Twist1	33
GO:0046942	BP	GO:0046942	carboxylic acid transport	47/2014	333/23328	0.000565197	0.0137776	0.0108559	Slc36a4/Sstr4/Slc7a10/Nr3c1/Lrrc8c/Cln3/Abcd1/Ntrk2/Slc26a6/Irs2/Epm2a/Slc7a2/Slc16a14/Slc27a1/Htr1b/Cacnb4/Slc1a2/Abcd4/Slc5a6/Map2k6/Slc16a11/Slc38a3/Xk/Slc16a8/Slc16a2/Slc1a5/Slco1c1/Ctns/Cltrn/Llgl2/Slco1a5/Grin2b/Bdnf/Sfxn2/Slc7a6/Pla2r1/Folr1/Slc7a14/Stra6/Prkg1/Slc25a32/Spx/Emb/Ace/Slc43a1/Slc6a9/Drd2	47
GO:0033002	BP	GO:0033002	muscle cell proliferation	36/2014	236/23328	0.000576643	0.013998	0.0110296	Six5/Sf1/Ern1/Tbx2/Shc1/Htr1b/Bmpr1a/Apc/Pdgfrb/Ddx39b/Tgfbr1/Nos3/Cdkn1a/Npr1/Erbb4/Notch3/Fgf2/Trp53/Ccn4/Mef2c/Mmp2/Alox12/Vegfa/Frs2/Megf10/Egr1/Prkdc/Id2/Igf1/Ppargc1a/Prkg1/Ager/Itgb3/Esr1/Il6ra/Egfr	36
GO:0007162	BP	GO:0007162	negative regulation of cell adhesion	42/2014	290/23328	0.000639058	0.0154488	0.0121727	Mapk7/Vsir/Fzd4/Loxl3/Adam8/Nexmif/Havcr2/Ccm2l/Myadm/Ptprz1/Ccl28/Ubash3b/Ppara/Nfkbid/Trpv4/Plxna2/Tmem131l/Mmp2/Mmp14/Alox12/Vegfa/Fzd7/Ceacam1/Zc3h12a/Enpp2/Fam107a/Cd86/Epha5/Plxnb3/Gli3/Col1a1/Prkg1/Ager/Abl2/Lrrc32/Ptprc/Lef1/Hfe/Plxna4/Tnfrsf14/Phldb2/Bmp6	42
GO:0014065	BP	GO:0014065	phosphatidylinositol 3-kinase signaling	23/2014	129/23328	0.000644981	0.0154656	0.0121859	Cbl/Htr2a/Prex2/Pld2/Ntrk2/Rgl2/Pik3cg/Nyap2/Pdgfrb/Lime1/Inpp5e/Erbb4/Ins2/Pik3ap1/Hgf/Rara/Ppp1r16b/Igf1/Nkx3-1/Pik3c2b/Pik3c2a/Twist1/Egfr	23
GO:0099565	BP	GO:0099565	chemical synaptic transmission, postsynaptic	19/2014	98/23328	0.000645064	0.0154656	0.0121859	Chrna7/Grid2/Ppp1r9a/Ssh1/Stx1b/Dmpk/Mecp2/Dbn1/Sez6/Rims1/Nlgn3/Nlgn1/Mef2c/Grin2b/Bdnf/Tbc1d24/Oprm1/Npas4/Lrrk2	19
GO:0061001	BP	GO:0061001	regulation of dendritic spine morphogenesis	13/2014	55/23328	0.00065634	0.0156715	0.0123481	Ppp1r9a/Dbn1/Sipa1l1/Nlgn3/Dnm3/Nlgn1/Opa1/Caprin2/Tiam1/Arc/Tanc2/Zdhhc15/Lrrk2	13
GO:0001709	BP	GO:0001709	cell fate determination	11/2014	42/23328	0.0006688	0.015708	0.0123769	Tbx2/Ptch1/Ptch2/Otx2/Chrdl1/Foxg1/Mef2c/Jag2/Fezf2/Sox17/Hes1	11
GO:0055023	BP	GO:0055023	positive regulation of cardiac muscle tissue growth	11/2014	42/23328	0.0006688	0.015708	0.0123769	Tbx2/Nr3c1/Bmpr1a/Akap6/Ddx39b/Trip10/Erbb4/Fgf2/Ccn4/Mef2c/Igf1	11
GO:0050678	BP	GO:0050678	regulation of epithelial cell proliferation	51/2014	372/23328	0.00066882	0.015708	0.0123769	Itpr1/Rptor/Ptch1/Pdpk1/Sirt6/Prkd2/Bmpr2/Klf9/Bmpr1a/Apc/Cdc73/Akt3/Etv4/Tgfbr1/Cdh3/Hpn/Erbb4/Nr4a1/Ecm1/Pgr/Fgf2/Zfp36/Dab2/Mef2c/Srsf6/Sfn/Atoh8/Atpif1/Vegfa/Frs2/Fzd7/Ppp1r16b/Ceacam1/Prkdc/Igf2/Igf1/Eng/Nkx3-1/Uhrf1/Plxnb3/Ager/Tbx1/Tgm1/Itgb3/Esr1/Ccl12/Robo1/Hes1/Twist1/Bmp6/Egfr	51
GO:0038065	BP	GO:0038065	collagen-activated signaling pathway	6/2014	14/23328	0.000671352	0.015708	0.0123769	Ubash3b/Col4a5/Col4a6/Col1a1/Col4a1/Col4a2	6
GO:0046886	BP	GO:0046886	positive regulation of hormone biosynthetic process	6/2014	14/23328	0.000671352	0.015708	0.0123769	Dab2/Egr1/Igf2/Igf1/Ppargc1a/Bmp6	6
GO:1901652	BP	GO:1901652	response to peptide	54/2014	400/23328	0.000684885	0.0159606	0.0125759	Eif4ebp2/Foxo3/Hsf1/Sorl1/Sesn3/Chrna7/Pld2/Cdk2/Socs7/Slc26a6/Irs2/Shc1/Pdpk1/Slc27a1/Zfp106/Pik3r3/Apc/Inava/Plcd1/Plcb1/Akt3/Stat2/Tns2/Pxn/Myo5a/Mbd5/Ankrd26/Ppara/Ins2/Sort1/Trpv4/Nr4a1/Ddx11/Trp53/Opa1/Nod1/Mmp2/Baiap2l1/Grm5/Pck2/Acvr1c/Pcsk9/Egr1/Oprk1/Prkdc/Igf2/Igf1/Foxo6/Ccnd3/Ano1/Ager/Ikbkb/C2cd5/Kl	54
GO:0090092	BP	GO:0090092	regulation of transmembrane receptor protein serine/threonine kinase signaling pathway	37/2014	247/23328	0.000691646	0.0160539	0.0126495	Glg1/Sorl1/Vsir/Flcn/Zc3h3/Pdpk1/Ldlrad4/Elapor2/Onecut1/Bmpr2/Tgfbr3l/Bmpr1a/Chrd/Tgfbr1/Zic2/Msx1/Chrdl1/Zeb1/Trp53/Dab2/Wfikkn2/Hipk2/Kcp/Itga3/Skil/Tdgf1/Folr1/Eng/Sostdc1/Spred3/Inha/Cdh5/Hfe/Rbpms/Hes1/Bmp6/Emilin1	37
GO:0010390	BP	GO:0010390	histone monoubiquitination	9/2014	30/23328	0.000701882	0.0161627	0.0127352	Trim37/Ring1/Pcgf3/Rybp/Cdc73/Pcgf2/Ddb2/Uhrf1/Pcgf6	9
GO:0071711	BP	GO:0071711	basement membrane organization	9/2014	30/23328	0.000701882	0.0161627	0.0127352	Plod3/Ctss/Lamb2/Hpn/Flrt2/Mmp11/Col4a1/Phldb2/Phldb1	9
GO:0003158	BP	GO:0003158	endothelium development	22/2014	122/23328	0.000714223	0.0163821	0.0129081	Plod3/Bmpr2/Myadm/Tgfbr1/Zeb1/Dll1/Col18a1/Tjp3/Col15a1/Atoh8/Alox12/Vegfa/Cldn3/Akap11/Ppp1r16b/Ceacam1/Robo4/Eng/Sox17/Ikbkb/Cdh5/Bmp6	22
GO:0050673	BP	GO:0050673	epithelial cell proliferation	58/2014	438/23328	0.000718872	0.0164241	0.0129412	Itpr1/Ern1/Rptor/Ptch1/Pdpk1/Sirt6/Prkd2/Bmpr2/Klf9/Bmpr1a/Apc/Cdc73/Hnf1b/Akt3/Etv4/Tgfbr1/Cdh3/Hpn/Erbb4/Nr4a1/Ecm1/Pgr/Fgf2/Hgf/Zfp36/Dab2/Mef2c/Srsf6/Sfn/Atoh8/Atpif1/Vegfa/Frs2/Fzd7/Ppp1r16b/Ceacam1/Prkdc/Id2/Igf2/Igf1/Eng/Nkx3-1/Uhrf1/Plxnb3/Ager/Tbx1/Tgm1/Itgb3/Esr1/Col8a2/Ccl12/Robo1/Col8a1/Fap/Hes1/Twist1/Bmp6/Egfr	58
GO:0048511	BP	GO:0048511	rhythmic process	43/2014	301/23328	0.000738583	0.0168085	0.0132441	Foxo3/Kcnma1/Chrna7/Arrb1/Ankfn1/Ncoa2/Mettl3/Ntrk2/Fzd4/Klf9/Nrip1/Bmpr1b/Hnf1b/Fbxl12/Nos3/Nlgn1/Prkaa2/Amh/Ppara/Usp9x/Pgr/Trp53/Adcy1/Grin2b/Bdnf/Drd1/Egr1/Prkdc/Enpp2/Id2/Igf1/Pmch/Ppargc1a/Prkg1/Esr1/Rora/Dtl/Twist1/Cartpt/Egfr/Mycbp2/Drd2/Sik1	43
GO:2000725	BP	GO:2000725	regulation of cardiac muscle cell differentiation	12/2014	49/23328	0.000746136	0.0169143	0.0133275	Nr3c1/Akap6/Ddx39b/Trip10/Ppara/Dll1/Ccn4/Sox6/Mef2c/Frs2/Fzd7/Igf1	12
GO:0060348	BP	GO:0060348	bone development	34/2014	222/23328	0.000750644	0.0169506	0.013356	Glg1/Bpnt2/Tulp3/Xylt1/Smad9/Rarg/Thpo/P3h1/Idua/Alpl/Vps33b/Npr2/Hspg2/Msx1/Col2a1/Trpv4/Trp53/Serpinh1/Ccn4/Ltbp3/Mef2c/Mmp16/Mmp14/Rara/Thbs3/Igf1/Col13a1/Gli3/Col1a1/Ptprc/Twist1/Bmp6/Ripply2/Fat4	34
GO:0070838	BP	GO:0070838	divalent metal ion transport	61/2014	467/23328	0.000754621	0.0169746	0.0133749	Oprd1/Htr2a/Mrs2/Itpr1/Cherp/Chrna7/Slc39a5/Itgav/Nipa1/Tlr9/Slc39a13/Epm2a/Pik3cg/Pdpk1/Cacnb4/Pdgfrb/Lime1/Kcne2/Slc30a1/Akap6/Stac3/Homer2/Nos3/Fgf14/Ubash3b/Myo5a/Wnk3/Ahnak/Pln/Trpv4/Pkd2l1/Fgf2/Opa1/Slc24a2/Slc39a10/Tpcn2/Crhr2/Ank2/Slc39a2/Grin2b/Xntrpc/Drd1/Atp2a3/Igf1/Nalcn/Grin3b/Cacna1h/Akap5/Itgb3/Ace/Pik3c2a/Ptprc/Ccl12/Ucn/Cacna1s/F2rl3/Hes1/Rcvrn/Kcnj2/Drd2/Gja4	61
GO:0043393	BP	GO:0043393	regulation of protein binding	35/2014	231/23328	0.000771955	0.0172977	0.0136295	Hsf1/Sorl1/Adnp/Arrb1/Plk1/Rfng/Mecp2/Add2/Ccm2l/Ifit2/Ttbk2/Tgfbr1/Cdkn1a/Ubash3b/Ppara/Ins2/Xirp1/Ddx11/Caprin2/Map2/Dab2/Tiam1/Wfikkn2/Hipk2/Nfatc4/Bdnf/Pcsk9/Atp2a3/Nkx3-1/Abl2/Ace/Lef1/Hfe/Lrrk2/Spag8	35
GO:0007292	BP	GO:0007292	female gamete generation	26/2014	155/23328	0.000779087	0.0173907	0.0137028	Foxo3/Hsf1/Plk1/Cdc25b/Fmn2/Nrip1/Bmpr1b/Plcb1/Marf1/Nanos2/Nos3/Paqr8/Npr2/Amh/Tut7/Iho1/Pgr/Ybx2/Mcmdc2/Mlh1/Igf1/Pde3a/Dmc1/Stag3/Zglp1/Cntrl	26
GO:0051932	BP	GO:0051932	synaptic transmission, GABAergic	13/2014	56/23328	0.00078812	0.0174774	0.0137711	Kif5b/Phf24/Cln3/Gabrb2/Clcn3/Htr1b/Gabra1/Usp46/Nlgn1/Erbb4/Bdnf/Npas4/Drd2	13
GO:0007160	BP	GO:0007160	cell-matrix adhesion	33/2014	214/23328	0.000788971	0.0174774	0.0137711	Itgb8/Actn1/Mkln1/Itgav/Itga10/Pdpk1/Adam8/Onecut1/Nexmif/Rin2/Ccl28/Sned1/Pxn/Itga1/Epha3/Bcam/Tiam1/Ajuba/Nid2/Mmp14/Fmn1/Vegfa/Utrn/Tdgf1/Enpp2/Fam107a/Col13a1/Col5a3/Itgb3/Tnxb/Phldb2/Emilin1/Rhod	33
GO:0003206	BP	GO:0003206	cardiac chamber morphogenesis	25/2014	147/23328	0.000792575	0.0174907	0.0137816	Sema3c/Mks1/Myh6/Tbx2/Bmpr2/Robo2/Bmpr1a/Ccm2l/Slit3/Ppp1r13l/Tgfbr1/Nos3/Nrp2/Trp53/Mef2c/Rbm15/Tbx3/Rara/Id2/Eng/Foxf1/Tbx1/Tnni3/Robo1/Hes1	25
GO:0019935	BP	GO:0019935	cyclic-nucleotide-mediated signaling	34/2014	223/23328	0.000813766	0.0178906	0.0140967	Eif4ebp2/Sstr4/Gpr26/Adnp/Gna13/Pde7b/Adcy5/Gnal/Adgrl3/Pde4a/Prkar2a/Adcy4/Pde10a/Aqp1/Npr2/Npr1/Adgre1/Pln/Abca1/Adgre5/Pde11a/Crhr2/Adcy1/Drd1/Tbxa2r/Lpar2/Epha5/Pde3a/Oprm1/Prkg1/Gipr/Ucn/Pclo/Drd2	34
GO:0001764	BP	GO:0001764	neuron migration	30/2014	189/23328	0.000828852	0.01792	0.0141198	Myh10/Adgrl3/Ntrk2/Flna/Nexmif/Cdkl5/Fat3/Trim46/Ptprz1/Mrtfb/Katna1/Erbb4/Nrp2/Fzd3/Flrt2/Foxg1/Usp9x/Mef2c/Vegfa/Itga3/Drd1/Fezf2/Robo3/Tbc1d24/Prkg1/Unc5d/Sema3a/Twist1/Vax1/Drd2	30
GO:0007270	BP	GO:0007270	neuron-neuron synaptic transmission	5/2014	10/23328	0.000830482	0.01792	0.0141198	Dlgap2/Kif1b/Tmod2/Camk4/Drd2	5
GO:0048251	BP	GO:0048251	elastic fiber assembly	5/2014	10/23328	0.000830482	0.01792	0.0141198	Myh11/Ltbp3/Tnxb/Efemp2/Emilin1	5
GO:0048702	BP	GO:0048702	embryonic neurocranium morphogenesis	5/2014	10/23328	0.000830482	0.01792	0.0141198	Tulp3/Med12/Ndst1/Fuz/Gli3	5
GO:0051823	BP	GO:0051823	regulation of synapse structural plasticity	5/2014	10/23328	0.000830482	0.01792	0.0141198	Chrna7/Ppp1r9a/Dmpk/Frmpd4/Drd2	5
GO:0050795	BP	GO:0050795	regulation of behavior	19/2014	100/23328	0.000834956	0.01795	0.0141435	Nr2c2/Dbn1/Htr1b/Nlgn1/Mbd5/Ankrd26/Ins2/Mef2c/Sgip1/Crhr2/Drd1/Oprk1/Htr1d/Stra6/Pmch/Insl5/Ucn/Penk/Drd2	19
GO:0030856	BP	GO:0030856	regulation of epithelial cell differentiation	26/2014	156/23328	0.000859628	0.0184125	0.0145079	Sall1/Mafg/Ptch1/Apc/Etv4/Ptch2/Tgfbr1/Zeb1/Dll1/Fgf2/Zfp36/Srsf6/Sfn/Prlr/Atoh8/Vegfa/Klf7/Tbx3/Akap11/Ceacam1/Spred3/Ikbkb/Cdh5/Hes1/Bmp6/Fat4	26
GO:1990138	BP	GO:1990138	neuron projection extension	31/2014	198/23328	0.000866342	0.0184883	0.0145676	Sema3c/Adnp/Ulk2/Mecp2/Dbn1/Bmpr2/Cpne6/Cdkl5/Rims1/Slit3/Trim46/Spag9/Nlgn3/Lamb2/Nrp2/Syt2/Usp9x/Map2/Tiam1/Sema4b/Vegfa/Bdnf/Sema6c/Sema3d/Arhgap4/Sema3b/Unc13a/Sema3a/Plxna4/Cdh4/Cpne5	31
GO:0032412	BP	GO:0032412	regulation of ion transmembrane transporter activity	38/2014	259/23328	0.00088107	0.018734	0.0147612	Rasgrf2/Kif5b/Ctss/Prrt1/Tlr9/Cacnb4/Wnk4/Plcb1/Kcne2/Akap6/Stac3/Nlgn3/Fgf14/Hecw2/Nlgn1/Myo5a/Wnk3/Ahnak/Pln/Akap9/Ank3/Mef2c/Arc/Fxyd5/Grm5/Ank2/Hecw1/Pcsk9/Gsg1l/Scn4b/Oprm1/Kcns1/Ppargc1a/Prkg1/Ager/Ikbkb/Slc6a9/Drd2	38
GO:0030574	BP	GO:0030574	collagen catabolic process	10/2014	37/23328	0.000892514	0.0187734	0.0147923	Vsir/Ctss/Idua/Mmp11/Mmp2/Mmp16/Mmp14/Mmp21/Mmp15/Fap	10
GO:0051153	BP	GO:0051153	regulation of striated muscle cell differentiation	22/2014	124/23328	0.000894937	0.0187734	0.0147923	Dmpk/Nr3c1/Ankrd23/Akap6/Ddx39b/Flt3l/Trip10/Msx1/Ppara/Dll1/Ccn4/Sox6/Ehd2/Mef2c/Mmp14/Frs2/Bdnf/Fzd7/Igf1/Tbx1/Nek5/Sik1	22
GO:1905039	BP	GO:1905039	carboxylic acid transmembrane transport	22/2014	124/23328	0.000894937	0.0187734	0.0147923	Slc36a4/Slc7a10/Lrrc8c/Abcd1/Irs2/Epm2a/Slc7a2/Slc27a1/Slc1a2/Abcd4/Slc5a6/Slc38a3/Slc16a2/Slc1a5/Cltrn/Slc7a6/Folr1/Stra6/Slc25a32/Emb/Slc43a1/Slc6a9	22
GO:0099175	BP	GO:0099175	regulation of postsynapse organization	23/2014	132/23328	0.000895813	0.0187734	0.0147923	Grid2/Ppp1r9a/Ssh1/Dbn1/Il1rapl1/Nptxr/Cdkl5/Sipa1l1/Nlgn3/Dnm3/Nlgn1/Nrp2/Ins2/Opa1/Caprin2/Tiam1/Arc/Grin2b/Musk/Tanc2/Dgkb/Zdhhc15/Lrrk2	23
GO:0035305	BP	GO:0035305	negative regulation of dephosphorylation	18/2014	93/23328	0.000903212	0.0188606	0.014861	Mgat5/Tmem132d/Ell/Lmtk3/Bag4/Epm2a/Marf1/Csrnp3/Dlg2/Hpn/Sfi1/Arpp19/Ppp1r16b/Rbm26/Slc7a14/Pcdh11x/Arfgef3/Ikbkb	18
GO:0035264	BP	GO:0035264	multicellular organism growth	33/2014	216/23328	0.000928872	0.0192584	0.0151744	Atp8a2/Hsf1/Rarg/Ccdc151/Ptch1/Dhcr7/Tarbp2/Plag1/Atrn/Adarb1/Slc1a2/Ercc2/Ppp1r13l/Pkdcc/Tns2/Tnks2/Fendrr/Mbd5/Sptbn2/Ankrd26/Trp53/Ikzf1/Sgip1/Llgl2/Pantr2/Rara/Igf2/Igf1/Abl2/Meg3/Slc4a10/Cela1/Drd2	33
GO:0070374	BP	GO:0070374	positive regulation of ERK1 and ERK2 cascade	33/2014	216/23328	0.000928872	0.0192584	0.0151744	Htr2a/Sstr4/Chrna7/Arrb1/Thpo/Garem1/Dnajc27/Shc1/Prkd2/Dstyk/Havcr2/Pdgfrb/Erbb4/Trpv4/Fgf2/Nod1/Vegfa/Acta2/Gpr55/Rara/Denn2b/Tnfaip8l3/Oprm1/Ager/Abl2/Itgb3/Esr1/Ptprc/Ccl12/Dusp15/Abca7/Egfr/Drd2	33
GO:0007265	BP	GO:0007265	Ras protein signal transduction	48/2014	350/23328	0.000938852	0.0193297	0.0152306	Cbl/Rasgrf2/Prex2/Dok3/Sh3bp1/Plekhg2/Gna13/Arrb1/Rfxank/Flcn/Arhgap32/Rasgrp4/Arhgef1/Rgl2/Eps8l2/Pdgfrb/Arhgef19/Arhgef37/Arhgap17/Ksr2/Dennd4a/Tiam2/Nradd/Abca1/Tiam1/Psd3/Dock2/Syde1/Psd2/Itga3/Gpr55/Arpp19/Cnksr1/Stard8/Ctnnal1/Lpar2/Igf1/Ccdc125/Usp50/Arfgef3/Abl2/Scai/Robo1/Rhoh/Lpar4/F2rl3/Gpr20/Fgd4	48
GO:0043536	BP	GO:0043536	positive regulation of blood vessel endothelial cell migration	13/2014	57/23328	0.000941419	0.0193297	0.0152306	Map2k3/Amot/Pdpk1/Prkd2/Hdac7/Akt3/Nos3/Fgf2/Alox12/Vegfa/Igf2/Igf1/Pik3c2a	13
GO:0009064	BP	GO:0009064	glutamine family amino acid metabolic process	14/2014	64/23328	0.000945582	0.0193297	0.0152306	Aldh5a1/Asrgl1/Mecp2/Gmps/Fah/Cln3/Fpgs/Noxred1/Apc/Sirt4/Gad2/Nos3/Aldh18a1/Agmat	14
GO:0035904	BP	GO:0035904	aorta development	14/2014	64/23328	0.000945582	0.0193297	0.0152306	Tbx2/Myh10/Robo2/Bmpr1a/Pdgfrb/Ndst1/Kat6a/Fuz/Eng/Nkx3-1/Tbx1/Robo1/Hes1/Cntrl	14
GO:0016569	BP	GO:0016569	covalent chromatin modification	60/2014	462/23328	0.000956556	0.0194857	0.0153535	Tbl1x/Trim37/Ring1/Cxxc1/Rcor1/Tcf3/Hdac10/Crtc2/Arrb1/Kmt5c/Flcn/Mecp2/Sin3b/Rest/Cdk2/Pcgf3/Sirt6/Prkd2/Akap8l/Rybp/Hdac7/Gm5136/Cdk9/Cdc73/Smyd3/Ccna2/Pagr1a/H1f4/Mrgbp/Uimc1/Ash1l/Kmt2e/Fendrr/Mier2/Tet1/Kat6a/Pcgf2/Trp53/Setd6/Hlcs/Phf1/Vegfa/Rps6ka5/Drd1/Akap8/Naa40/Igf2/Brca1/Ddb2/Jmjd1c/Padi1/Uhrf1/Eya4/Setd1b/Lef1/Usp49/Lrrk2/H1f2/Twist1/Pcgf6	60
GO:0060828	BP	GO:0060828	regulation of canonical Wnt signaling pathway	35/2014	234/23328	0.000975602	0.0196971	0.0155201	Tnks/Tbl1x/Foxo3/Mks1/Ccny/Lmbr1l/Fzd4/Jrk/Apc/Tle2/Ptpru/Cdh3/Nphp4/Tnks2/Usp34/Fgf2/Cdk14/Caprin2/Tmem131l/Fuz/Dab2/Lmx1a/Fzd7/Folr1/Egr1/Sostdc1/Nle1/Gli3/Col1a1/Sox17/Dkkl1/Lypd6/Lrrk2/Egfr/Notum	35
GO:0035249	BP	GO:0035249	synaptic transmission, glutamatergic	20/2014	109/23328	0.000976035	0.0196971	0.0155201	Htr2a/Shc3/Grid2/Cln3/Ntrk2/Napb/Clcn3/Htr1b/Cacnb4/Nlgn3/Nlgn1/Mef2c/Grm5/Drd1/Unc13c/Unc13a/Ucn/Lrrk2/Egfr/Drd2	20
GO:0050770	BP	GO:0050770	regulation of axonogenesis	32/2014	208/23328	0.00097708	0.0196971	0.0155201	Sema3c/Adnp/Ulk2/Dbn1/Ntrk2/Bmpr2/Robo2/Cdkl5/Trim46/Sipa1l1/Xk/Tiam2/Trak2/Plxna2/Map2/Tiam1/Sema4b/Vegfa/Fstl4/Bdnf/Skil/Sema6c/Sema3d/Arhgap4/Fezf2/Plxnb3/Sema3b/Sema3a/Plxna4/Robo1/Cdh4/Mycbp2	32
GO:0090030	BP	GO:0090030	regulation of steroid hormone biosynthetic process	7/2014	20/23328	0.00100044	0.0200985	0.0158364	Nr3c1/Rest/Clcn2/Dab2/Igf2/Igf1/Bmp6	7
GO:0009896	BP	GO:0009896	positive regulation of catabolic process	60/2014	463/23328	0.00100869	0.0201886	0.0159074	Htr2a/Foxo3/Hsf1/Sorl1/Sesn3/Gba/Vsir/Gga3/Flcn/Ulk2/Plk1/Slc4a4/Plk3/Socs4/Mettl3/Abcd1/Ccdc22/Tlr9/Smcr8/Irs2/Epm2a/Sirt6/Adam8/Idua/Osbpl7/Apc/Zyg11b/Mov10/Rnf144a/Kcne2/Dnd1/Mlxipl/Nanos2/Klhl40/Hecw2/Prkaa2/Crebrf/Ins2/Usp13/Mapk15/Rilp/Nod1/Zfp36/Trim68/Dab2/Atpif1/Hecw1/Pcsk9/Trim34a/Atf6/Zc3h12a/Igf1/Sox17/Ager/Pik3c2a/Rnf144b/Dtl/Rnft1/Lrrk2/Twist1	60
GO:0010594	BP	GO:0010594	regulation of endothelial cell migration	27/2014	166/23328	0.00101186	0.0201886	0.0159074	Sh3bp1/Map2k3/Mecp2/Amot/Pdpk1/Prkd2/Bmpr2/Hdac7/Rin2/Akt3/Card10/Nos3/Fgf2/Mef2c/Atoh8/Alox12/Vegfa/Tdgf1/Tbxa2r/Ceacam1/Zc3h12a/Igf2/Igf1/Mmrn2/Ager/Itgb3/Pik3c2a	27
GO:0043114	BP	GO:0043114	regulation of vascular permeability	11/2014	44/23328	0.00102069	0.0201979	0.0159147	Nr3c1/Amot/Trpv4/Tjp3/Vegfa/Ceacam1/Cxcr2/Pde3a/Cdh5/Ucn/Bmp6	11
GO:0071385	BP	GO:0071385	cellular response to glucocorticoid stimulus	11/2014	44/23328	0.00102069	0.0201979	0.0159147	Sstr4/Nr3c1/Rest/Klf9/Smyd3/Aqp1/Crebrf/Zfp36/Pck2/Fam107a/Npas4	11
GO:0045785	BP	GO:0045785	positive regulation of cell adhesion	57/2014	435/23328	0.00102272	0.0201979	0.0159147	Epb41l4b/Vsir/Flcn/Itgav/Dbn1/Pld2/Bag4/Ptpn23/Il6st/Prkd2/Adam8/Flna/Dock8/Sox13/Havcr2/Apc/Chrd/Myadm/Rin2/Ptpru/Ccl28/Edil3/Nfkbid/Ank3/Fbln2/Kif26b/Dab2/Ikzf1/Fmn1/Vegfa/Utrn/Megf10/Itga3/Tdgf1/Rara/Cd83/Ceacam1/Enpp2/Igf2/Igf1/Cd86/Foxf1/Dmp1/Gli3/Igfbp2/Ager/Itgb3/Ptprc/Lef1/Rhoh/Tnfrsf14/Col8a1/Hes1/Itga5/Emilin1/Rhod/Zap70	57
GO:0060831	BP	GO:0060831	smoothened signaling pathway involved in dorsal/ventral neural tube patterning	6/2014	15/23328	0.00103748	0.0203513	0.0160355	Tulp3/Mks1/Ptch1/Cdk20/Prkacb/Gli3	6
GO:0061051	BP	GO:0061051	positive regulation of cell growth involved in cardiac muscle cell development	6/2014	15/23328	0.00103748	0.0203513	0.0160355	Nr3c1/Akap6/Ddx39b/Trip10/Ccn4/Igf1	6
GO:0032868	BP	GO:0032868	response to insulin	35/2014	235/23328	0.00105324	0.0205911	0.0162245	Eif4ebp2/Foxo3/Sorl1/Sesn3/Cdk2/Socs7/Irs2/Shc1/Pdpk1/Slc27a1/Zfp106/Pik3r3/Apc/Plcb1/Akt3/Tns2/Myo5a/Ankrd26/Ppara/Ins2/Sort1/Trpv4/Opa1/Baiap2l1/Pck2/Acvr1c/Pcsk9/Egr1/Oprk1/Prkdc/Igf2/Foxo6/Ccnd3/C2cd5/Kl	35
GO:0008217	BP	GO:0008217	regulation of blood pressure	32/2014	209/23328	0.00106027	0.0206593	0.0162782	Lnpep/Chrna7/Myh6/Mecp2/Aoc3/Bmpr2/Rnpep/Slc4a5/Nos3/Kcnk6/Ppara/Smtn/Dll1/Corin/Gucy1a1/Crhr2/Acta2/Tbxa2r/Id2/Eng/Pmch/Spx/Tnni3/Ace/Nav2/Anpep/Camk2n1/Tac2/Ucn/Cartpt/Drd2/Kl	32
GO:0046488	BP	GO:0046488	phosphatidylinositol metabolic process	24/2014	142/23328	0.00109117	0.021026	0.0165672	Mtmr9/Htr2a/Bpnt2/Tmem150a/Pigo/Socs4/Mtmr11/Socs7/Pik3cg/Slc27a1/Pik3r3/Plek/Pdgfrb/Plcb1/Pikfyve/Inpp5e/Inpp5b/Fgf2/Lpgat1/Fam126b/Inpp4b/Pik3c2b/Inpp5j/Pik3c2a	24
GO:0072132	BP	GO:0072132	mesenchyme morphogenesis	12/2014	51/23328	0.00109254	0.021026	0.0165672	Tbx2/Exoc4/Robo2/Bmpr1a/Tgfbr1/Nos3/Msx1/Eng/Foxf1/Lef1/Robo1/Twist1	12
GO:0001936	BP	GO:0001936	regulation of endothelial cell proliferation	23/2014	134/23328	0.00110644	0.021026	0.0165672	Rptor/Pdpk1/Sirt6/Prkd2/Bmpr2/Akt3/Tgfbr1/Nr4a1/Ecm1/Fgf2/Mef2c/Atoh8/Atpif1/Vegfa/Ppp1r16b/Igf2/Igf1/Eng/Plxnb3/Ager/Itgb3/Ccl12/Bmp6	23
GO:0009791	BP	GO:0009791	post-embryonic development	23/2014	134/23328	0.00110644	0.021026	0.0165672	Itpr1/Bpnt2/Sema3c/Aldh5a1/Mecp2/Dhcr7/Stk36/Ercc2/Ppp1r13l/Tgfbr1/Ash1l/Fendrr/Usp9x/Sox6/Llgl2/Vegfa/Grk1/Abl2/Pnlip/Meg3/Tbce/Slc4a10/Cela1	23
GO:0044839	BP	GO:0044839	cell cycle G2/M phase transition	23/2014	134/23328	0.00110644	0.021026	0.0165672	Kcnh5/Plk1/Ccny/Mecp2/Cdk2/Cdc25b/Bach1/Pkia/Akap8l/Miip/Ccna2/Plcb1/Pagr1a/Fbxl12/Uimc1/Cdkn1a/Mrnip/Mre11a/Cdk14/Arpp19/Akap8/Brca1/Dtl	23
GO:0048017	BP	GO:0048017	inositol lipid-mediated signaling	27/2014	167/23328	0.00110976	0.021026	0.0165672	Cbl/Htr2a/Prex2/Pld2/Ntrk2/Rgl2/Pik3cg/Nyap2/Pdgfrb/Plcd1/Lime1/Plcb1/Kcnh1/Inpp5e/Erbb4/Ins2/Pik3ap1/Hgf/Rara/Ppp1r16b/Igf1/Tnfaip8l3/Nkx3-1/Pik3c2b/Pik3c2a/Twist1/Egfr	27
GO:0051100	BP	GO:0051100	negative regulation of binding	27/2014	167/23328	0.00110976	0.021026	0.0165672	Tnks/Sorl1/Adnp/Mecp2/Rest/Ccm2l/Ifit2/Ttbk2/Cdkn1a/Msx1/Ppara/Xirp1/Ddx11/Map2/Dab2/Wfikkn2/Ybx2/Nfatc4/Zfp462/Pcsk9/Atp2a3/Id2/Nkx3-1/Ace/Lef1/Hfe/Lrrk2	27
GO:0090398	BP	GO:0090398	cellular senescence	14/2014	65/23328	0.00111089	0.021026	0.0165672	Tbx2/Bmpr1a/Akt3/Cdkn1a/Ecrg4/Kat6a/Trp53/Opa1/Tbx3/Pla2r1/Prkdc/Id2/Bcl2l12/Twist1	14
GO:1904019	BP	GO:1904019	epithelial cell apoptotic process	21/2014	118/23328	0.00111157	0.021026	0.0165672	Foxo3/Mapk7/Hipk1/Pik3cg/Pdpk1/Bmpr2/Sort1/Pgr/Col18a1/Zfp36/Srsf6/Krt18/Pla2r1/Jag2/Igf1/Ppargc1a/Ager/Abl2/Cdh5/Ccl12/Cd248	21
GO:0032228	BP	GO:0032228	regulation of synaptic transmission, GABAergic	10/2014	38/23328	0.00111865	0.0210915	0.0166188	Kif5b/Phf24/Cln3/Htr1b/Usp46/Nlgn1/Erbb4/Bdnf/Npas4/Drd2	10
GO:0051098	BP	GO:0051098	regulation of binding	52/2014	390/23328	0.00112715	0.0211831	0.016691	Tnks/Hsf1/Sorl1/Adnp/Arrb1/Plk1/Rfng/Mecp2/Hipk1/Rest/Add2/Cdk9/Ccm2l/Hipk3/Ercc2/Ifit2/Ttbk2/Tgfbr1/Cdkn1a/Ubash3b/Msx1/Ppara/Ins2/Xirp1/Ddx11/Caprin2/Map2/Dab2/Tiam1/Wfikkn2/Ybx2/Hipk2/Nfatc4/Zfp462/Bdnf/Pcsk9/Rara/Atp2a3/Id2/Pon1/Igf1/Nkx3-1/Ager/Abl2/Ace/Lef1/Hfe/Hmbox1/Lrrk2/Hes1/Twist1/Spag8	52
GO:0007264	BP	GO:0007264	small GTPase mediated signal transduction	57/2014	437/23328	0.00114004	0.0213565	0.0168276	Cbl/Rasgrf2/Prex2/Dok3/Sh3bp1/Plekhg2/Gna13/Arrb1/Rfxank/Flcn/Arhgap32/Rasgrp4/Arhgef1/Rgl2/Amot/Eps8l2/Dock8/Pdgfrb/Dock3/Arhgef19/Arhgef37/Sipa1l1/Arhgap17/Ksr2/Dennd4a/Dock6/Tiam2/Nradd/Rasgef1c/Abca1/Tiam1/Psd3/Rgl3/Dock2/Rap1gap2/Syde1/Psd2/Itga3/Gpr55/Arpp19/Cnksr1/Stard8/Ctnnal1/Lpar2/Igf1/Ccdc125/Usp50/Arfgef3/Abl2/Scai/Robo1/Rhoh/Lpar4/F2rl3/Rhod/Gpr20/Fgd4	57
GO:0007263	BP	GO:0007263	nitric oxide mediated signal transduction	8/2014	26/23328	0.00115285	0.0214585	0.0169079	Gucy1a2/Nos3/Ins2/Gucy1a1/Vegfa/Mt2/Mt1/Egfr	8
GO:0016082	BP	GO:0016082	synaptic vesicle priming	8/2014	26/23328	0.00115285	0.0214585	0.0169079	Stx1b/Napb/Erc2/Rims1/Stxbp5/Snap23/Unc13c/Unc13a	8
GO:0007369	BP	GO:0007369	gastrulation	28/2014	176/23328	0.00117028	0.0217135	0.0171089	Tcf3/Mapk7/Itgav/Tbx6/Tgif2/Dvl2/Exoc4/Amot/Bmpr2/Bmpr1a/Chrd/Cdc73/Myadm/Hnf1b/Otx2/Trp53/Atoh8/Frs2/Fzd7/Tdgf1/Supt20/Col5a2/Foxf1/Sox17/Lef1/Phldb2/Itga5/Phldb1	28
GO:0010923	BP	GO:0010923	negative regulation of phosphatase activity	16/2014	80/23328	0.0011848	0.0219132	0.0172662	Mgat5/Tmem132d/Ell/Lmtk3/Bag4/Epm2a/Marf1/Csrnp3/Dlg2/Hpn/Sfi1/Rbm26/Slc7a14/Pcdh11x/Arfgef3/Ikbkb	16
GO:0010595	BP	GO:0010595	positive regulation of endothelial cell migration	19/2014	103/23328	0.00120884	0.022287	0.0175608	Map2k3/Amot/Pdpk1/Prkd2/Bmpr2/Hdac7/Rin2/Akt3/Nos3/Fgf2/Atoh8/Alox12/Vegfa/Tdgf1/Zc3h12a/Igf2/Igf1/Itgb3/Pik3c2a	19
GO:0060421	BP	GO:0060421	positive regulation of heart growth	11/2014	45/23328	0.00124693	0.0228399	0.0179964	Tbx2/Nr3c1/Bmpr1a/Akap6/Ddx39b/Trip10/Erbb4/Fgf2/Ccn4/Mef2c/Igf1	11
GO:2000826	BP	GO:2000826	regulation of heart morphogenesis	11/2014	45/23328	0.00124693	0.0228399	0.0179964	Sema3c/Mks1/Tbx2/Bmpr2/Robo2/Tgfbr1/Eng/Tbx1/Robo1/Hes1/Twist1	11
GO:0060997	BP	GO:0060997	dendritic spine morphogenesis	15/2014	73/23328	0.00125059	0.0228399	0.0179964	Ppp1r9a/Dbn1/Zfp365/Sipa1l1/Nlgn3/Dnm3/Nlgn1/Opa1/Caprin2/Tiam1/Arc/Epha5/Tanc2/Zdhhc15/Lrrk2	15
GO:0071695	BP	GO:0071695	anatomical structure maturation	39/2014	273/23328	0.00126679	0.0230635	0.0181726	Abhd2/Foxo3/Kcnma1/Xylt1/Tbx6/Mecp2/Scarf1/Tfcp2l1/Slc26a6/Cdc25b/Ankrd17/Ercc2/Plcb1/Dleu2/Fem1b/Cdh3/Dlg2/Npr2/Myo5a/Tut7/Pgr/Cntnap2/Opa1/Ank3/Mmp2/Vegfa/C1qa/Thbs3/Id2/Igf1/Pde3a/Akap5/Abl2/Cdh5/Pou2f2/Dmc1/Lrrk2/Hes1/Fat4	39
GO:0006644	BP	GO:0006644	phospholipid metabolic process	50/2014	374/23328	0.0013088	0.0237542	0.0187168	Mtmr9/Htr2a/Plscr3/Pcyt2/Bpnt2/Pla2g4b/Tmem150a/Cds2/Lyst/Pcyt1b/Pigo/Mecp2/Socs4/Smpd2/Pld2/Chkb/Mboat2/Cln3/Mtmr11/Socs7/Pik3cg/Slc27a1/Pik3r3/Plek/Pdgfrb/Plcb1/Pikfyve/Serinc2/Inpp5e/Acp6/Ins2/Inpp5b/Fgf2/Dgka/Lpgat1/Ajuba/Fam126b/Inpp4b/Pcsk9/Isyna1/Enpp2/Pon1/Tnfaip8l3/Mboat1/Pik3c2b/Taz/Inpp5j/Pik3c2a/Dgkb/Pla2g4c	50
GO:0030900	BP	GO:0030900	forebrain development	52/2014	393/23328	0.00133675	0.024186	0.0190571	Sall1/Mettl3/Myh10/Socs7/Ntrk2/Robo2/Slc1a2/Bmpr1a/Chrd/Itgam/Plcb1/Aqp1/Ttbk2/Otx1/Mrtfb/Otx2/Mir9-1/Ndst1/Erbb4/Nrp2/Msx1/Notch3/Foxg1/Usp9x/Fgf2/Cntnap2/Ikzf1/Lmx1a/Nsun5/Btbd3/Frs2/Tbx3/Drd1/Tctn1/Id2/Fezf2/Epha5/Gli3/Prkg1/Lef1/Sema3a/Plxna4/Robo1/Lhx5/Dmrta2/Slc4a10/Lrrk2/Hes1/Ccdc85c/Egfr/Drd2/Fat4	52
GO:0045165	BP	GO:0045165	cell fate commitment	41/2014	292/23328	0.00135452	0.0244316	0.0192506	Tcf3/Tead3/Tbx6/Tbx2/Ptch1/Loxl3/Onecut1/Myt1l/Sox13/Bmpr1a/Apc/Cdc73/Hnf1b/Ptch2/Tgfbr1/Otx2/Erbb4/Chrdl1/Notch3/Foxg1/Dll1/Fgf2/Trp53/Sox6/Mef2c/Fzd7/Tbx3/Rara/Jag2/Prkdc/Id2/Fezf2/Sostdc1/Gli3/Sox17/Zfp57/Tbx1/Rora/Dmrta2/Il6ra/Hes1	41
GO:0006282	BP	GO:0006282	regulation of DNA repair	22/2014	128/23328	0.00137715	0.0245261	0.0193251	Hsf1/Hdac10/Kmt5c/Fam168a/Sirt6/Fmn2/Zfp365/Cdk9/Fignl2/Recql5/Mms19/Uimc1/Mrnip/Ddx11/Rad52/Parp3/Prkdc/Brca1/Eya4/Polq/Twist1/Egfr	22
GO:0060047	BP	GO:0060047	heart contraction	33/2014	221/23328	0.00137745	0.0245261	0.0193251	Chrm2/Chrna7/Dmpk/Myh6/Map2k3/Flna/Kcne2/Akap6/Ppp1r13l/Map2k6/Sp4/Nos3/Pln/Smtn/Crhr2/Ank2/Thrb/Myl4/Zc3h12a/Scn4b/Pmch/Taz/Cacna1h/Prkg1/Spx/Tnni3/Ace/Sema3a/Ucn/Kcnd3/Kcnj2/Drd2/Ctnna3	33
GO:0009755	BP	GO:0009755	hormone-mediated signaling pathway	26/2014	161/23328	0.00138022	0.0245261	0.0193251	Abhd2/Calcoco1/Zfp366/Safb/Rarg/Ncoa2/Nr3c1/Ntrk2/Slc27a1/Klf9/Pagr1a/Crebrf/Safb2/Ppara/Pgr/Trim68/Dab2/Prlr/Bdnf/Rara/Thrb/Lhb/Igf1/Brca1/Nkx3-1/Esr1	26
GO:0042063	BP	GO:0042063	gliogenesis	46/2014	338/23328	0.0013872	0.0245261	0.0193251	Tppp/Mecp2/Mettl3/Socs7/Il6st/Ntrk2/Plag1/Exoc4/Zfp488/Epm2a/Sox13/Zfp365/Zcchc24/Ercc2/Itgam/Med12/Nlgn3/Ptprz1/Otx2/Lamb2/Rnf112/Foxg1/Dll1/Fgf2/Sox6/Tiam1/Nsun5/C1qa/Ascl2/Drd1/Enpp2/Id2/Igf1/Cers2/Vcan/Tmem98/Clcf1/Gli3/Ager/Abl2/Lef1/Ccl12/Dusp15/Mxra8/Hes1/Egfr	46
GO:0043117	BP	GO:0043117	positive regulation of vascular permeability	7/2014	21/23328	0.00138967	0.0245261	0.0193251	Trpv4/Tjp3/Vegfa/Cxcr2/Pde3a/Ucn/Bmp6	7
GO:0048486	BP	GO:0048486	parasympathetic nervous system development	7/2014	21/23328	0.00138967	0.0245261	0.0193251	Adarb1/Nrp2/Tbx1/Nav2/Sema3a/Plxna4/Hes1	7
GO:0042594	BP	GO:0042594	response to starvation	28/2014	178/23328	0.00139443	0.0245261	0.0193251	Foxo3/Stk24/Sesn3/Gba/Rptor/Flcn/Ulk2/Rragd/Slc39a5/Xpr1/Cdkn1a/Prkaa2/Slc38a3/Foxk1/Ppara/Trp53/Zfp36/Pck2/Fnip1/Cpeb4/Pcsk9/Zc3h12a/Pik3c2b/Pik3c2a/Hfe/Lrrk2/Cartpt/Sik1	28
GO:0001503	BP	GO:0001503	ossification	52/2014	394/23328	0.00141387	0.0245261	0.0193251	Slc26a2/Bpnt2/Zhx3/Tcirg1/Xylt1/Ptch1/Rest/Il6st/P3h1/Bmpr2/Dnm3os/Hdac7/Bmpr1a/Apc/Bmpr1b/Chrd/Ercc2/Alpl/Pkdcc/Npr2/Gdpd2/Hspg2/Chrdl1/Col2a1/Sort1/Ecm1/Fgf2/Ccn4/Ltbp3/Bmp1/Mef2c/Mmp2/Mmp16/Mmp14/Vegfa/Junb/Thrb/Thbs3/Id2/Igf2/Igf1/Dmp1/Col13a1/Gli3/Col1a1/Rpl38/Sp7/Twist1/Bmp6/Ripply2/Kl/Fat4	52
GO:0010807	BP	GO:0010807	regulation of synaptic vesicle priming	5/2014	11/23328	0.00141448	0.0245261	0.0193251	Stx1b/Napb/Rims1/Stxbp5/Unc13a	5
GO:0032342	BP	GO:0032342	aldosterone biosynthetic process	5/2014	11/23328	0.00141448	0.0245261	0.0193251	Rest/Clcn2/Dab2/Cacna1h/Bmp6	5
GO:0048149	BP	GO:0048149	behavioral response to ethanol	5/2014	11/23328	0.00141448	0.0245261	0.0193251	Chrna7/Usp46/Oprm1/Adh1/Drd2	5
GO:0090281	BP	GO:0090281	negative regulation of calcium ion import	5/2014	11/23328	0.00141448	0.0245261	0.0193251	Slc30a1/Pln/Crhr2/Ace/Hes1	5
GO:1901620	BP	GO:1901620	regulation of smoothened signaling pathway involved in dorsal/ventral neural tube patterning	5/2014	11/23328	0.00141448	0.0245261	0.0193251	Tulp3/Mks1/Cdk20/Prkacb/Gli3	5
GO:1903522	BP	GO:1903522	regulation of blood circulation	36/2014	248/23328	0.00143466	0.0248022	0.0195426	Htr2a/Chrm2/Chrna7/Dmpk/Myh6/Shc1/Bmpr2/Flna/Kcne2/Akap6/Sp4/Nos3/Pln/Smtn/Mmp2/Crhr2/Ank2/Thrb/Drd1/Myl4/Tbxa2r/Zc3h12a/Scn4b/Pmch/Cacna1h/Prkg1/Ager/Spx/Tnni3/Sema3a/Ucn/Kcnd3/Egfr/Kcnj2/Drd2/Ctnna3	36
GO:0001656	BP	GO:0001656	metanephros development	17/2014	89/23328	0.00144146	0.024825	0.0195606	Sall1/Ptch1/Robo2/Pdgfrb/Aqp1/Hnf1b/Lamb2/Kif26b/Fmn1/Egr1/Id2/Cxcr2/Nkx3-1/Gli3/Sox17/Hes1/Fat4	17
GO:0002064	BP	GO:0002064	epithelial cell development	37/2014	257/23328	0.00144451	0.024825	0.0195606	Alg10b/Plod3/C1galt1/Rarg/Tfcp2l1/Rest/Il6st/Pdpk1/Onecut1/Flna/Exph5/Myadm/Slc4a5/Fem1b/Lamb2/Adamtsl4/Dll1/Pgr/Akap9/Col18a1/Tjp3/Col15a1/Sfn/Pdzd7/Vegfa/Frs2/Cldn3/Akap11/Rara/Ppp1r16b/Robo4/Eng/Jmjd1c/Ikbkb/Cdh5/Esr1/Bmp6	37
GO:0048566	BP	GO:0048566	embryonic digestive tract development	9/2014	33/23328	0.00149358	0.0254675	0.0200668	Sall1/Hnf1b/Pkdcc/Id2/Foxf1/Stra6/Tcf7/Gli3/Foxf2	9
GO:0048841	BP	GO:0048841	regulation of axon extension involved in axon guidance	9/2014	33/23328	0.00149358	0.0254675	0.0200668	Sema3c/Bmpr2/Sema4b/Vegfa/Sema6c/Sema3d/Sema3b/Sema3a/Plxna4	9
GO:0001570	BP	GO:0001570	vasculogenesis	18/2014	97/23328	0.00149716	0.0254675	0.0200668	Itgb8/Ntrk2/Fzd4/Amot/Tgfbr3l/Hdac7/Pdgfrb/Rin2/Tie1/Wars2/Junb/Tead2/Tdgf1/Ceacam1/Eng/Foxf1/Sox17/Tnni3	18
GO:0042445	BP	GO:0042445	hormone metabolic process	30/2014	196/23328	0.00149938	0.0254675	0.0200668	Kcnma1/Safb/Ttr/Nr3c1/Dhcr7/Rest/Pcsk2/Bmpr1b/Clcn2/Kcnj6/Hpn/Ugt1a7c/Slc16a2/Slco1c1/Corin/Dab2/Dio2/Egr1/Cyp3a13/Igf2/Igf1/Pcsk1/Adh1/Cacna1h/Ppargc1a/Ace/Esr1/Hfe/Bmp6/Cyp21a1	30
GO:0006865	BP	GO:0006865	amino acid transport	26/2014	162/23328	0.00151193	0.0254725	0.0200708	Slc36a4/Slc7a10/Nr3c1/Lrrc8c/Cln3/Ntrk2/Epm2a/Slc7a2/Htr1b/Cacnb4/Slc1a2/Slc38a3/Xk/Slc16a2/Slc1a5/Ctns/Cltrn/Llgl2/Grin2b/Bdnf/Sfxn2/Slc7a6/Slc7a14/Prkg1/Slc43a1/Slc6a9	26
GO:0071384	BP	GO:0071384	cellular response to corticosteroid stimulus	11/2014	46/23328	0.00151279	0.0254725	0.0200708	Sstr4/Nr3c1/Rest/Klf9/Smyd3/Aqp1/Crebrf/Zfp36/Pck2/Fam107a/Npas4	11
GO:1902667	BP	GO:1902667	regulation of axon guidance	11/2014	46/23328	0.00151279	0.0254725	0.0200708	Sema3c/Bmpr2/Sema4b/Vegfa/Sema6c/Sema3d/Fezf2/Sema3b/Sema3a/Plxna4/Mycbp2	11
GO:0006898	BP	GO:0006898	receptor-mediated endocytosis	35/2014	240/23328	0.00152802	0.0255774	0.0201534	Cbl/Sorl1/Mkln1/Arrb1/Scarf1/Lmbr1l/Pld2/Cln3/Napb/Htr1b/Itgam/Dnajc6/Pikfyve/Ap1g2/Nlgn3/Dnm3/Ankrd13b/Usp46/Hspg2/Dll1/Dab2/Sgip1/Arc/Tpcn2/Vegfa/Pla2r1/Pcsk9/Gsg1l/Cxcr2/Akap5/Itgb3/Hfe/Aak1/Grk4/Drd2	35
GO:1902430	BP	GO:1902430	negative regulation of amyloid-beta formation	6/2014	16/23328	0.00153936	0.0255774	0.0201534	Sorl1/Chrna7/Gga3/Ntrk2/Igf1/Abca7	6
GO:1905564	BP	GO:1905564	positive regulation of vascular endothelial cell proliferation	6/2014	16/23328	0.00153936	0.0255774	0.0201534	Pdpk1/Sirt6/Akt3/Fgf2/Igf2/Igf1	6
GO:0010001	BP	GO:0010001	glial cell differentiation	36/2014	249/23328	0.00154096	0.0255774	0.0201534	Tppp/Mecp2/Mettl3/Il6st/Ntrk2/Exoc4/Zfp488/Sox13/Zfp365/Ercc2/Itgam/Med12/Nlgn3/Ptprz1/Otx2/Lamb2/Rnf112/Dll1/Fgf2/Sox6/Nsun5/C1qa/Drd1/Enpp2/Id2/Igf1/Tmem98/Clcf1/Gli3/Ager/Abl2/Lef1/Dusp15/Mxra8/Hes1/Egfr	36
GO:0015850	BP	GO:0015850	organic hydroxy compound transport	36/2014	249/23328	0.00154096	0.0255774	0.0201534	Htr2a/Chrna7/Syt10/Ptch1/Stard4/Slc26a6/Slc2a13/Slc29a4/Htr1b/Plcd1/Aqp1/Ecrg4/Syt2/Slco1c1/Mapk15/Abca1/Dab2/Crhr2/Slco1a5/Pcsk9/Drd1/Syt15/Npc1l1/Oprk1/Abca5/Pon1/Stra6/Emb/Itgb3/Ttc39b/Pnlip/Pltp/Bmp6/Abca7/Cartpt/Drd2	36
GO:0050805	BP	GO:0050805	negative regulation of synaptic transmission	16/2014	82/23328	0.00155695	0.0257513	0.0202905	Htr2a/Grid2/Ppp1r9a/Adnp/Pcdh17/Htr1b/Slc30a1/Nlgn3/Arc/Slc24a2/Bdnf/Drd1/Pmch/Ager/Lrrk2/Drd2	16
GO:1903706	BP	GO:1903706	regulation of hemopoiesis	55/2014	424/23328	0.00156029	0.0257513	0.0202905	Foxo3/Rcor1/Vsir/Flcn/Rarg/Mturn/Thpo/Mettl3/Gpr171/Atxn1l/Tlr9/Loxl3/Nudt21/Adam8/Sox13/Apc/Cdc73/Itgam/Flt3l/Ubash3b/Nfkbid/Zeb1/Dll1/Tmem131l/Zfp36/Mef2c/Ikzf1/C1qc/Rbm15/Mmp14/Cd101/Zbtb46/Vegfa/Fnip1/Inpp4b/Gpr55/Rara/Cd83/Ceacam1/Zc3h12a/Prkdc/Id2/Tcf7/Gli3/Fos/Ager/Itgb3/Il15ra/Ace/Ptprc/Lef1/Rhoh/Hes1/Cartpt/Zap70	55
GO:0022612	BP	GO:0022612	gland morphogenesis	25/2014	154/23328	0.00156609	0.0257742	0.0203085	Itpr1/Sema3c/Rarg/Tbx2/Ptch1/Nr3c1/Plag1/Etv4/Fem1b/Hpn/Pgr/Hgf/Mmp2/Lama5/Frs2/Tbx3/Ceacam1/Igf1/Sostdc1/Nkx3-1/Gli3/Esr1/Sema3a/Robo1/Egfr	25
GO:0045766	BP	GO:0045766	positive regulation of angiogenesis	29/2014	188/23328	0.00157687	0.0258785	0.0203906	Itgb8/Chrna7/Pdpk1/Sirt6/Prkd2/Hdac7/Aqp1/Akt3/Nos3/Pxn/Ecm1/Dll1/Fgf2/Hgf/Tie1/Hipk2/Vegfa/Ppp1r16b/Tbxa2r/Zc3h12a/Cxcr2/Igf2/Eng/Brca1/Itgb3/Cdh5/Pik3c2a/Cela1/Itga5	29
GO:1901861	BP	GO:1901861	regulation of muscle tissue development	28/2014	180/23328	0.00165474	0.0270579	0.02132	Flcn/Tbx2/Nr3c1/Hdac7/Bmpr1a/Apc/Akap6/Ddx39b/Usp19/Mrtfb/Tgfbr1/Trip10/Erbb4/Ppara/Dll1/Fgf2/Ccn4/Sox6/Mef2c/Frs2/Megf10/Bdnf/Fzd7/Igf1/Ppargc1a/Tbx1/Lef1/Twist1	28
GO:0048675	BP	GO:0048675	axon extension	23/2014	138/23328	0.00165803	0.0270579	0.02132	Sema3c/Adnp/Ulk2/Dbn1/Bmpr2/Cdkl5/Slit3/Trim46/Nlgn3/Lamb2/Nrp2/Usp9x/Map2/Sema4b/Vegfa/Bdnf/Sema6c/Sema3d/Arhgap4/Sema3b/Sema3a/Plxna4/Cdh4	23
GO:0051145	BP	GO:0051145	smooth muscle cell differentiation	15/2014	75/23328	0.00166521	0.0270992	0.0213525	Tbx2/Mecp2/Smarca2/Ankrd17/Pdgfrb/Mrtfb/Zeb1/Mef2c/Vegfa/Nfatc4/Tbx3/Eng/Foxf1/Rbpms2/Hes1	15
GO:0007616	BP	GO:0007616	long-term memory	10/2014	40/23328	0.00171124	0.0275538	0.0217107	Mecp2/Ntrk2/Camk4/Ctns/Arc/Adcy1/Nfatc4/Egr1/Npas4/Drd2	10
GO:0070884	BP	GO:0070884	regulation of calcineurin-NFAT signaling cascade	10/2014	40/23328	0.00171124	0.0275538	0.0217107	Dyrk2/Ptbp1/Cherp/Mapk7/Rcan3/Akap6/Homer2/Ceacam1/Igf1/Akap5	10
GO:1902692	BP	GO:1902692	regulation of neuroblast proliferation	10/2014	40/23328	0.00171124	0.0275538	0.0217107	Fzd3/Foxg1/Trp53/Vegfa/Bdnf/Gli3/Dmrta2/Lrrk2/Vax1/Drd2	10
GO:0034284	BP	GO:0034284	response to monosaccharide	29/2014	189/23328	0.00171245	0.0275538	0.0217107	Ern1/Kif5b/Arrb1/Adcy5/Slc26a6/Irs2/Plcb1/Hnf1b/Mlxipl/Rab34/Prkaa2/Rab11fip2/Tiam1/Cltrn/Crhr2/Pck2/Klf7/Ildr2/Acvr1c/Egr1/Oprk1/Igf1/Casp6/Aqp4/Epha5/Ano1/Ager/Gckr/Camk2n1	29
GO:0001578	BP	GO:0001578	microtubule bundle formation	19/2014	106/23328	0.00171679	0.0275538	0.0217107	Tppp/Plk1/Ccdc151/Ccdc114/Cfap65/Capn6/Cep131/Nckap5l/Trim46/Wdr78/Cluap1/Kif20a/Katna1/Map2/Zmynd10/Dnah17/Cfap69/Spag1/Dnaaf3	19
GO:0060041	BP	GO:0060041	retina development in camera-type eye	27/2014	172/23328	0.00173215	0.0277238	0.0218447	Atp8a2/Tcirg1/Rarg/Mdm1/Tgif2/Hipk1/Myh10/Ntrk2/Fzd4/Bmpr2/Apc/Pdgfrb/Bmpr1b/Fat3/Clcn2/Slc4a5/Nphp4/Lamb2/Rdh13/Dll1/Mfrp/Ikzf1/Hipk2/Rho/Grk1/Hps1/Col4a1	27
GO:0097194	BP	GO:0097194	execution phase of apoptosis	14/2014	68/23328	0.00175852	0.0280689	0.0221166	Stk24/Hsf1/Xkr7/Acin1/Gm20594/Xkr4/Fzd3/Trp53/Acvr1c/Zc3h12a/Plscr2/Dffb/Aifm3/Fap	14
GO:1901215	BP	GO:1901215	negative regulation of neuron death	36/2014	251/23328	0.00177427	0.0282429	0.0222537	Cbl/Itpr1/Hsf1/Sorl1/Gba/Dnajc5/Adnp/Arrb1/Mecp2/Cln3/Rest/Ntrk2/Nrbp2/Pdpk1/Adam8/Gabrb2/Hdac7/Rel/Ptprz1/Ppara/Mef2c/Hipk2/Vegfa/Nfatc4/Cpeb4/Ncoa7/Bdnf/Igf1/Clcf1/Tbc1d24/Ppargc1a/Esr1/Ccl12/Ucn/Lrrk2/Mt1	36
GO:0034249	BP	GO:0034249	negative regulation of cellular amide metabolic process	26/2014	164/23328	0.00180804	0.028624	0.022554	Eif4ebp2/Ago3/Cnot3/Sorl1/Chrna7/Gga3/Mettl3/Ntrk2/Tyms/Mov10/Shfl/Dnd1/Nanos2/Inpp5e/Mir9-1/Cnot10/Caprin2/Zfp36/Bc1/Ybx2/Cpeb4/Rara/Zc3h12a/Igf1/Eif4ebp3/Abca7	26
GO:0048015	BP	GO:0048015	phosphatidylinositol-mediated signaling	26/2014	164/23328	0.00180804	0.028624	0.022554	Cbl/Htr2a/Prex2/Pld2/Ntrk2/Rgl2/Pik3cg/Nyap2/Pdgfrb/Plcd1/Lime1/Plcb1/Kcnh1/Inpp5e/Erbb4/Ins2/Pik3ap1/Hgf/Rara/Ppp1r16b/Igf1/Nkx3-1/Pik3c2b/Pik3c2a/Twist1/Egfr	26
GO:0060964	BP	GO:0060964	regulation of gene silencing by miRNA	11/2014	47/23328	0.00182327	0.0286784	0.0225968	Wtip/Mecp2/Tarbp2/Dnd1/Trp53/Zfp36/Ajuba/Zc3h12a/Esr1/Carlr/Egfr	11
GO:0042698	BP	GO:0042698	ovulation cycle	13/2014	61/23328	0.00182624	0.0286784	0.0225968	Foxo3/Chrna7/Arrb1/Fzd4/Nrip1/Bmpr1b/Nos3/Amh/Pgr/Egr1/Enpp2/Esr1/Egfr	13
GO:0048286	BP	GO:0048286	lung alveolus development	13/2014	61/23328	0.00182624	0.0286784	0.0225968	Atxn1l/Bmpr2/Pkdcc/Man1a2/Tns3/Pgr/Ltbp3/Vegfa/Igf1/Foxf1/Stra6/Ace/Meg3	13
GO:0055002	BP	GO:0055002	striated muscle cell development	29/2014	190/23328	0.00185796	0.029098	0.0229274	Nebl/Myh6/Nr3c1/Myh10/Ankrd23/Tmod2/Cacnb4/Neurl2/Pdgfrb/Smyd3/Akap6/Ddx39b/Stac3/Klhl40/Fhod3/Trip10/Myh11/Xk/Ppara/Xirp1/Ccn4/Mef2c/Wfikkn2/Vegfa/Tbx3/Igf1/Prkg1/Lmod1/Cacna1s	29
GO:0007368	BP	GO:0007368	determination of left/right symmetry	22/2014	131/23328	0.00187127	0.0292249	0.0230274	Mib1/Mks1/Ccdc151/Tbx6/Tbx2/Cluap1/Zic2/Dll1/Nek8/Mef2c/Anks6/Tbx3/Tdgf1/Folr1/Mmp21/Eng/Foxf1/Sox17/Tbx1/Zic3/Dnaaf3/Ripply2	22
GO:0003203	BP	GO:0003203	endocardial cushion morphogenesis	9/2014	34/23328	0.00187765	0.0292249	0.0230274	Tbx2/Robo2/Bmpr1a/Tgfbr1/Nos3/Msx1/Eng/Robo1/Twist1	9
GO:0006814	BP	GO:0006814	sodium ion transport	34/2014	234/23328	0.00188111	0.0292249	0.0230274	Kif5b/Nkain3/Slc4a4/Dmpk/Slc22a5/Cntn1/Wnk4/Plcb1/Akt3/Slc5a6/Nos3/Fgf14/Hecw2/Scn2a/Slc38a3/Wnk3/Pkd2l1/Ank3/Slc24a2/Fxyd5/Hecw1/Slc9a7/Slc6a20b/Pcsk9/Scn3a/Scn4b/Nalcn/Hcn3/Ikbkb/Slc5a7/Slc4a10/Slc6a9/Drd2/Sik1	34
GO:0048532	BP	GO:0048532	anatomical structure arrangement	7/2014	22/23328	0.00188767	0.0292488	0.0230462	Bmpr1a/Nrp2/Usp9x/Dll1/Pantr2/Sema3a/Plxna4	7
GO:0008286	BP	GO:0008286	insulin receptor signaling pathway	21/2014	123/23328	0.00190345	0.0294151	0.0231773	Eif4ebp2/Foxo3/Sorl1/Sesn3/Socs7/Irs2/Shc1/Zfp106/Pik3r3/Apc/Plcb1/Tns2/Ankrd26/Ins2/Opa1/Baiap2l1/Igf2/Foxo6/Ccnd3/C2cd5/Kl	21
GO:0045992	BP	GO:0045992	negative regulation of embryonic development	8/2014	28/23328	0.00196298	0.0299381	0.0235894	Tulp3/Tbx2/Cdk20/Fzd3/Fuz/Fzd7/Col5a2/Prkacb	8
GO:0048596	BP	GO:0048596	embryonic camera-type eye morphogenesis	8/2014	28/23328	0.00196298	0.0299381	0.0235894	Tbx2/Hipk1/Zeb1/Hipk2/Frs2/Stra6/Foxf2/Twist1	8
GO:0072395	BP	GO:0072395	signal transduction involved in cell cycle checkpoint	8/2014	28/23328	0.00196298	0.0299381	0.0235894	Plk1/Uimc1/Cdkn1a/Trp53/Pidd1/Prkdc/Brca1/Dtl	8
GO:0072401	BP	GO:0072401	signal transduction involved in DNA integrity checkpoint	8/2014	28/23328	0.00196298	0.0299381	0.0235894	Plk1/Uimc1/Cdkn1a/Trp53/Pidd1/Prkdc/Brca1/Dtl	8
GO:0072422	BP	GO:0072422	signal transduction involved in DNA damage checkpoint	8/2014	28/23328	0.00196298	0.0299381	0.0235894	Plk1/Uimc1/Cdkn1a/Trp53/Pidd1/Prkdc/Brca1/Dtl	8
GO:0009855	BP	GO:0009855	determination of bilateral symmetry	23/2014	140/23328	0.00201239	0.0306115	0.0241199	Mib1/Mks1/Ccdc151/Tbx6/Tbx2/Cluap1/Zic2/Dll1/Nek8/Mef2c/Anks6/Tbx3/Tdgf1/Folr1/Mmp21/Eng/Foxf1/Sostdc1/Sox17/Tbx1/Zic3/Dnaaf3/Ripply2	23
GO:0048146	BP	GO:0048146	positive regulation of fibroblast proliferation	14/2014	69/23328	0.00203402	0.0308599	0.0243157	Fbrs/Sirt6/Pdgfrb/Ccna2/Aqp1/Ptprz1/Cdkn1a/Tdgf1/Prkdc/Igf1/Ager/Itgb3/Esr1/Egfr	14
GO:0010639	BP	GO:0010639	negative regulation of organelle organization	54/2014	420/23328	0.00207998	0.031474	0.0247996	Tnks/Trim37/Tchp/Ppp1r9a/Ssh1/Flcn/Plk1/Mdm1/Dbn1/Ssh3/Bag4/Add2/Smcr8/Camsap2/Shroom2/Tmod2/Dcp2/Apc/Sirt4/Myadm/Ttbk2/Nav3/H1f4/Nanos2/Tnks2/Fendrr/Fhod3/Tmem39a/Tet1/Trp53/Hgf/Opa1/Map2/Phf1/Kank3/Ankrd27/Igf1/Sptb/Brca1/Trim54/Siah3/Ppargc1a/Inpp5j/Cdh5/Esr1/Carlr/Zw10/Lmod1/Phldb2/Lrrk2/H1f2/Twist1/Recql4/Khdc3	54
GO:0071364	BP	GO:0071364	cellular response to epidermal growth factor stimulus	10/2014	41/23328	0.0020907	0.031474	0.0247996	Cbl/Garem1/Bag4/Pdpk1/Erbb4/Zfp36/Dab2/Tdgf1/Knstrn/Egfr	10
GO:0106056	BP	GO:0106056	regulation of calcineurin-mediated signaling	10/2014	41/23328	0.0020907	0.031474	0.0247996	Dyrk2/Ptbp1/Cherp/Mapk7/Rcan3/Akap6/Homer2/Ceacam1/Igf1/Akap5	10
GO:0008016	BP	GO:0008016	regulation of heart contraction	28/2014	183/23328	0.00212328	0.0318821	0.0251211	Chrm2/Chrna7/Dmpk/Myh6/Flna/Kcne2/Akap6/Sp4/Nos3/Pln/Smtn/Crhr2/Ank2/Thrb/Myl4/Zc3h12a/Scn4b/Pmch/Cacna1h/Prkg1/Spx/Tnni3/Sema3a/Ucn/Kcnd3/Kcnj2/Drd2/Ctnna3	28
GO:0043434	BP	GO:0043434	response to peptide hormone	45/2014	336/23328	0.00213637	0.0319415	0.0251679	Eif4ebp2/Foxo3/Hsf1/Sorl1/Sesn3/Pld2/Cdk2/Socs7/Slc26a6/Irs2/Shc1/Pdpk1/Slc27a1/Zfp106/Pik3r3/Apc/Plcd1/Plcb1/Akt3/Stat2/Tns2/Pxn/Myo5a/Mbd5/Ankrd26/Ppara/Ins2/Sort1/Trpv4/Nr4a1/Opa1/Baiap2l1/Pck2/Acvr1c/Pcsk9/Egr1/Oprk1/Prkdc/Igf2/Igf1/Foxo6/Ccnd3/Ikbkb/C2cd5/Kl	45
GO:0001935	BP	GO:0001935	endothelial cell proliferation	24/2014	149/23328	0.00213821	0.0319415	0.0251679	Ern1/Rptor/Pdpk1/Sirt6/Prkd2/Bmpr2/Akt3/Tgfbr1/Nr4a1/Ecm1/Fgf2/Mef2c/Atoh8/Atpif1/Vegfa/Ppp1r16b/Igf2/Igf1/Eng/Plxnb3/Ager/Itgb3/Ccl12/Bmp6	24
GO:0043266	BP	GO:0043266	regulation of potassium ion transport	19/2014	108/23328	0.00214737	0.0319963	0.0252111	Htr2a/Kif5b/Flna/Wnk4/Kcne2/Akap6/Nos3/Wnk3/Akap9/Ank3/Ank2/Oprk1/Kcns1/Akap5/Prkg1/Ager/Dpp10/Kcnj2/Drd2	19
GO:0017157	BP	GO:0017157	regulation of exocytosis	36/2014	254/23328	0.00218152	0.0322017	0.0253729	Htr2a/Chrm2/Chrna7/Syt10/Stx1b/Pld2/Rest/Rims4/Il1rapl1/Napb/Pdpk1/Stxbp2/Htr1b/Cacnb4/Glra3/Exph5/Itgam/Rims1/Kcnh1/Nlgn1/Myo5a/Syt2/Nrxn3/Cltrn/Stxbp5/Adcy1/Snap23/Drd1/Syt15/Foxf1/Rims3/Cacna1h/Unc13a/Lrrk2/Pclo/Drd2	36
GO:0060541	BP	GO:0060541	respiratory system development	36/2014	254/23328	0.00218152	0.0322017	0.0253729	Plod3/Tulp3/Rarg/Dhcr7/Atxn1l/Loxl3/Bmpr2/Bmpr1a/Pdgfrb/Lipa/Pkdcc/Man1a2/Nos3/Tns3/Fendrr/Pgr/Fgf2/Ltbp3/Srsf6/Lama5/Mmp14/Vegfa/Itga3/Rara/Thrb/Hps1/Igf1/Foxf1/Stra6/Gli3/Ano1/Ace/Zic3/Lef1/Meg3/Hes1	36
GO:0002042	BP	GO:0002042	cell migration involved in sprouting angiogenesis	12/2014	55/23328	0.00218827	0.0322017	0.0253729	Pik3r3/Hdac7/Akt3/Card10/Nr4a1/Fgf2/Vegfa/Tdgf1/Tbxa2r/Mmrn2/Pik3c2a/Robo1	12
GO:0001756	BP	GO:0001756	somitogenesis	15/2014	77/23328	0.00218879	0.0322017	0.0253729	Mib1/Sema3c/Tbx6/Bmpr1a/Med12/Otx2/Dll1/Trp53/Plxna2/Prkdc/Foxf1/Nle1/Nkx3-1/Lef1/Ripply2	15
GO:0048844	BP	GO:0048844	artery morphogenesis	15/2014	77/23328	0.00218879	0.0322017	0.0253729	Tbx2/Bmpr2/Bmpr1a/Pdgfrb/Akt3/Tgfbr1/Notch3/Kat6a/Vegfa/Folr1/Eng/Foxf1/Stra6/Tbx1/Hes1	15
GO:0060644	BP	GO:0060644	mammary gland epithelial cell differentiation	6/2014	17/23328	0.00220649	0.032218	0.0253858	Ptch1/Erbb4/Fgf2/Prlr/Id2/Foxf1	6
GO:0070886	BP	GO:0070886	positive regulation of calcineurin-NFAT signaling cascade	6/2014	17/23328	0.00220649	0.032218	0.0253858	Ptbp1/Cherp/Akap6/Ceacam1/Igf1/Akap5	6
GO:0106058	BP	GO:0106058	positive regulation of calcineurin-mediated signaling	6/2014	17/23328	0.00220649	0.032218	0.0253858	Ptbp1/Cherp/Akap6/Ceacam1/Igf1/Akap5	6
GO:0009799	BP	GO:0009799	specification of symmetry	23/2014	141/23328	0.00221248	0.0322248	0.0253911	Mib1/Mks1/Ccdc151/Tbx6/Tbx2/Cluap1/Zic2/Dll1/Nek8/Mef2c/Anks6/Tbx3/Tdgf1/Folr1/Mmp21/Eng/Foxf1/Sostdc1/Sox17/Tbx1/Zic3/Dnaaf3/Ripply2	23
GO:0010749	BP	GO:0010749	regulation of nitric oxide mediated signal transduction	5/2014	12/23328	0.00225313	0.032735	0.0257932	Gucy1a2/Ins2/Gucy1a1/Vegfa/Egfr	5
GO:0014910	BP	GO:0014910	regulation of smooth muscle cell migration	16/2014	85/23328	0.00229588	0.0332732	0.0262172	Sorl1/Ssh1/Il6st/Bmpr1a/Pdgfrb/Myo5a/Pgr/Ccn4/Mef2c/Egr1/Igf1/Ppargc1a/Prkg1/Ager/Itgb3/Ace	16
GO:0008589	BP	GO:0008589	regulation of smoothened signaling pathway	17/2014	93/23328	0.00236167	0.0341417	0.0269016	Tulp3/Mks1/Sall1/Ptch1/Glis2/Stk36/Ulk3/Cdk20/Ttbk2/Rab34/Ndst1/Fuz/Zic1/Tctn1/Prkacb/Gli3/Rora	17
GO:0060271	BP	GO:0060271	cilium assembly	42/2014	310/23328	0.00237121	0.0341947	0.0269433	Tchp/Mks1/Atmin/Ccdc151/Rabl2/Rabep2/Ptpn23/Cep89/Stk36/Ccdc114/Cfap65/Onecut1/Flna/Rfx2/Cep131/Cdkl5/Ablim1/Ttll3/Ttbk2/Wdr78/Cluap1/Poc1b/Mapk15/Rilp/Fuz/Ehd2/Cntrob/Lama5/Ttll8/Entr1/Tctn1/Zmynd10/Iqub/Cep350/Wdr90/Dnah17/Cfap69/Crocc/Spag1/Fam161a/Dnaaf3/Tctn3	42
GO:1900006	BP	GO:1900006	positive regulation of dendrite development	19/2014	109/23328	0.00239465	0.0344475	0.0271425	Ppp1r9a/Mecp2/Dbn1/Nr3c1/Tmem106b/Il1rapl1/Sez6/Cdkl5/Nlgn3/Ptprz1/Nlgn1/Opa1/Caprin2/Tiam1/Ankrd27/Foxo6/Tbc1d24/Akap5/Zdhhc15	19
GO:0044262	BP	GO:0044262	cellular carbohydrate metabolic process	40/2014	292/23328	0.00242881	0.0348247	0.0274397	Dyrk2/Mecp2/Ncoa2/Ranbp2/Nr3c1/Il6st/Irs2/Epm2a/B3galt1/Sirt6/Plek/Gnmt/Plcd1/Phkg1/Inpp5e/Ndst1/Midn/Foxk1/Ppara/Ins2/Inpp5b/Rb1cc1/Trp53/Pck2/Inpp4b/B3gnt4/Fcsk/Arpp19/Supt20/Isyna1/Igf2/Igf1/Ppargc1a/Prkg1/Inpp5j/Gckr/Rora/Gpt/Gk5/Sik1	40
GO:0032386	BP	GO:0032386	regulation of intracellular transport	44/2014	329/23328	0.00244109	0.0348247	0.0274397	Uhmk1/Xpo4/Sorl1/Kif5b/Yod1/Plk3/Mecp2/Dbn1/Bag4/Ptpn23/Dnajc27/Epm2a/Pkia/Flna/Akap8l/Cep131/Sirt4/Itgam/Nupl1/Trim46/Ifi27/Crebrf/Mdfic/Camk4/Pln/Mapk15/Map2/Ank3/Ehd2/Dab2/Sfn/Atpif1/Inpp4b/Zic1/Gbp4/Pcsk9/Zc3h12a/Rbm26/Brca1/Siah3/Gli3/Akap5/Lrrk2/C2cd5	44
GO:0042326	BP	GO:0042326	negative regulation of phosphorylation	59/2014	471/23328	0.00244478	0.0348247	0.0274397	Cbl/Sorl1/Chrna7/Mapk7/Gba/Prpsap1/Arrb1/Flcn/Plk1/Socs4/Smcr8/Irs2/Epm2a/Pdpk1/Sirt6/Prkar2a/Ldlrad4/Pkia/Adarb1/Apc/Smyd3/Hipk3/Myadm/Spag9/Mlxipl/Ptprt/Eif3a/Ash1l/Cdkn1a/Ubash3b/Dusp6/Midn/Ankrd26/Ppara/Hgf/Dab2/Ajuba/Gbp4/Drd1/Niban1/Ceacam1/Zc3h12a/Prkdc/Igf1/Eng/Hexim2/Spred3/Ppargc1a/Inpp5j/Ager/Ptprc/Gckr/Camk2n1/Mvp/Lrrk2/Twist1/Stk38/Emilin1/Drd2	59
GO:0048732	BP	GO:0048732	gland development	59/2014	471/23328	0.00244478	0.0348247	0.0274397	Itpr1/Sema3c/Rarg/Tbx2/Ptch1/Nr3c1/Tfcp2l1/Plag1/Irs2/Onecut1/Cacnb4/Bmpr1a/Apc/Pdgfrb/Clcn2/Hnf1b/Mrtfb/Etv4/Tgfbr1/Fem1b/Ash1l/Hpn/Erbb4/Msx1/Rb1cc1/Pgr/Fgf2/Hgf/Ikzf1/Mmp2/Lama5/Prlr/Pck2/Vegfa/Frs2/Tbx3/Pcsk9/Ceacam1/Prkdc/Id2/Igf2/Igf1/Foxf1/Sostdc1/Nkx3-1/Stra6/Gli3/Aire/Tbx1/Esr1/Zic3/Lef1/Sema3a/Robo1/Meg3/Hes1/Cela1/Egfr/Drd2	59
GO:0003176	BP	GO:0003176	aortic valve development	7/2014	23/23328	0.00251344	0.0356285	0.0280731	Bmpr2/Robo2/Slit3/Nos3/Robo1/Twist1/Emilin1	7
GO:0010996	BP	GO:0010996	response to auditory stimulus	7/2014	23/23328	0.00251344	0.0356285	0.0280731	Atp8a2/Cntnap2/Stra6/Abl2/Usp53/Ucn/Drd2	7
GO:0010765	BP	GO:0010765	positive regulation of sodium ion transport	10/2014	42/23328	0.00253505	0.0358476	0.0282457	Kif5b/Cntn1/Wnk4/Plcb1/Akt3/Fgf14/Wnk3/Ank3/Scn4b/Ikbkb	10
GO:0021915	BP	GO:0021915	neural tube development	29/2014	194/23328	0.00255125	0.0359893	0.0283574	Mib1/Plod3/Tulp3/Sema3c/Mks1/Sall1/Rarg/Ptch1/Dvl2/Cdk20/Med12/Ttbk2/Cluap1/Zic2/Fzd3/Opa1/Plxna2/Fuz/Tead2/Rara/Folr1/Tctn1/Prkacb/Tcf7/Gli3/Sox17/Abl2/Hes1/Twist1	29
GO:1900449	BP	GO:1900449	regulation of glutamate receptor signaling pathway	12/2014	56/23328	0.00257012	0.0359941	0.0283611	Frrs1l/Rasgrf2/Prrt1/Nlgn3/Nlgn1/Mef2c/Arc/Gsg1l/Oprm1/Ppargc1a/Unc13a/Slc6a9	12
GO:1903350	BP	GO:1903350	response to dopamine	12/2014	56/23328	0.00257012	0.0359941	0.0283611	Htr2a/Adcy5/Gnal/Htr1b/Flna/Rgs8/Drd1/Htr1d/Oprm1/Htr5b/Lrrk2/Drd2	12
GO:1903351	BP	GO:1903351	cellular response to dopamine	12/2014	56/23328	0.00257012	0.0359941	0.0283611	Htr2a/Adcy5/Gnal/Htr1b/Flna/Rgs8/Drd1/Htr1d/Oprm1/Htr5b/Lrrk2/Drd2	12
GO:0007157	BP	GO:0007157	heterophilic cell-cell adhesion via plasma membrane cell adhesion molecules	11/2014	49/23328	0.00259988	0.0362365	0.0285521	Tenm1/Grid2/Il1rapl1/Nlgn1/Mcam/Pvr/Amigo3/Cdh4/Tenm3/Itga5/Fat4	11
GO:0033173	BP	GO:0033173	calcineurin-NFAT signaling cascade	11/2014	49/23328	0.00259988	0.0362365	0.0285521	Dyrk2/Ptbp1/Cherp/Mapk7/Rcan3/Akap6/Homer2/Nfatc4/Ceacam1/Igf1/Akap5	11
GO:0010717	BP	GO:0010717	regulation of epithelial to mesenchymal transition	17/2014	94/23328	0.002656	0.0367976	0.0289942	Ldlrad4/Tgfbr1/Usf3/Hpn/Epha3/Fuz/Dab2/Tiam1/Vegfa/Eng/Spred3/Col1a1/Ager/Lef1/Phldb2/Twist1/Phldb1	17
GO:0008344	BP	GO:0008344	adult locomotory behavior	19/2014	110/23328	0.00266539	0.0367976	0.0289942	Oprd1/Prex2/Kcnma1/Mecp2/Trmt1l/Sez6/Clcn3/Cacnb4/Idua/Fgf14/Ctns/Bc1/Hipk2/Zic1/Drd1/Id2/Abl2/Tbce/Drd2	19
GO:0048709	BP	GO:0048709	oligodendrocyte differentiation	19/2014	110/23328	0.00266539	0.0367976	0.0289942	Tppp/Ntrk2/Exoc4/Zfp488/Sox13/Zfp365/Ercc2/Med12/Nlgn3/Ptprz1/Otx2/Sox6/Nsun5/Enpp2/Id2/Tmem98/Gli3/Dusp15/Hes1	19
GO:2001022	BP	GO:2001022	positive regulation of response to DNA damage stimulus	19/2014	110/23328	0.00266539	0.0367976	0.0289942	Hdac10/Nacc2/Kmt5c/Fam168a/Fmn2/Pagr1a/Mms19/Uimc1/Mrnip/Ddx11/Skil/Pla2r1/Parp3/Prkdc/Brca1/Nkx3-1/Eya4/Spred3/Egfr	19
GO:0019933	BP	GO:0019933	cAMP-mediated signaling	29/2014	195/23328	0.00275561	0.0379532	0.0299048	Eif4ebp2/Sstr4/Gpr26/Gna13/Pde7b/Adcy5/Gnal/Adgrl3/Pde4a/Prkar2a/Adcy4/Pde10a/Adgre1/Pln/Abca1/Adgre5/Pde11a/Crhr2/Adcy1/Drd1/Tbxa2r/Lpar2/Epha5/Pde3a/Oprm1/Gipr/Ucn/Pclo/Drd2	29
GO:0060996	BP	GO:0060996	dendritic spine development	21/2014	127/23328	0.00284204	0.0388579	0.0306176	Ppp1r9a/Mecp2/Dbn1/Nr3c1/Zfp365/Cdkl5/Sipa1l1/Nlgn3/Dnm3/Nlgn1/Opa1/Caprin2/Tiam1/Mef2c/Arc/Fstl4/Foxo6/Epha5/Tanc2/Zdhhc15/Lrrk2	21
GO:0061138	BP	GO:0061138	morphogenesis of a branching epithelium	32/2014	222/23328	0.00284983	0.0388579	0.0306176	Sema3c/Mks1/Gna13/Sall1/Ptch1/Sirt6/Hnf1b/Etv4/Fem1b/Pxn/Pgr/Fgf2/Hgf/Lama5/Rbm15/Mmp14/Llgl2/Vegfa/Nfatc4/Frs2/Tbx3/Igf1/Eng/Foxf1/Nkx3-1/Gli3/Tbx1/Esr1/Lef1/Sema3a/Col4a1/Fat4	32
GO:2001020	BP	GO:2001020	regulation of response to DNA damage stimulus	32/2014	222/23328	0.00284983	0.0388579	0.0306176	Hsf1/Hdac10/Nacc2/Kmt5c/Fam168a/Sirt6/Fmn2/Zfp365/Cdk9/Pagr1a/Ddx39b/Fignl2/Recql5/Mms19/Fem1b/Uimc1/Mrnip/Ddx11/Trp53/Rad52/Skil/Pla2r1/Parp3/Prkdc/Brca1/Nkx3-1/Eya4/Spred3/Polq/Bcl2l12/Twist1/Egfr	32
GO:0071772	BP	GO:0071772	response to BMP	27/2014	178/23328	0.00285493	0.0388579	0.0306176	Sorl1/Vsir/Smad9/Slc39a5/Elapor2/Bmpr2/Bmpr1a/Bmpr1b/Chrd/Msx1/Chrdl1/Col2a1/Usp9x/Hipk2/Kcp/Itga3/Skil/Egr1/Eng/Sostdc1/Cdh5/Lef1/Hfe/Hes1/Bmp6/Kcnd3/Hivep1	27
GO:0071773	BP	GO:0071773	cellular response to BMP stimulus	27/2014	178/23328	0.00285493	0.0388579	0.0306176	Sorl1/Vsir/Smad9/Slc39a5/Elapor2/Bmpr2/Bmpr1a/Bmpr1b/Chrd/Msx1/Chrdl1/Col2a1/Usp9x/Hipk2/Kcp/Itga3/Skil/Egr1/Eng/Sostdc1/Cdh5/Lef1/Hfe/Hes1/Bmp6/Kcnd3/Hivep1	27
GO:0003015	BP	GO:0003015	heart process	33/2014	231/23328	0.00286132	0.0388579	0.0306176	Chrm2/Chrna7/Dmpk/Myh6/Map2k3/Flna/Kcne2/Akap6/Ppp1r13l/Map2k6/Sp4/Nos3/Pln/Smtn/Crhr2/Ank2/Thrb/Myl4/Zc3h12a/Scn4b/Pmch/Taz/Cacna1h/Prkg1/Spx/Tnni3/Ace/Sema3a/Ucn/Kcnd3/Kcnj2/Drd2/Ctnna3	33
GO:0042220	BP	GO:0042220	response to cocaine	9/2014	36/23328	0.00288045	0.0389362	0.0306793	Htr2a/Mecp2/Adgrl3/Htr1b/Homer2/Pgr/Drd1/Oprk1/Drd2	9
GO:2000171	BP	GO:2000171	negative regulation of dendrite development	9/2014	36/23328	0.00288045	0.0389362	0.0306793	Mecp2/Sez6/Fat3/Nlgn3/Ptprz1/Dnm3/Nlgn1/Fstl4/Nfatc4	9
GO:0060420	BP	GO:0060420	regulation of heart growth	16/2014	87/23328	0.00293495	0.0395811	0.0311874	Myh6/Tbx2/Nr3c1/Bmpr1a/Apc/Akap6/Ddx39b/Tgfbr1/Dusp6/Trip10/Erbb4/Ppara/Fgf2/Ccn4/Mef2c/Igf1	16
GO:0001843	BP	GO:0001843	neural tube closure	19/2014	111/23328	0.00296129	0.0398441	0.0313947	Tulp3/Mks1/Sall1/Rarg/Ptch1/Dvl2/Cdk20/Med12/Cluap1/Zic2/Fzd3/Opa1/Fuz/Tead2/Rara/Folr1/Prkacb/Abl2/Twist1	19
GO:0055013	BP	GO:0055013	cardiac muscle cell development	17/2014	95/23328	0.00298021	0.0399979	0.0315159	Nebl/Myh6/Nr3c1/Myh10/Pdgfrb/Akap6/Ddx39b/Fhod3/Trip10/Myh11/Ppara/Xirp1/Ccn4/Vegfa/Tbx3/Igf1/Prkg1	17
GO:0055024	BP	GO:0055024	regulation of cardiac muscle tissue development	18/2014	103/23328	0.00298645	0.0399979	0.0315159	Tbx2/Nr3c1/Bmpr1a/Apc/Akap6/Ddx39b/Tgfbr1/Trip10/Erbb4/Ppara/Dll1/Fgf2/Ccn4/Sox6/Mef2c/Frs2/Fzd7/Igf1	18
GO:2000648	BP	GO:2000648	positive regulation of stem cell proliferation	12/2014	57/23328	0.00300444	0.0401465	0.031633	Thpo/Atxn1l/Sirt6/Fzd3/Foxg1/Ltbp3/Vegfa/Tbx3/Gli3/Ptprc/Dmrta2/Drd2	12
GO:0048469	BP	GO:0048469	cell maturation	30/2014	205/23328	0.00301341	0.0401742	0.0316548	Abhd2/Foxo3/Kcnma1/Tbx6/Mecp2/Scarf1/Tfcp2l1/Slc26a6/Cdc25b/Ercc2/Plcb1/Dleu2/Fem1b/Dlg2/Npr2/Tut7/Pgr/Cntnap2/Opa1/Ank3/Vegfa/C1qa/Id2/Pde3a/Akap5/Abl2/Pou2f2/Dmc1/Lrrk2/Hes1	30
GO:0055123	BP	GO:0055123	digestive system development	22/2014	136/23328	0.00302833	0.0402038	0.0316781	C1galt1/Sall1/Cbfa2t2/Tbx2/Il6st/Hnf1b/Pkdcc/Id2/Igf2/Igf1/Foxf1/Stx2/Stra6/Tcf7/Gli3/Sox17/Zic3/Foxf2/Hes1/Cela1/Egfr/Fat4	22
GO:0010810	BP	GO:0010810	regulation of cell-substrate adhesion	31/2014	214/23328	0.00304134	0.0402038	0.0316781	Dbn1/Fzd4/Onecut1/Flna/Nexmif/Myadm/Rin2/Ptprz1/Ccl28/Edil3/Epha3/Fbln2/Dab2/Mmp14/Fmn1/Vegfa/Utrn/Itga3/Fzd7/Tdgf1/Enpp2/Fam107a/Foxf1/Dmp1/Col1a1/Itgb3/Phldb2/Col8a1/Itga5/Emilin1/Rhod	31
GO:0033059	BP	GO:0033059	cellular pigmentation	10/2014	43/23328	0.00305191	0.0402038	0.0316781	Lyst/Shroom2/Pikfyve/Vps33b/Cdh3/Myo5a/Hps1/Ankrd27/Hps4/Mlph	10
GO:1901381	BP	GO:1901381	positive regulation of potassium ion transmembrane transport	10/2014	43/23328	0.00305191	0.0402038	0.0316781	Flna/Wnk4/Akap6/Wnk3/Akap9/Ank2/Oprk1/Prkg1/Ager/Kcnj2	10
GO:0032793	BP	GO:0032793	positive regulation of CREB transcription factor activity	6/2014	18/23328	0.00307018	0.0402038	0.0316781	Crtc2/Prkd2/Camk1d/Adcy1/Vegfa/Epha5	6
GO:0046184	BP	GO:0046184	aldehyde biosynthetic process	6/2014	18/23328	0.00307018	0.0402038	0.0316781	Rest/Clcn2/Dab2/Adh1/Cacna1h/Bmp6	6
GO:1902992	BP	GO:1902992	negative regulation of amyloid precursor protein catabolic process	6/2014	18/23328	0.00307018	0.0402038	0.0316781	Sorl1/Chrna7/Gga3/Ntrk2/Igf1/Abca7	6
GO:0060147	BP	GO:0060147	regulation of posttranscriptional gene silencing	11/2014	50/23328	0.00307774	0.0402038	0.0316781	Wtip/Mecp2/Tarbp2/Dnd1/Trp53/Zfp36/Ajuba/Zc3h12a/Esr1/Carlr/Egfr	11
GO:0060966	BP	GO:0060966	regulation of gene silencing by RNA	11/2014	50/23328	0.00307774	0.0402038	0.0316781	Wtip/Mecp2/Tarbp2/Dnd1/Trp53/Zfp36/Ajuba/Zc3h12a/Esr1/Carlr/Egfr	11
GO:0043244	BP	GO:0043244	regulation of protein-containing complex disassembly	21/2014	128/23328	0.00312954	0.040789	0.0321392	Sh3bp1/Jmjd4/Gba/Cln3/Add2/Smcr8/Camsap2/Shroom2/Tmod2/Eif5a2/Plek/Apc/Shfl/Ttbk2/Nav3/Tmem39a/Trpv4/Map2/Sptb/Trim54/Lmod1	21
GO:0009746	BP	GO:0009746	response to hexose	28/2014	188/23328	0.00315658	0.0409582	0.0322725	Ern1/Kif5b/Arrb1/Adcy5/Slc26a6/Irs2/Hnf1b/Mlxipl/Rab34/Prkaa2/Rab11fip2/Tiam1/Cltrn/Crhr2/Pck2/Klf7/Ildr2/Acvr1c/Egr1/Oprk1/Igf1/Casp6/Aqp4/Epha5/Ano1/Ager/Gckr/Camk2n1	28
GO:0010770	BP	GO:0010770	positive regulation of cell morphogenesis involved in differentiation	28/2014	188/23328	0.00315658	0.0409582	0.0322725	Adnp/Dbn1/Ntrk2/Il1rapl1/Bmpr2/Flna/Robo2/Cdkl5/Myadm/Tiam2/Opa1/Caprin2/Plxna2/Dab2/Tiam1/Vegfa/Bdnf/Skil/Prkdc/Enpp2/Ankrd27/Tbc1d24/Plxnb3/Akap5/Itgb3/Plxna4/Robo1/Cdh4	28
GO:0072073	BP	GO:0072073	kidney epithelium development	23/2014	145/23328	0.00319017	0.0413021	0.0325435	Sall1/Smad9/Ptch1/Robo2/Wnk4/Aqp1/Hnf1b/Lamb2/Dll1/Fgf2/Kif26b/Mef2c/Lama5/Fmn1/Vegfa/Bdnf/Rara/Cxcr2/Gsta3/Vcan/Gli3/Hes1/Fat4	23
GO:0060968	BP	GO:0060968	regulation of gene silencing	15/2014	80/23328	0.0032246	0.0416552	0.0328217	Wtip/Mecp2/Tarbp2/Cdk2/Sirt6/Dnd1/H1f4/Trp53/Zfp36/Ajuba/Zc3h12a/Esr1/Carlr/H1f2/Egfr	15
GO:0001818	BP	GO:0001818	negative regulation of cytokine production	36/2014	260/23328	0.00324273	0.0417874	0.0329259	Hsf1/Irf3/Chrna7/Gba/Vsir/Arrb1/Abcd1/Tlr9/Ssc5d/Havcr2/Hdac7/Rel/Nav3/Homer2/Cdh3/Dll1/Traip/Hgf/Zfp36/Gbp4/Rara/Akap8/Cd83/Ceacam1/Zc3h12a/Igf1/Aqp4/Tnfrsf4/Ager/Lrrc32/Lbp/Ptprc/Lef1/Hfe/Serpinb1b/Twist1	36
GO:0043270	BP	GO:0043270	positive regulation of ion transport	44/2014	334/23328	0.00324917	0.0417874	0.0329259	Itpr1/Atp8a2/Sstr4/Kif5b/Ctss/Nr3c1/Pdpk1/Flna/Cacnb4/Cntn1/Pdgfrb/Wnk4/Plcb1/Kcne2/Akap6/Stac3/Nlgn3/Akt3/Map2k6/Fgf14/Slc38a3/Wnk3/Akap9/Ank3/Cltrn/Arc/Crhr2/Ank2/Grin2b/Pla2r1/Atp8a1/Drd1/Oprk1/Scn4b/Akap5/Prkg1/Ager/Ikbkb/Ccl12/Ucn/F2rl3/Abca7/Kcnj2/Drd2	44
GO:0060606	BP	GO:0060606	tube closure	19/2014	112/23328	0.00328412	0.0420903	0.0331645	Tulp3/Mks1/Sall1/Rarg/Ptch1/Dvl2/Cdk20/Med12/Cluap1/Zic2/Fzd3/Opa1/Fuz/Tead2/Rara/Folr1/Prkacb/Abl2/Twist1	19
GO:0008090	BP	GO:0008090	retrograde axonal transport	7/2014	24/23328	0.00328717	0.0420903	0.0331645	Kif5a/Kif5b/Mecp2/Kif1b/Dlg2/Dst/Bsn	7
GO:0010256	BP	GO:0010256	endomembrane system organization	52/2014	410/23328	0.00330087	0.0421436	0.0332066	Ptbp1/Plscr3/Usp6nl/Tjap1/Ubxn2a/Plk1/Xkr7/Ubxn2b/Lyst/Acrbp/Dmpk/Plk3/Myh10/Cln3/Abcd1/Reep4/Camsap2/Rbsn/Akap8l/Rfx2/Aqp1/Vps33b/Rnf112/Myo5a/Als2cl/Xkr4/Mapk15/Akap9/Rilp/Vcpip1/Ank3/Ehd2/Abca1/Baiap2l1/Sgip1/Ank2/Hook2/Ano3/Plscr2/Sptb/Esyt3/Spag4/Usp50/Stx2/Lysmd3/Cdan1/Ptprc/Zw10/Cacna1s/Lrrk2/Abca7/Fat4	52
GO:0045913	BP	GO:0045913	positive regulation of carbohydrate metabolic process	16/2014	88/23328	0.00330581	0.0421436	0.0332066	Htr2a/Dyrk2/Slc4a4/Ranbp2/Irs2/Plcd1/Mlxipl/Prkaa2/Ppara/Ins2/Arpp19/Supt20/Igf2/Igf1/Gckr/Gpt	16
GO:0061053	BP	GO:0061053	somite development	17/2014	96/23328	0.00333657	0.0424429	0.0334424	Mib1/Sema3c/Tbx6/Ptch1/Loxl3/Bmpr1a/Med12/Otx2/Dll1/Trp53/Plxna2/Prkdc/Foxf1/Nle1/Nkx3-1/Lef1/Ripply2	17
GO:0006816	BP	GO:0006816	calcium ion transport	53/2014	420/23328	0.00337269	0.0428089	0.0337308	Oprd1/Htr2a/Itpr1/Cherp/Chrna7/Itgav/Tlr9/Epm2a/Pik3cg/Pdpk1/Cacnb4/Pdgfrb/Lime1/Kcne2/Slc30a1/Akap6/Stac3/Homer2/Nos3/Fgf14/Ubash3b/Myo5a/Wnk3/Ahnak/Pln/Trpv4/Pkd2l1/Fgf2/Opa1/Slc24a2/Tpcn2/Crhr2/Ank2/Grin2b/Xntrpc/Drd1/Atp2a3/Igf1/Nalcn/Grin3b/Cacna1h/Akap5/Itgb3/Ace/Ptprc/Ccl12/Ucn/Cacna1s/F2rl3/Hes1/Rcvrn/Drd2/Gja4	53
GO:0002328	BP	GO:0002328	pro-B cell differentiation	5/2014	13/23328	0.00340271	0.0429095	0.03381	Flcn/Nudt21/Fnip1/Prkdc/Hes1	5
GO:0071838	BP	GO:0071838	cell proliferation in bone marrow	5/2014	13/23328	0.00340271	0.0429095	0.03381	Shc1/Flt3l/Mef2c/Ace/Lef1	5
GO:1902285	BP	GO:1902285	semaphorin-plexin signaling pathway involved in neuron projection guidance	5/2014	13/23328	0.00340271	0.0429095	0.03381	Nrp2/Plxna2/Plxnb3/Sema3a/Plxna4	5
GO:0035265	BP	GO:0035265	organ growth	30/2014	207/23328	0.00348701	0.0438056	0.0345161	Rarg/Myh6/Tbx2/Wwc2/Nr3c1/Plag1/Sirt6/Bmpr1a/Apc/Pdgfrb/Ccm2l/Akap6/Ddx39b/Tgfbr1/Dusp6/Trip10/Erbb4/Ankrd26/Ppara/Ecm1/Dll1/Fgf2/Ccn4/Mef2c/Prlr/Rara/Thbs3/Igf1/Prkg1/Esr1	30
GO:0001755	BP	GO:0001755	neural crest cell migration	12/2014	58/23328	0.00349633	0.0438056	0.0345161	Sema3c/Erbb4/Nrp2/Lama5/Sema4b/Folr1/Sema6c/Sema3d/Tbx1/Sema3b/Sema3a/Twist1	12
GO:0006493	BP	GO:0006493	protein O-linked glycosylation	12/2014	58/23328	0.00349633	0.0438056	0.0345161	Plod3/C1galt1/Tmtc1/Large2/Pomt1/St6galnac2/Poglut2/Tet1/Trak2/St8sia6/Galnt3/Galnt13	12
GO:1903829	BP	GO:1903829	positive regulation of cellular protein localization	42/2014	317/23328	0.0035767	0.044667	0.0351948	Xpo4/Sorl1/Ssh1/Kif5b/Plk3/Glis2/Cln3/Pdpk1/Cd247/Flna/Cacnb4/Cep131/Apc/Itgam/Stac3/Card10/Rab34/Myo5a/Prkaa2/Erbb4/Wnk3/Camk4/Ins2/Rab11fip2/Epha3/Zdhhc1/Ank3/Sfn/Vegfa/Itga3/Zic1/Entr1/Zc3h12a/Brca1/Musk/Gli3/Akap5/Crocc/Dpp10/C2cd5/Abca7/Egfr	42
GO:0022411	BP	GO:0022411	cellular component disassembly	49/2014	383/23328	0.00358041	0.044667	0.0351948	Sh3bp1/Hsf1/Jmjd4/Gba/Kif5b/Plk1/Ctss/Plk3/Cln3/Add2/Smcr8/Napb/Camsap2/Shroom2/Tmod2/Akap8l/Eif5a2/Smarcd2/Acin1/Plek/Apc/Nckap5l/Itgam/Shfl/Ttbk2/Nav3/Dnajc6/Tgfbr1/Tmem39a/Hpn/Gfm2/Trpv4/Rb1cc1/Wdr72/Trp53/Map2/C1qc/Atpif1/C1qb/C1qa/Acvr1c/Sptb/Eng/Trim54/Akap5/Noxo1/Dffb/Lmod1/Fap	49
GO:0001508	BP	GO:0001508	action potential	22/2014	138/23328	0.00363563	0.0452589	0.0356612	Kcnma1/Chrna7/Gba/Cln3/Ntrk2/Flna/Cacnb4/Kcne2/Scn2a/Ank3/Clcn1/Ank2/Grin2b/Scn3a/Drd1/Scn4b/Cacna1h/Usp53/Chrnb4/Kcnd3/Kcnj2/Ctnna3	22
GO:0070849	BP	GO:0070849	response to epidermal growth factor	10/2014	44/23328	0.00364933	0.0453326	0.0357193	Cbl/Garem1/Bag4/Pdpk1/Erbb4/Zfp36/Dab2/Tdgf1/Knstrn/Egfr	10
GO:0001708	BP	GO:0001708	cell fate specification	18/2014	105/23328	0.00369813	0.0458411	0.03612	Tbx6/Tbx2/Ptch1/Myt1l/Bmpr1a/Apc/Hnf1b/Ptch2/Otx2/Dll1/Fgf2/Sox6/Fzd7/Tbx3/Gli3/Sox17/Tbx1/Dmrta2	18
GO:1901653	BP	GO:1901653	cellular response to peptide	40/2014	299/23328	0.0037077	0.0458621	0.0361365	Eif4ebp2/Foxo3/Hsf1/Sorl1/Sesn3/Cdk2/Socs7/Slc26a6/Irs2/Shc1/Pdpk1/Zfp106/Pik3r3/Apc/Plcb1/Akt3/Tns2/Pxn/Myo5a/Mbd5/Ankrd26/Ins2/Nr4a1/Ddx11/Trp53/Opa1/Nod1/Baiap2l1/Grm5/Pck2/Pcsk9/Prkdc/Igf2/Igf1/Foxo6/Ccnd3/Ano1/Ager/C2cd5/Kl	40
GO:0001666	BP	GO:0001666	response to hypoxia	30/2014	208/23328	0.00374657	0.0462447	0.036438	Oprd1/Itpr1/Kcnma1/Chrna7/Wtip/Plk3/Mecp2/Pld2/Rest/Bach1/Adam8/Fmn2/Aqp1/Usp19/Scn2a/Ppara/Arnt2/Trp53/Mmp2/Ajuba/Vegfa/Grin2b/Egr1/Eng/Nkx3-1/Ager/Rora/Sod3/Twist1/Drd2	30
GO:0010632	BP	GO:0010632	regulation of epithelial cell migration	33/2014	235/23328	0.00375746	0.0462811	0.0364667	Epb41l4b/Sh3bp1/Map2k3/Mecp2/Ptpn23/Amot/Pdpk1/Prkd2/Bmpr2/Hdac7/Rin2/Aqp1/Akt3/Card10/Nos3/Fgf2/Mef2c/Atoh8/Alox12/Vegfa/Itga3/Tdgf1/Tbxa2r/Ceacam1/Zc3h12a/Enpp2/Igf2/Igf1/Mmrn2/Ager/Itgb3/Pik3c2a/Sema3a	33
GO:0003231	BP	GO:0003231	cardiac ventricle development	23/2014	147/23328	0.00380159	0.0467259	0.0368171	Sema3c/Sall1/Myh6/Bmpr2/Robo2/Bmpr1a/Ccm2l/Slit3/Ppp1r13l/Tgfbr1/Nos3/Mef2c/Rbm15/Frs2/Tbx3/Id2/Eng/Foxf1/Stra6/Tnni3/Robo1/Hes1/Cntrl	23
GO:1905314	BP	GO:1905314	semi-lunar valve development	8/2014	31/23328	0.00394809	0.0484243	0.0381553	Bmpr2/Robo2/Slit3/Nos3/Stra6/Robo1/Twist1/Emilin1	8
GO:0010565	BP	GO:0010565	regulation of cellular ketone metabolic process	22/2014	139/23328	0.00397554	0.0486586	0.03834	Kcnma1/Cln3/Rest/Abcd1/Stard4/Irs2/Apc/Sirt4/Clcn2/Mlxipl/Ankrd26/Ppara/Ins2/Dab2/Lpgat1/Egr1/Brca1/Ppargc1a/Prkg1/Dkkl1/Twist1/Bmp6	22
GO:0043401	BP	GO:0043401	steroid hormone mediated signaling pathway	19/2014	114/23328	0.00401798	0.0490749	0.038668	Abhd2/Calcoco1/Zfp366/Safb/Ncoa2/Nr3c1/Ntrk2/Klf9/Pagr1a/Crebrf/Safb2/Pgr/Trim68/Dab2/Bdnf/Igf1/Brca1/Nkx3-1/Esr1	19
GO:0007528	BP	GO:0007528	neuromuscular junction development	12/2014	59/23328	0.00405111	0.0492729	0.038824	Ntrk2/Cacnb4/Lamb2/Ppfibp2/Col4a5/Utrn/Musk/Unc13c/Unc13a/Col4a1/Cacna1s/Lrrk2	12
GO:0042551	BP	GO:0042551	neuron maturation	12/2014	59/23328	0.00405111	0.0492729	0.038824	Tbx6/Mecp2/Scarf1/Dleu2/Dlg2/Cntnap2/Opa1/Ank3/C1qa/Akap5/Abl2/Lrrk2	12
GO:0043473	BP	GO:0043473	pigmentation	18/2014	106/23328	0.00410341	0.0498051	0.0392433	Lyst/Atrn/Shroom2/Pikfyve/Vps33b/Cdh3/Myo5a/Zic2/Mef2c/Oca2/Hps1/Ankrd27/Hps5/Gli3/Hps4/Mlph/Recql4/Drd2	18
GO:0032370	BP	GO:0032370	positive regulation of lipid transport	15/2014	82/23328	0.00411654	0.0498607	0.0392871	Atp8a2/Sstr4/Ptch1/Dennd5b/Map2k6/Ecrg4/Abca1/Dab2/Pla2r1/Atp8a1/Pon1/Nkx3-1/Pltp/Bmp6/Abca7	15
GO:0140029	BP	GO:0140029	exocytic process	17/2014	98/23328	0.00415529	0.0499122	0.0393277	Stx1b/Exoc4/Napb/Stxbp2/Erc2/Plek/Rims1/Vps33b/Nlgn1/Syt2/Stxbp5/Syde1/Snap23/Stx2/Unc13c/Unc13a/Pclo	17
GO:0003180	BP	GO:0003180	aortic valve morphogenesis	6/2014	19/23328	0.00416304	0.0499122	0.0393277	Robo2/Slit3/Nos3/Robo1/Twist1/Emilin1	6
GO:0060033	BP	GO:0060033	anatomical structure regression	6/2014	19/23328	0.00416304	0.0499122	0.0393277	Smad9/Bmpr1a/Amh/Lef1/Cd248/Drd2	6
GO:0007044	BP	GO:0007044	cell-substrate junction assembly	16/2014	90/23328	0.00416363	0.0499122	0.0393277	Actn1/Itgav/Pdpk1/Pxn/Epha3/Ajuba/Mmp14/Fmn1/Vegfa/Enpp2/Fam107a/Itgb3/Phldb2/Dst/Itga5/Rhod	16
GO:0048864	BP	GO:0048864	stem cell development	16/2014	90/23328	0.00416363	0.0499122	0.0393277	Sema3c/Bmpr1a/Erbb4/Nrp2/Fgf2/Lama5/Sema4b/Folr1/Sema6c/Sema3d/Tbx1/Sema3b/Ptprc/Sema3a/Hes1/Twist1	16
GO:0097060	CC	GO:0097060	synaptic membrane	80/2027	470/23271	4.57083e-09	2.98932e-06	2.3624e-06	Oprd1/Htr2a/Strn/Kcna3/Itpr1/Kcnma1/Gabbr2/Chrm2/Chrna7/Rgs7bp/Grid2/Kctd16/Arrb1/Stx1b/Dbn1/Lrrc7/Ntrk2/Prrt1/Rims4/Il1rapl1/Pcdh17/Gabrb2/Clcn3/Htr1b/Erc2/Gabra1/Slc1a2/Glra3/Pcdhb16/Cntn1/Rims1/Slc30a1/Nlgn3/Ptprz1/Kcnh1/Kcnj6/Dnm3/Dlg2/Nlgn1/Scn2a/Erbb4/Nrp2/Nrxn3/Akap9/Cntnap2/Ank3/Tiam1/Arc/Stxbp5/Syde1/Adcy1/Grm5/Sema4b/Ank2/Itga3/Grin2b/Drd1/Kctd12/Oprk1/Lpar2/Gsg1l/Stx2/Cntn5/Musk/Col13a…	80
GO:0062023	CC	GO:0062023	collagen-containing extracellular matrix	67/2027	385/23271	3.36794e-08	1.10131e-05	8.70345e-06	Megf9/Plod3/Ltbp4/Sema3c/Itih5/Angptl6/Gpc2/Loxl1/Muc1/P3h1/Atrn/Ssc5d/Lgals4/Adamts10/Mfap2/Ptprz1/Lamb2/Angptl2/Hspg2/Col9a3/Col2a1/Col7a1/Ins2/Adamtsl4/Ecm1/Serpinh1/Col18a1/Col4a5/Plxna2/Ltbp3/Fbln2/Tgm3/Col15a1/Bmp1/Eln/Lama5/Nid2/Vegfa/Col4a6/Bgn/Thbs3/Col5a2/Anxa9/Igf2/Igf1/Tgfbi/Vcan/Col13a1/Col5a3/Mmrn2/Col17a1/Col1a1/Insl5/Col11a2/Tnxb/Col8a2/P3h2/Nav2/Efemp2/Mamdc2/Sod3/Col4a1/Col8a1/S…	67
GO:0045211	CC	GO:0045211	postsynaptic membrane	58/2027	330/23271	1.95186e-07	4.25506e-05	3.36268e-05	Oprd1/Htr2a/Strn/Kcna3/Kcnma1/Gabbr2/Chrm2/Chrna7/Rgs7bp/Grid2/Kctd16/Arrb1/Dbn1/Lrrc7/Ntrk2/Prrt1/Il1rapl1/Pcdh17/Gabrb2/Clcn3/Gabra1/Glra3/Pcdhb16/Cntn1/Slc30a1/Nlgn3/Ptprz1/Kcnh1/Dnm3/Dlg2/Nlgn1/Erbb4/Nrp2/Akap9/Ank3/Tiam1/Arc/Adcy1/Grm5/Sema4b/Ank2/Grin2b/Drd1/Kctd12/Oprk1/Gsg1l/Musk/Col13a1/Oprm1/Grin3b/Cacna1h/Itgb3/Cnksr2/Chrnb4/Kcna4/Slc6a9/Kcnd3/Drd2	58
GO:0032279	CC	GO:0032279	asymmetric synapse	66/2027	405/23271	5.16967e-07	6.75487e-05	5.33823e-05	Mib1/Oprd1/Strn/Itpr1/Chrna7/Rgs7bp/Grid2/Ppp1r9a/Arrb1/Klhl17/Arhgap32/Ncoa2/Ptch1/Dbn1/Nr3c1/Lrrc7/Ntrk2/Exoc4/Prrt1/Add2/Il1rapl1/Pdpk1/Syn3/Bmpr2/Erc2/Kpna1/Cdkl5/Ablim1/Rims1/Frmpd4/Slc30a1/Dnajc6/Sipa1l1/Ptprz1/Dnm3/Eif3a/Homer2/Rnf112/Dlg2/Nlgn1/Erbb4/Akap9/Pdzd2/Map2/Tiam1/Arc/Adcy1/Grm5/Ank2/Cpeb4/Grin2b/Gsg1l/Usp50/Grin3b/Akap5/Rpl38/Tanc2/Cnksr2/Camk2n1/Kcna4/Slc6a9/Dst/Kcnd3/Pclo/Drd2…	66
GO:0099572	CC	GO:0099572	postsynaptic specialization	70/2027	439/23271	5.44493e-07	6.75487e-05	5.33823e-05	Mib1/Oprd1/Strn/Itpr1/Chrna7/Rgs7bp/Grid2/Ppp1r9a/Arrb1/Klhl17/Arhgap32/Ncoa2/Ptch1/Dbn1/Nr3c1/Lrrc7/Ntrk2/Exoc4/Prrt1/Add2/Il1rapl1/Pdpk1/Syn3/Dlgap2/Gabrb2/Bmpr2/Erc2/Gabra1/Kpna1/Glra3/Cdkl5/Ablim1/Rims1/Frmpd4/Slc30a1/Dnajc6/Sipa1l1/Nlgn3/Ptprz1/Dnm3/Eif3a/Homer2/Rnf112/Dlg2/Nlgn1/Erbb4/Akap9/Pdzd2/Map2/Tiam1/Arc/Adcy1/Grm5/Ank2/Cpeb4/Grin2b/Gsg1l/Usp50/Grin3b/Akap5/Rpl38/Tanc2/Cnksr2/Camk2n1…	70
GO:0014069	CC	GO:0014069	postsynaptic density	65/2027	400/23271	6.96835e-07	6.75487e-05	5.33823e-05	Mib1/Oprd1/Strn/Itpr1/Chrna7/Rgs7bp/Grid2/Ppp1r9a/Arrb1/Klhl17/Arhgap32/Ncoa2/Ptch1/Dbn1/Nr3c1/Lrrc7/Ntrk2/Exoc4/Prrt1/Add2/Il1rapl1/Pdpk1/Syn3/Bmpr2/Erc2/Kpna1/Cdkl5/Ablim1/Rims1/Frmpd4/Slc30a1/Dnajc6/Sipa1l1/Ptprz1/Dnm3/Eif3a/Homer2/Rnf112/Dlg2/Nlgn1/Erbb4/Akap9/Pdzd2/Map2/Tiam1/Arc/Adcy1/Grm5/Ank2/Cpeb4/Grin2b/Gsg1l/Usp50/Grin3b/Akap5/Rpl38/Tanc2/Cnksr2/Camk2n1/Slc6a9/Dst/Kcnd3/Pclo/Drd2/Bsn	65
GO:0043197	CC	GO:0043197	dendritic spine	39/2027	195/23271	7.22998e-07	6.75487e-05	5.33823e-05	Oprd1/Strn/Actn1/Chrna7/Rgs7bp/Grid2/Ppp1r9a/Arrb1/Ncoa2/Dbn1/Nr3c1/Myh10/Lrrc7/Ntrk2/Sez6/Dlgap2/Slc1a2/Frmpd4/Sipa1l1/Ptprz1/Apba3/Dnm3/Nlgn1/Pgr/Tiam1/Arc/Grm5/Grin2b/Drd1/Usp50/Oprm1/Akap5/Tanc2/Abl2/Kcna4/Cacna1s/Kcnd3/Kcnj2/Drd2	39
GO:0031253	CC	GO:0031253	cell projection membrane	53/2027	304/23271	8.35416e-07	6.82952e-05	5.39722e-05	Oprd1/Slc26a2/Chrna7/Gna13/Itgav/Pld2/Slc26a6/Mfsd10/Slc22a5/Eps8l2/Gabra1/Robo2/Slc1a2/Plek/Apc/Cdkl5/Aqp1/Ptprz1/Kcnh1/Slc5a6/Slc28a3/Trpv4/Nradd/Cntnap2/Map2/Tiam1/Cltrn/Psd3/Slco1a5/Psd2/Rho/Utrn/Itga3/Slc6a20b/Cdhr1/Drd1/Folr1/Ceacam1/Npc1l1/Fam107a/Aqp4/Oprm1/Akap5/Itgb3/Ace/Anpep/Robo1/Iqce/Fap/C2cd5/Abca7/Itga5/Drd2	53
GO:0099240	CC	GO:0099240	intrinsic component of synaptic membrane	45/2027	244/23271	1.14768e-06	7.87147e-05	6.22065e-05	Oprd1/Htr2a/Kcna3/Kcnma1/Gabbr2/Chrna7/Rgs7bp/Grid2/Lrrc7/Prrt1/Il1rapl1/Pcdh17/Gabrb2/Clcn3/Htr1b/Gabra1/Slc1a2/Glra3/Cntn1/Slc30a1/Nlgn3/Ptprz1/Kcnh1/Kcnj6/Dlg2/Nlgn1/Scn2a/Erbb4/Nrp2/Adcy1/Grm5/Grin2b/Drd1/Oprk1/Lpar2/Gsg1l/Cntn5/Oprm1/Grin3b/Cacna1h/Itgb3/Kcna4/Slc6a9/Kcnd3/Drd2	45
GO:0098984	CC	GO:0098984	neuron to neuron synapse	68/2027	433/23271	1.37204e-06	7.87147e-05	6.22065e-05	Mib1/Oprd1/Strn/Itpr1/Chrna7/Rgs7bp/Grid2/Ppp1r9a/Arrb1/Klhl17/Arhgap32/Ncoa2/Ptch1/Dbn1/Nr3c1/Lrrc7/Ntrk2/Exoc4/Prrt1/Add2/Il1rapl1/Pdpk1/Syn3/Bmpr2/Erc2/Kpna1/Cdkl5/Ablim1/Rims1/Frmpd4/Slc30a1/Dnajc6/Sipa1l1/Ptprz1/Dnm3/Eif3a/Homer2/Rnf112/Dlg2/Nlgn1/Erbb4/Akap9/Pdzd2/Map2/Tiam1/Arc/Stxbp5/Adcy1/Grm5/Ank2/Cpeb4/Grin2b/Gsg1l/Usp50/Grin3b/Akap5/Rpl38/Tanc2/Cnksr2/Camk2n1/Kcna4/Penk/Slc6a9/Dst/Kcn…	68
GO:0044309	CC	GO:0044309	neuron spine	39/2027	200/23271	1.40506e-06	7.87147e-05	6.22065e-05	Oprd1/Strn/Actn1/Chrna7/Rgs7bp/Grid2/Ppp1r9a/Arrb1/Ncoa2/Dbn1/Nr3c1/Myh10/Lrrc7/Ntrk2/Sez6/Dlgap2/Slc1a2/Frmpd4/Sipa1l1/Ptprz1/Apba3/Dnm3/Nlgn1/Pgr/Tiam1/Arc/Grm5/Grin2b/Drd1/Usp50/Oprm1/Akap5/Tanc2/Abl2/Kcna4/Cacna1s/Kcnd3/Kcnj2/Drd2	39
GO:0098936	CC	GO:0098936	intrinsic component of postsynaptic membrane	36/2027	178/23271	1.44431e-06	7.87147e-05	6.22065e-05	Oprd1/Htr2a/Kcna3/Gabbr2/Chrna7/Rgs7bp/Grid2/Lrrc7/Prrt1/Il1rapl1/Pcdh17/Gabrb2/Clcn3/Gabra1/Glra3/Cntn1/Slc30a1/Nlgn3/Ptprz1/Dlg2/Nlgn1/Erbb4/Nrp2/Adcy1/Grm5/Grin2b/Drd1/Oprk1/Gsg1l/Oprm1/Grin3b/Cacna1h/Kcna4/Slc6a9/Kcnd3/Drd2	36
GO:0043235	CC	GO:0043235	receptor complex	63/2027	403/23271	3.8549e-06	0.000188898	0.000149282	Itgb8/Gabbr2/Chrna7/Grid2/Kctd16/Itgav/Itga10/Lrrc7/Tlr7/Il6st/Ntrk2/Cd247/Gabrb2/Il11ra2/Bmpr2/Gabra1/Bmpr1a/Pdgfrb/Bmpr1b/Lime1/Itgam/Tgfbr1/Dlg2/Nlgn1/Npr1/Erbb4/Itga1/Notch3/Pkd2l1/Epha3/Caprin2/Plxna2/Tie1/Stxbp5/Lrp1b/Prlr/Gpr160/Itga3/Grin2b/Pla2r1/Acvr1c/Kctd12/Ceacam1/Eng/Mst1r/Musk/Epha5/Plxnb3/Grin3b/Il3ra/Ikbkb/Itgb3/Hfe/Plxna4/Chrnb4/Csf2ra/Il6ra/Itga5/Emilin1/Egfr/Gpr20/Zap70/Loxl4	63
GO:0005581	CC	GO:0005581	collagen trimer	21/2027	81/23271	4.04369e-06	0.000188898	0.000149282	Col9a3/Col2a1/Col7a1/Col18a1/Col4a5/Col15a1/C1qc/C1qb/C1qa/Col4a6/Col5a2/Col13a1/Col5a3/Col17a1/Col1a1/Col11a2/Col8a2/Col4a1/Col8a1/Col4a2/Emilin1	21
GO:0099699	CC	GO:0099699	integral component of synaptic membrane	41/2027	226/23271	5.14911e-06	0.000224501	0.000177419	Oprd1/Htr2a/Kcna3/Kcnma1/Gabbr2/Chrna7/Grid2/Lrrc7/Prrt1/Il1rapl1/Pcdh17/Gabrb2/Clcn3/Htr1b/Gabra1/Slc1a2/Glra3/Slc30a1/Nlgn3/Ptprz1/Kcnh1/Kcnj6/Nlgn1/Scn2a/Erbb4/Nrp2/Adcy1/Grm5/Grin2b/Drd1/Oprk1/Lpar2/Gsg1l/Oprm1/Grin3b/Cacna1h/Itgb3/Kcna4/Slc6a9/Kcnd3/Drd2	41
GO:0099055	CC	GO:0099055	integral component of postsynaptic membrane	33/2027	169/23271	8.53989e-06	0.000349068	0.000275861	Oprd1/Htr2a/Kcna3/Gabbr2/Chrna7/Grid2/Lrrc7/Prrt1/Il1rapl1/Pcdh17/Gabrb2/Clcn3/Gabra1/Glra3/Slc30a1/Nlgn3/Ptprz1/Nlgn1/Erbb4/Nrp2/Adcy1/Grm5/Grin2b/Drd1/Oprk1/Gsg1l/Oprm1/Grin3b/Cacna1h/Kcna4/Slc6a9/Kcnd3/Drd2	33
GO:0031252	CC	GO:0031252	cell leading edge	60/2027	395/23271	1.59212e-05	0.000612498	0.000484044	Oprd1/Sh3bp1/Actn1/Chrna7/Mkln1/Ppp1r9a/Ssh1/Itgav/Dbn1/Pld2/Myh10/Exoc4/Amot/Eps8l2/Stxbp2/Dock8/Gabra1/Robo2/Slc1a2/Plek/Apc/Cdkl5/Pdgfrb/Ablim1/Myadm/Ptprz1/Kcnh1/Rab34/Inpp5e/Pxn/Dynlt1a/Myo5a/Gdpd2/Trpv4/Asap3/Nradd/Cntnap2/Map2/Tiam1/Ajuba/Psd3/Psd2/Fam107a/Stx2/Knstrn/Oprm1/Akap5/Inpp5j/Abl2/Itgb3/Robo1/Phldb2/Fap/S100a6/C2cd5/Aak1/Abca7/Itga5/Fgd4/Ctnna3	60
GO:0042734	CC	GO:0042734	presynaptic membrane	36/2027	198/23271	1.7931e-05	0.000651494	0.000514862	Oprd1/Htr2a/Kcna3/Kcnma1/Gabbr2/Chrna7/Rgs7bp/Kctd16/Stx1b/Pcdh17/Htr1b/Erc2/Slc1a2/Cntn1/Rims1/Kcnh1/Kcnj6/Scn2a/Erbb4/Nrxn3/Stxbp5/Grin2b/Drd1/Kctd12/Oprk1/Lpar2/Stx2/Cntn5/Unc13c/Rims3/Oprm1/Cacna1h/Unc13a/Kcna4/Slc6a9/Drd2	36
GO:0045177	CC	GO:0045177	apical part of cell	66/2027	454/23271	2.58196e-05	0.000888738	0.000702351	Epb41l4b/Slc26a2/Kcnma1/Tchp/Chrna7/Tcirg1/Clcn5/Ptch1/Dvl2/Muc1/Tlr9/Slc26a6/Dstyk/Slc22a5/Slc29a4/Clcn3/Shroom2/Stxbp2/Bmpr2/Srr/Pdgfrb/Aqp1/Slc4a5/Tgfbr1/Homer2/Dpep1/Nos3/Prkaa2/Ecrg4/Sptbn2/Slc38a3/Fzd3/Slc16a8/Slc16a2/Usp9x/Upk1a/Btd/Dll1/Pdzd2/Tjp3/Slc4a2/Dab2/Ooep/Slc6a20b/Tdgf1/Folr1/Ceacam1/Zmynd10/Slc22a8/Cd300lg/Igfbp2/Ano1/Crb3/Ager/Itgb3/Hfe/Slc5a7/Il6ra/Slc4a10/C1qtnf5/Fap/Slc6a9/A…	66
GO:0098982	CC	GO:0098982	GABA-ergic synapse	23/2027	105/23271	2.91491e-05	0.000953176	0.000753275	Itpr1/Gabbr2/Pcdh17/Gabrb2/Clcn3/Erc2/Gabra1/Glra3/Plcb1/Rims1/Nlgn3/Erbb4/Camk4/Nrxn3/Epha3/Gucy1a1/Snap23/Drd1/Cntn5/Kcnd3/Pclo/Drd2/Bsn	23
GO:0005604	CC	GO:0005604	basement membrane	24/2027	114/23271	3.93115e-05	0.00120522	0.000952459	Megf9/Loxl1/P3h1/Atrn/Lamb2/Hspg2/Col9a3/Col2a1/Col7a1/Col18a1/Col4a5/Col15a1/Lama5/Nid2/Vegfa/Col4a6/Tgfbi/Mmrn2/Col17a1/Col8a2/P3h2/Col4a1/Col8a1/Col4a2	24
GO:0030055	CC	GO:0030055	cell-substrate junction	32/2027	174/23271	4.05426e-05	0.00120522	0.000952459	Itgb8/Cbl/Trip6/Zfp384/Actn1/Lmln/Efs/Itgav/Thsd1/Neurl2/Sorbs3/Tle2/Tns2/Tns3/Pxn/Itga1/Trpv4/Flrt2/Xirp1/Asap3/Ajuba/Fam107a/Cpne3/Tns4/Oprm1/Col17a1/Itgb3/Ptprc/Nphs1/Phldb2/Dst/Itga5	32
GO:0005925	CC	GO:0005925	focal adhesion	30/2027	161/23271	5.4044e-05	0.00153673	0.00121444	Itgb8/Cbl/Trip6/Zfp384/Actn1/Lmln/Efs/Itgav/Thsd1/Sorbs3/Tle2/Tns2/Tns3/Pxn/Itga1/Trpv4/Flrt2/Xirp1/Asap3/Ajuba/Fam107a/Cpne3/Tns4/Oprm1/Itgb3/Ptprc/Nphs1/Phldb2/Dst/Itga5	30
GO:0098644	CC	GO:0098644	complex of collagen trimers	8/2027	18/23271	6.44044e-05	0.00175502	0.00138695	Col2a1/Col4a5/Col4a6/Col5a2/Col5a3/Col1a1/Col4a1/Col4a2	8
GO:0045178	CC	GO:0045178	basal part of cell	19/2027	83/23271	7.46791e-05	0.0019536	0.00154389	Slc27a1/Bmpr2/Aqp1/Erbb4/Itga1/Slc16a8/Slc1a5/Ank3/Ceacam1/Mst1r/Aqp4/Ager/Ace/Hfe/Phldb2/Fap/Slc6a9/Egfr/Phldb1	19
GO:0001726	CC	GO:0001726	ruffle	28/2027	149/23271	8.09025e-05	0.00203501	0.00160822	Actn1/Mkln1/Itgav/Amot/Eps8l2/Plek/Apc/Cdkl5/Pdgfrb/Myadm/Ptprz1/Rab34/Inpp5e/Myo5a/Trpv4/Asap3/Map2/Tiam1/Psd3/Psd2/Fam107a/Knstrn/Inpp5j/Itgb3/S100a6/C2cd5/Abca7/Itga5	28
GO:0031256	CC	GO:0031256	leading edge membrane	28/2027	150/23271	9.13309e-05	0.00211444	0.001671	Oprd1/Chrna7/Itgav/Eps8l2/Dock8/Gabra1/Robo2/Slc1a2/Plek/Apc/Cdkl5/Ptprz1/Kcnh1/Trpv4/Nradd/Cntnap2/Map2/Tiam1/Psd3/Psd2/Fam107a/Oprm1/Akap5/Itgb3/Robo1/C2cd5/Abca7/Itga5	28
GO:0031045	CC	GO:0031045	dense core granule	11/2027	34/23271	9.22762e-05	0.00211444	0.001671	Oprd1/Actn1/Adam8/Aqp1/Ecrg4/Syt2/Stxbp5/Spx/Vps13a/Penk/Slc6a9	11
GO:0150034	CC	GO:0150034	distal axon	56/2027	384/23271	9.37597e-05	0.00211444	0.001671	Oprd1/Cbl/Kcna3/Kcnma1/Kif5a/Chrna7/Kif5c/Ppp1r9a/Ssh1/Kif5b/Ptch1/Dbn1/Myh10/Ntrk2/Exoc4/Pcdh9/Slc2a13/Clcn3/Htr1b/Flna/Tmod2/Erc2/Apc/Cdkl5/Aqp1/Ptprz1/Otx2/Dynlt1a/Katna1/Trpv4/Trak2/Usp9x/Pgr/Map2/Tiam1/Crhr2/Utrn/Itga3/Grin2b/Bdnf/Drd1/Oprk1/Arhgap4/Hcn3/Unc13c/Inpp5j/Esr1/Unc13a/Elk1/Ucn/Slc4a10/Lrrk2/Penk/Aak1/Pclo/Drd2	56
GO:0098889	CC	GO:0098889	intrinsic component of presynaptic membrane	25/2027	128/23271	0.000100386	0.00218842	0.00172946	Oprd1/Htr2a/Kcna3/Kcnma1/Gabbr2/Chrna7/Rgs7bp/Pcdh17/Htr1b/Slc1a2/Cntn1/Kcnh1/Kcnj6/Scn2a/Erbb4/Grin2b/Drd1/Oprk1/Lpar2/Cntn5/Oprm1/Cacna1h/Kcna4/Slc6a9/Drd2	25
GO:0099634	CC	GO:0099634	postsynaptic specialization membrane	26/2027	136/23271	0.000106647	0.00224991	0.00177805	Oprd1/Chrna7/Rgs7bp/Grid2/Lrrc7/Prrt1/Il1rapl1/Gabrb2/Gabra1/Glra3/Slc30a1/Nlgn3/Ptprz1/Dlg2/Nlgn1/Erbb4/Akap9/Tiam1/Arc/Adcy1/Grm5/Grin2b/Gsg1l/Grin3b/Cnksr2/Kcnd3	26
GO:0034702	CC	GO:0034702	ion channel complex	45/2027	296/23271	0.000170036	0.00347512	0.00274631	Kcna3/Kcnq3/Kcnma1/Chrna7/Grid2/Lrrc8b/Lrrc7/Lrrc8c/Kcnb2/Slc26a6/Gabrb2/Cacnb4/Gabra1/Kcng3/Glra3/Clcn2/Kcne2/Akap6/Clic6/Stac3/Kcnv1/Kcnh1/Dlg2/Clic3/Nlgn1/Scn2a/Pkd2l1/Cntnap2/Stxbp5/Clcn1/Grin2b/Xntrpc/Scn3a/Scn4b/Grin3b/Kcns1/Cacna1h/Ano1/Unc80/Chrnb4/Dpp10/Kcna4/Cacna1s/Kcnd3/Kcnj2	45
GO:0045121	CC	GO:0045121	membrane raft	54/2027	379/23271	0.000225652	0.00442546	0.00349734	Oprd1/Cbl/Kcna3/Itpr1/Kcnq3/Kcnma1/Chrna7/Ptch1/Adcy5/Smpd2/Pld2/Cln3/Add2/Slc27a1/Prkar2a/Bmpr2/Adam1a/Slc1a2/Tuba1c/Bmpr1a/Cntn1/Plcd1/Itgam/Myadm/Aqp1/Akap6/Pikfyve/Tgfbr1/Nos3/Erbb4/Tnfrsf10b/Itga1/Ahnak/Mme/Dll1/Serpinh1/Ehd2/Abca1/Arc/Rftn1/Tdgf1/Drd1/Stx2/Oprm1/Cacna1h/Akap5/Ano1/Ptprc/Slc5a7/Nphs1/Lrrk2/Kcnd3/Egfr/Zap70	54
GO:0032587	CC	GO:0032587	ruffle membrane	16/2027	69/23271	0.00023007	0.00442546	0.00349734	Itgav/Eps8l2/Plek/Apc/Cdkl5/Ptprz1/Trpv4/Map2/Tiam1/Psd3/Psd2/Fam107a/Itgb3/C2cd5/Abca7/Itga5	16
GO:0098857	CC	GO:0098857	membrane microdomain	54/2027	380/23271	0.000241222	0.0045074	0.0035621	Oprd1/Cbl/Kcna3/Itpr1/Kcnq3/Kcnma1/Chrna7/Ptch1/Adcy5/Smpd2/Pld2/Cln3/Add2/Slc27a1/Prkar2a/Bmpr2/Adam1a/Slc1a2/Tuba1c/Bmpr1a/Cntn1/Plcd1/Itgam/Myadm/Aqp1/Akap6/Pikfyve/Tgfbr1/Nos3/Erbb4/Tnfrsf10b/Itga1/Ahnak/Mme/Dll1/Serpinh1/Ehd2/Abca1/Arc/Rftn1/Tdgf1/Drd1/Stx2/Oprm1/Cacna1h/Akap5/Ano1/Ptprc/Slc5a7/Nphs1/Lrrk2/Kcnd3/Egfr/Zap70	54
GO:0016323	CC	GO:0016323	basolateral plasma membrane	40/2027	259/23271	0.000272972	0.00493259	0.00389812	Arrb1/Slc39a5/Slc4a4/Lrrc7/Tlr9/Slc26a6/Slc27a1/Dstyk/Slc22a5/Slc29a4/Bmpr2/Heph/Aqp1/Tgfbr1/Dlg2/Slco4c1/Slc38a3/Erbb4/Slc16a8/Slc1a5/Slco1c1/Slc26a10/Nod1/Ank3/Slc4a2/Abca1/Itga3/Folr1/Ceacam1/Slc22a8/Cd300lg/Mst1r/Stx2/Aqp4/Akap5/Ager/Ace/Slc4a10/Slc6a9/Egfr	40
GO:0019898	CC	GO:0019898	extrinsic component of membrane	47/2027	320/23271	0.000279061	0.00493259	0.00389812	Gna13/Tepsin/Gramd1a/Socs4/Gnal/Socs7/Golga3/Pik3cg/Syn3/Pik3r3/Apc/Rgs6/Stac3/Epn3/Cdh3/Rnf112/Coq8b/Rgs8/Rb1cc1/Akap9/Opa1/Ehd2/Tiam1/Tgm3/Stxbp5/Tdgf1/Cdh7/Syt15/Zc3h12a/Wdfy3/Esyt3/Usp50/Pik3c2b/Cdh18/Inpp5j/Gng13/Vps13a/Cdh5/Pik3c2a/Cnksr2/Sytl3/Cdh4/Iqce/S100a6/Gnb4/Zap70/Bsn	47
GO:0030426	CC	GO:0030426	growth cone	34/2027	209/23271	0.000287147	0.00494196	0.00390552	Cbl/Kif5a/Chrna7/Kif5c/Ppp1r9a/Ssh1/Kif5b/Ptch1/Dbn1/Myh10/Ntrk2/Exoc4/Pcdh9/Slc2a13/Flna/Tmod2/Erc2/Apc/Cdkl5/Ptprz1/Otx2/Dynlt1a/Katna1/Trpv4/Trak2/Usp9x/Map2/Tiam1/Utrn/Itga3/Arhgap4/Inpp5j/Lrrk2/Pclo	34
GO:0005923	CC	GO:0005923	bicellular tight junction	25/2027	137/23271	0.000304751	0.00511043	0.00403867	Epb41l4b/Strn/Sh3bp1/Tjap1/Amot/Shroom2/Apc/Wnk4/Arhgap17/Tgfbr1/Nphp4/Ash1l/Wnk3/Cldn2/Mapk15/Tjp3/Ank3/Cldn3/Magi3/Crb3/Cdh5/Usp53/Mxra8/C1qtnf5/Ccdc85c	25
GO:0044853	CC	GO:0044853	plasma membrane raft	24/2027	130/23271	0.000333173	0.00544738	0.00430495	Cbl/Kcnma1/Chrna7/Ptch1/Smpd2/Pld2/Cln3/Add2/Slc27a1/Prkar2a/Bmpr2/Bmpr1a/Itgam/Aqp1/Akap6/Tgfbr1/Nos3/Erbb4/Ehd2/Drd1/Cacna1h/Slc5a7/Lrrk2/Kcnd3	24
GO:0005912	CC	GO:0005912	adherens junction	25/2027	138/23271	0.000341908	0.00545385	0.00431006	Sh3bp1/Wtip/Ddx6/Shroom2/Bmpr2/Apc/Cdh3/Wnk3/Trpv4/Xirp1/Dll1/Ajuba/Vegfa/Frs2/Snap23/Cdh7/Ceacam1/Epha5/Pvr/Cdh18/Tgm1/Cdh5/Pkp1/Pkp3/Ctnna3	25
GO:0099056	CC	GO:0099056	integral component of presynaptic membrane	22/2027	116/23271	0.00039297	0.0061191	0.00483579	Oprd1/Htr2a/Kcna3/Kcnma1/Gabbr2/Chrna7/Pcdh17/Htr1b/Slc1a2/Kcnh1/Kcnj6/Scn2a/Erbb4/Grin2b/Drd1/Oprk1/Lpar2/Oprm1/Cacna1h/Kcna4/Slc6a9/Drd2	22
GO:0097440	CC	GO:0097440	apical dendrite	9/2027	28/23271	0.000423965	0.00644821	0.00509588	Kif5a/Slc7a10/Sez6/Flna/Map2/Grin2b/Rgs12/Ppargc1a/Slc4a10	9
GO:0009925	CC	GO:0009925	basal plasma membrane	14/2027	60/23271	0.000519463	0.00769813	0.00608367	Slc27a1/Bmpr2/Aqp1/Erbb4/Slc16a8/Slc1a5/Ank3/Ceacam1/Mst1r/Aqp4/Ager/Ace/Slc6a9/Egfr	14
GO:0030427	CC	GO:0030427	site of polarized growth	34/2027	216/23271	0.000532835	0.00769813	0.00608367	Cbl/Kif5a/Chrna7/Kif5c/Ppp1r9a/Ssh1/Kif5b/Ptch1/Dbn1/Myh10/Ntrk2/Exoc4/Pcdh9/Slc2a13/Flna/Tmod2/Erc2/Apc/Cdkl5/Ptprz1/Otx2/Dynlt1a/Katna1/Trpv4/Trak2/Usp9x/Map2/Tiam1/Utrn/Itga3/Arhgap4/Inpp5j/Lrrk2/Pclo	34
GO:0098589	CC	GO:0098589	membrane region	54/2027	393/23271	0.00055285	0.00769813	0.00608367	Oprd1/Cbl/Kcna3/Itpr1/Kcnq3/Kcnma1/Chrna7/Ptch1/Adcy5/Smpd2/Pld2/Cln3/Add2/Slc27a1/Prkar2a/Bmpr2/Adam1a/Slc1a2/Tuba1c/Bmpr1a/Cntn1/Plcd1/Itgam/Myadm/Aqp1/Akap6/Pikfyve/Tgfbr1/Nos3/Erbb4/Tnfrsf10b/Itga1/Ahnak/Mme/Dll1/Serpinh1/Ehd2/Abca1/Arc/Rftn1/Tdgf1/Drd1/Stx2/Oprm1/Cacna1h/Akap5/Ano1/Ptprc/Slc5a7/Nphs1/Lrrk2/Kcnd3/Egfr/Zap70	54
GO:1902495	CC	GO:1902495	transmembrane transporter complex	45/2027	312/23271	0.00055323	0.00769813	0.00608367	Kcna3/Kcnq3/Kcnma1/Chrna7/Grid2/Lrrc8b/Lrrc7/Lrrc8c/Kcnb2/Slc26a6/Gabrb2/Cacnb4/Gabra1/Kcng3/Glra3/Clcn2/Kcne2/Akap6/Clic6/Stac3/Kcnv1/Kcnh1/Dlg2/Clic3/Nlgn1/Scn2a/Pkd2l1/Cntnap2/Stxbp5/Clcn1/Grin2b/Xntrpc/Scn3a/Scn4b/Grin3b/Kcns1/Cacna1h/Ano1/Unc80/Chrnb4/Dpp10/Kcna4/Cacna1s/Kcnd3/Kcnj2	45
GO:0005901	CC	GO:0005901	caveola	19/2027	97/23271	0.000629865	0.00837843	0.00662129	Cbl/Kcnma1/Ptch1/Smpd2/Pld2/Cln3/Slc27a1/Bmpr2/Bmpr1a/Aqp1/Akap6/Tgfbr1/Nos3/Erbb4/Ehd2/Drd1/Cacna1h/Lrrk2/Kcnd3	19
GO:0098839	CC	GO:0098839	postsynaptic density membrane	19/2027	97/23271	0.000629865	0.00837843	0.00662129	Oprd1/Rgs7bp/Grid2/Lrrc7/Prrt1/Il1rapl1/Slc30a1/Ptprz1/Dlg2/Erbb4/Akap9/Tiam1/Arc/Adcy1/Grm5/Grin2b/Gsg1l/Grin3b/Cnksr2	19
GO:0016324	CC	GO:0016324	apical plasma membrane	49/2027	350/23271	0.000640552	0.00837843	0.00662129	Slc26a2/Kcnma1/Chrna7/Tcirg1/Muc1/Tlr9/Slc26a6/Dstyk/Slc22a5/Slc29a4/Clcn3/Shroom2/Stxbp2/Bmpr2/Pdgfrb/Aqp1/Slc4a5/Tgfbr1/Prkaa2/Ecrg4/Sptbn2/Slc38a3/Fzd3/Slc16a8/Slc16a2/Upk1a/Dll1/Tjp3/Slc4a2/Dab2/Slc6a20b/Tdgf1/Folr1/Ceacam1/Zmynd10/Slc22a8/Cd300lg/Igfbp2/Ano1/Crb3/Ager/Itgb3/Slc5a7/Il6ra/Slc4a10/C1qtnf5/Slc6a9/Abca7/Egfr	49
GO:0031594	CC	GO:0031594	neuromuscular junction	19/2027	98/23271	0.00071862	0.00921524	0.00728261	Dnajc5/Ppp1r9a/Stx1b/Myh10/Kcnn3/Lamb2/Dlg2/Syt2/Col4a5/Ank3/Lama5/Stxbp5/Utrn/Musk/Unc13c/Des/Unc13a/Slc5a7/Pclo	19
GO:0043198	CC	GO:0043198	dendritic shaft	15/2027	69/23271	0.000741531	0.00932618	0.00737028	Htr2a/Chrna7/Rgs7bp/Dbn1/Exoc4/Sez6/Flna/Slc1a2/Nlgn1/Map2/Grm5/Drd1/Akap5/Inpp5j/Kcna4	15
GO:0070160	CC	GO:0070160	tight junction	25/2027	146/23271	0.000812879	0.0100306	0.00792698	Epb41l4b/Strn/Sh3bp1/Tjap1/Amot/Shroom2/Apc/Wnk4/Arhgap17/Tgfbr1/Nphp4/Ash1l/Wnk3/Cldn2/Mapk15/Tjp3/Ank3/Cldn3/Magi3/Crb3/Cdh5/Usp53/Mxra8/C1qtnf5/Ccdc85c	25
GO:0060076	CC	GO:0060076	excitatory synapse	16/2027	77/23271	0.000845752	0.010243	0.00809482	Grid2/Dbn1/Ntrk2/Nlgn3/Kcnh1/Kcnj6/Nlgn1/Sptbn2/Itga3/Grin2b/Unc13c/Akap5/Unc13a/Slc6a9/Pclo/Bsn	16
GO:1990351	CC	GO:1990351	transporter complex	45/2027	319/23271	0.000887554	0.0105538	0.00834046	Kcna3/Kcnq3/Kcnma1/Chrna7/Grid2/Lrrc8b/Lrrc7/Lrrc8c/Kcnb2/Slc26a6/Gabrb2/Cacnb4/Gabra1/Kcng3/Glra3/Clcn2/Kcne2/Akap6/Clic6/Stac3/Kcnv1/Kcnh1/Dlg2/Clic3/Nlgn1/Scn2a/Pkd2l1/Cntnap2/Stxbp5/Clcn1/Grin2b/Xntrpc/Scn3a/Scn4b/Grin3b/Kcns1/Cacna1h/Ano1/Unc80/Chrnb4/Dpp10/Kcna4/Cacna1s/Kcnd3/Kcnj2	45
GO:0044291	CC	GO:0044291	cell-cell contact zone	17/2027	85/23271	0.000932085	0.0108854	0.00860251	Actn1/Flcn/Pcdh9/Ankrd23/Akap6/Fhod1/Scn2a/Ahnak/Xirp1/Ank3/Tiam1/Ank2/Scn4b/Des/Dst/Kcnj2/Ctnna3	17
GO:0031526	CC	GO:0031526	brush border membrane	16/2027	78/23271	0.000979378	0.0112371	0.00888041	Gna13/Pld2/Slc26a6/Mfsd10/Slc22a5/Aqp1/Slc5a6/Slc28a3/Cltrn/Slco1a5/Slc6a20b/Folr1/Ceacam1/Npc1l1/Ace/Anpep	16
GO:0015629	CC	GO:0015629	actin cytoskeleton	64/2027	497/23271	0.00103018	0.0116162	0.00918003	Trip6/Actn1/Ppp1r9a/Rab22a/Klhl17/Myh6/Arhgap32/Dbn1/Sppl2b/Myh10/Lrrc7/Add2/Amot/Ankrd23/Adam8/Shroom2/Fmn2/Flna/Tmod2/Filip1/Ablim1/Myadm/Fyb/Pxn/Fhod3/Myo5a/Sptbn2/Myh11/Gdpd2/Ankrd26/Lurap1/Ahnak/Notch3/Trpv4/Xirp1/Smtn/Epha3/Corin/Map2/Zfp174/Baiap2l1/Arc/Llgl2/Fmn1/Utrn/Acta2/Rara/Myl4/Sptb/Fam107a/Mst1r/Zfp185/Ccdc102a/Mlph/Crocc/Abl2/Tnni3/Hfe/Lmod1/Actl10/Myo19/Dst/Myl9/Actg2	64
GO:0098831	CC	GO:0098831	presynaptic active zone cytoplasmic component	7/2027	20/23271	0.00105482	0.0116924	0.00924028	Erc2/Rims1/Unc13c/Rims3/Unc13a/Pclo/Bsn	7
GO:0031983	CC	GO:0031983	vesicle lumen	6/2027	15/23271	0.00108742	0.0118528	0.00936705	Pcsk2/Ins2/Pcsk1/Vps13a/Penk/Egfr	6
GO:0098948	CC	GO:0098948	intrinsic component of postsynaptic specialization membrane	20/2027	111/23271	0.00137262	0.0147163	0.01163	Oprd1/Chrna7/Rgs7bp/Grid2/Lrrc7/Il1rapl1/Gabrb2/Gabra1/Glra3/Slc30a1/Nlgn3/Ptprz1/Dlg2/Nlgn1/Erbb4/Adcy1/Grin2b/Gsg1l/Grin3b/Kcnd3	20
GO:0098802	CC	GO:0098802	plasma membrane signaling receptor complex	29/2027	187/23271	0.00165888	0.0174986	0.0138287	Itgb8/Gabbr2/Chrna7/Grid2/Itgav/Itga10/Lrrc7/Il6st/Cd247/Lime1/Itgam/Tgfbr1/Dlg2/Nlgn1/Itga1/Stxbp5/Itga3/Grin2b/Acvr1c/Ceacam1/Grin3b/Ikbkb/Itgb3/Hfe/Chrnb4/Il6ra/Itga5/Emilin1/Zap70	29
GO:0099738	CC	GO:0099738	cell cortex region	12/2027	53/23271	0.00168622	0.0175046	0.0138335	Tchp/Erc2/Rims1/Ooep/Unc13c/Rims3/Unc13a/Phldb2/Pclo/Khdc3/Bsn/Phldb1	12
GO:0016605	CC	GO:0016605	PML body	15/2027	75/23271	0.00181803	0.018578	0.0146818	Hsf1/Mapk7/Hipk1/Cdk9/Hipk3/Ikbke/Lrch4/Kat6a/Mre11a/Trp53/Hipk2/Skil/Casp8ap2/Wdfy3/Sp100	15
GO:0008305	CC	GO:0008305	integrin complex	9/2027	34/23271	0.00199722	0.0200951	0.0158808	Itgb8/Itgav/Itga10/Itgam/Itga1/Itga3/Itgb3/Itga5/Emilin1	9
GO:0070382	CC	GO:0070382	exocytic vesicle	37/2027	261/23271	0.0022179	0.0219774	0.0173683	Oprd1/Sv2c/Dnajc5/Syt10/Stx1b/Clcn5/Sytl5/Cln3/Exoc4/Prrt1/Syn3/Clcn3/Gad2/Vps33b/Rnf112/Dlg2/Myo5a/Sptbn2/Syt2/Mme/Stxbp5/Grin2b/Bdnf/Atp8a1/Syt15/Oprk1/Igf1/Stx2/Unc13c/Unc13a/Slc5a7/Sytl3/Lrrk2/Penk/Slc6a9/Drd2/Bsn	37
GO:0043204	CC	GO:0043204	perikaryon	23/2027	140/23271	0.00225492	0.0220107	0.0173946	Kif5a/Rgs7bp/Pcsk2/Ntrk2/Epm2a/Pdpk1/Pde10a/Clcn2/Itga1/Btd/Pgr/Pde11a/Crhr2/Bdnf/Oprk1/Oprm1/Cacna1h/Esr1/Slc5a7/Ucn/Lrrk2/Penk/Drd2	23
GO:0014704	CC	GO:0014704	intercalated disc	13/2027	62/23271	0.00230595	0.0221778	0.0175266	Actn1/Ankrd23/Akap6/Fhod1/Scn2a/Xirp1/Ank3/Ank2/Scn4b/Des/Dst/Kcnj2/Ctnna3	13
GO:0044304	CC	GO:0044304	main axon	16/2027	85/23271	0.00251144	0.0236625	0.0186999	Kcnq3/Chrna7/Lrrc7/Robo2/Slc1a2/Trim46/Kcnh1/Dlg2/Scn2a/Cntnap2/Map2/Ank3/Tiam1/Crhr2/Robo1/Ucn	16
GO:0043296	CC	GO:0043296	apical junction complex	25/2027	158/23271	0.00253268	0.0236625	0.0186999	Epb41l4b/Strn/Sh3bp1/Tjap1/Amot/Shroom2/Apc/Wnk4/Arhgap17/Tgfbr1/Nphp4/Ash1l/Wnk3/Cldn2/Mapk15/Tjp3/Ank3/Cldn3/Magi3/Crb3/Cdh5/Usp53/Mxra8/C1qtnf5/Ccdc85c	25
GO:0008076	CC	GO:0008076	voltage-gated potassium channel complex	15/2027	78/23271	0.00272112	0.025065	0.0198083	Kcna3/Kcnq3/Kcnma1/Kcnb2/Kcng3/Kcne2/Kcnv1/Kcnh1/Dlg2/Cntnap2/Kcns1/Dpp10/Kcna4/Kcnd3/Kcnj2	15
GO:0016607	CC	GO:0016607	nuclear speck	43/2027	320/23271	0.00292055	0.0265284	0.0209648	Cxxc1/Ell/Tepsin/Atxn2l/Unc45a/Hipk1/Ddx39a/Mettl3/Nr3c1/Glis2/Tap2/Aff2/Plag1/Akap8l/Cacnb4/Nrip1/Acin1/Plcb1/Ddx39b/Ap5z1/Srsf9/Srsf2/Prkaa2/Prpf3/Nxf1/Kat6a/Snrnp70/Mef2c/Srsf6/Rbm15/Srek1/Nfatc4/Bdnf/Noc3l/Ppp1r16b/Tbxa2r/Sprtn/Sdcbp2/Fam107a/Hexim2/Gli3/Rbm10/Haus6	43
GO:0030133	CC	GO:0030133	transport vesicle	45/2027	339/23271	0.0030034	0.0269072	0.0212642	Oprd1/Sv2c/Dnajc5/Tgoln1/Syt10/Stx1b/Clcn5/Sytl5/Cln3/Exoc4/Prrt1/Syn3/Clcn3/Galnt15/Gad2/Ap1g2/Vps33b/Rnf112/Dlg2/Myo5a/Sptbn2/Syt2/Mme/Sort1/Stxbp5/Grin2b/Bdnf/Bgn/Atp8a1/Syt15/Oprk1/Ankrd27/Igf1/Stx2/Unc13c/Unc13a/Slc5a7/Sytl3/C1qtnf5/Lrrk2/Penk/Slc6a9/Pclo/Drd2/Bsn	45
GO:0044306	CC	GO:0044306	neuron projection terminus	31/2027	213/23271	0.00323168	0.0284817	0.0225085	Oprd1/Ptbp1/Kcna3/Kcnma1/Ntrk2/Clcn3/Htr1b/Erc2/Apc/Aqp1/Scrg1/Mme/Pgr/Crhr2/Grin2b/Bdnf/Drd1/Oprk1/Hcn3/Unc13c/Esr1/Unc13a/Elk1/Ucn/Slc4a10/Lrrk2/Penk/Aak1/Pclo/Drd2/Bsn	31
GO:0042641	CC	GO:0042641	actomyosin	17/2027	95/23271	0.00326625	0.0284817	0.0225085	Trip6/Actn1/Myh6/Myh10/Amot/Ablim1/Pxn/Myo5a/Myh11/Lurap1/Xirp1/Acta2/Fam107a/Mst1r/Mlph/Dst/Myl9	17
GO:0060077	CC	GO:0060077	inhibitory synapse	7/2027	24/23271	0.00345623	0.0296651	0.0234437	Clcn3/Rims1/Gad2/Nlgn3/Igsf9/Pclo/Bsn	7
GO:0034774	CC	GO:0034774	secretory granule lumen	5/2027	13/23271	0.00353804	0.0296651	0.0234437	Pcsk2/Ins2/Pcsk1/Vps13a/Penk	5
GO:0060205	CC	GO:0060205	cytoplasmic vesicle lumen	5/2027	13/23271	0.00353804	0.0296651	0.0234437	Pcsk2/Ins2/Pcsk1/Vps13a/Penk	5
GO:0099060	CC	GO:0099060	integral component of postsynaptic specialization membrane	18/2027	105/23271	0.00406076	0.0336169	0.0265667	Oprd1/Chrna7/Grid2/Lrrc7/Il1rapl1/Gabrb2/Gabra1/Glra3/Slc30a1/Nlgn3/Ptprz1/Nlgn1/Erbb4/Adcy1/Grin2b/Gsg1l/Grin3b/Kcnd3	18
GO:0099571	CC	GO:0099571	postsynaptic cytoskeleton	6/2027	19/23271	0.00435153	0.0355738	0.0281132	Ppp1r9a/Dbn1/Myh10/Filip1/Myo5a/Sptbn2	6
GO:1902554	CC	GO:1902554	serine/threonine protein kinase complex	15/2027	83/23271	0.00502843	0.0402834	0.0318351	Ccny/Cdk2/Smcr8/Cdk9/Ercc2/Ccna2/Phkg1/Tgfbr1/Cdkn1a/Rb1cc1/Cdk14/Acvr1c/Ccnd3/Ccne2/Ikbkb	15
GO:1902911	CC	GO:1902911	protein kinase complex	17/2027	99/23271	0.00505161	0.0402834	0.0318351	Ccny/Cdk2/Smcr8/Prkar2a/Cdk9/Ercc2/Ccna2/Phkg1/Tgfbr1/Cdkn1a/Prkaa2/Rb1cc1/Cdk14/Acvr1c/Ccnd3/Ccne2/Ikbkb	17
GO:0098871	CC	GO:0098871	postsynaptic actin cytoskeleton	5/2027	14/23271	0.00511242	0.0402834	0.0318351	Ppp1r9a/Dbn1/Myh10/Filip1/Myo5a	5
GO:0098636	CC	GO:0098636	protein complex involved in cell adhesion	9/2027	39/23271	0.00543435	0.0423103	0.0334369	Itgb8/Itgav/Itga10/Itgam/Itga1/Itga3/Itgb3/Itga5/Emilin1	9
GO:0043194	CC	GO:0043194	axon initial segment	6/2027	20/23271	0.00576441	0.044352	0.0350505	Kcnq3/Lrrc7/Trim46/Scn2a/Map2/Ank3	6
GO:0098688	CC	GO:0098688	parallel fiber to Purkinje cell synapse	8/2027	33/23271	0.00627879	0.0472896	0.037372	Grid2/Kcnh1/Kcnj6/Sptbn2/Grin2b/Unc13c/Slc6a9/Pclo	8
GO:0030175	CC	GO:0030175	filopodium	16/2027	93/23271	0.00629082	0.0472896	0.037372	Ppp1r9a/Itgav/Dbn1/Lrrc7/Kcnn3/Ptprz1/Nlgn1/Myo5a/Fzd3/Trpv4/Map2/Utrn/Itga3/Akap5/Itgb3/Fgd4	16
GO:0099568	CC	GO:0099568	cytoplasmic region	31/2027	223/23271	0.00639647	0.0475374	0.0375678	Uhmk1/Tchp/Tulp3/Klhl17/Ccdc151/Ccdc114/Prkar2a/Erc2/Cdkl5/Ttll3/Rims1/Wdr78/Inpp5e/Cluap1/Map2/Ooep/Ttll8/Dnah2/Dnah17/Cfap69/Unc13c/Rims3/Oprm1/Gli3/Unc13a/Phldb2/Lrrk2/Pclo/Khdc3/Bsn/Phldb1	31
GO:0000323	CC	GO:0000323	lytic vacuole	56/2027	460/23271	0.00673045	0.0485009	0.0383292	Ppt2/Tmem150a/Gba/Tcirg1/Rptor/Tmem74/Flcn/Rragd/Ctss/Dpp7/Sppl2b/Cln3/Abcd1/Tmem106b/Tlr7/Tlr9/Adam8/Clcn3/Stxbp2/Idua/Pdgfrb/Lipa/Spag9/Vps33b/Shkbp1/Slc26a11/Abcd4/Trip10/Myo5a/Naga/Sort1/Rb1cc1/Rilp/Ctns/Ank3/Sult1c2/Pgap6/Oca2/Tpcn2/Ank2/Fnip1/Grin2b/Snap23/Pcsk9/Ankrd27/Abca5/Cxcr2/Slc7a14/Hps4/Marchf1/Ifi30/Vps13a/Ace/Lrrk2/Mt1/Tmem63a	56
GO:0005764	CC	GO:0005764	lysosome	56/2027	460/23271	0.00673045	0.0485009	0.0383292	Ppt2/Tmem150a/Gba/Tcirg1/Rptor/Tmem74/Flcn/Rragd/Ctss/Dpp7/Sppl2b/Cln3/Abcd1/Tmem106b/Tlr7/Tlr9/Adam8/Clcn3/Stxbp2/Idua/Pdgfrb/Lipa/Spag9/Vps33b/Shkbp1/Slc26a11/Abcd4/Trip10/Myo5a/Naga/Sort1/Rb1cc1/Rilp/Ctns/Ank3/Sult1c2/Pgap6/Oca2/Tpcn2/Ank2/Fnip1/Grin2b/Snap23/Pcsk9/Ankrd27/Abca5/Cxcr2/Slc7a14/Hps4/Marchf1/Ifi30/Vps13a/Ace/Lrrk2/Mt1/Tmem63a	56
GO:0005938	CC	GO:0005938	cell cortex	40/2027	307/23271	0.0067486	0.0485009	0.0383292	Sh3bp1/Tchp/Actn1/Zhx3/Mkln1/Ppp1r9a/Arhgap32/Dbn1/Myh10/Dvl2/Exoc4/Shroom2/Fmn2/Flna/Erc2/Apc/Myadm/Rims1/Sptbn2/Trpv4/Llgl2/Ooep/Utrn/Cnksr1/Sptb/Unc13c/Rims3/Mlph/Stxbp6/Unc13a/Hfe/Rhoh/Phldb2/Pla2g4c/C2cd5/Pclo/Khdc3/Rhod/Bsn/Phldb1	40
GO:0001725	CC	GO:0001725	stress fiber	15/2027	86/23271	0.00704369	0.049533	0.0391449	Trip6/Actn1/Myh6/Myh10/Amot/Ablim1/Pxn/Myh11/Xirp1/Acta2/Fam107a/Mst1r/Mlph/Dst/Myl9	15
GO:0097517	CC	GO:0097517	contractile actin filament bundle	15/2027	86/23271	0.00704369	0.049533	0.0391449	Trip6/Actn1/Myh6/Myh10/Amot/Ablim1/Pxn/Myh11/Xirp1/Acta2/Fam107a/Mst1r/Mlph/Dst/Myl9	15
GO:0035102	CC	GO:0035102	PRC1 complex	5/2027	15/23271	0.00712492	0.0495712	0.0391751	Ring1/Pcgf3/Pcgf2/Cbx2/Pcgf6	5
GO:0004674	MF	GO:0004674	protein serine/threonine kinase activity	75/1972	439/22669	1.10083e-08	6.98446e-06	5.84589e-06	Uhmk1/Dyrk2/Clk3/Stk24/Ern1/Mapk7/Pkn3/Mapk12/Ulk2/Plk1/Dmpk/Srpk3/Plk3/Map2k3/Hipk1/Lmtk3/Cdk2/Rps6kb2/Nrbp2/Stk36/Pik3cg/Pdpk1/Prkd2/Dstyk/Bmpr2/Tgfbr3l/Ulk3/Bmpr1a/Cdkl5/Cdk9/Bmpr1b/Hipk3/Wnk4/Cdk20/Phkg1/Ikbke/Cdk3/Ttbk2/Akt3/Tgfbr1/Map2k6/Nek3/Cdk19/Ksr2/Prkaa2/Adck5/Wnk3/Camk4/Camk1d/Mapk15/Nek8/Cdk14/Hipk2/Rps6ka5/Acvr1c/Grk1/Prkdc/Eng/Cpne3/Sostdc1/Prkacb/Ccnd3/Map4k2/Sbk3/Prkg1/Ikbkb/Nlk…	75
GO:0050839	MF	GO:0050839	cell adhesion molecule binding	55/1972	284/22669	1.30673e-08	6.98446e-06	5.84589e-06	Itgb8/Tenm1/Actn1/Itgav/Tbc1d2/Itga10/Adam8/Bmpr2/Nlgn3/Ptprz1/Ptprt/Cdh3/Nos3/Lamb2/Pxn/Nlgn1/Itga1/Edil3/Fgf2/Ccn4/Bcam/Tjp3/Ank3/Dab2/Igsf9/Lama5/Mmp14/Fxyd5/Utrn/Itga3/Grin2b/Cdh7/Ctnnal1/Igf2/Igf1/Tgfbi/Itgb1bp2/Icam2/Cntn5/Plxnb3/Akap5/Cdh18/Emb/Itgb3/Cdh5/Nphs1/Cdh4/Fap/Tenm3/Itga5/Emilin1/Egfr/Pkp1/Pkp3/Ctnna3	55
GO:0019838	MF	GO:0019838	growth factor binding	34/1972	147/22669	9.94764e-08	3.54468e-05	2.96684e-05	Glg1/Ltbp4/Itgav/Il6st/Ntrk2/Shc1/Il11ra2/Bmpr2/Tgfbr3l/Pdgfrb/Ptprz1/Tgfbr1/Crim1/Erbb4/Col2a1/Sort1/Nradd/Ccn4/Ltbp3/Wfikkn2/Vegfa/Fstl4/Acvr1c/Eng/Col1a1/Igfbp2/Il3ra/Itgb3/Lrrc32/Il6ra/Col4a1/Igfbp1/Egfr/Kl	34
GO:0030020	MF	GO:0030020	extracellular matrix structural constituent conferring tensile strength	15/1972	38/22669	2.63055e-07	7.03016e-05	5.88413e-05	Col9a3/Col2a1/Col7a1/Col18a1/Col4a5/Col15a1/Col4a6/Col5a2/Col13a1/Col5a3/Col1a1/Col11a2/Col4a1/Col8a1/Col4a2	15
GO:0005201	MF	GO:0005201	extracellular matrix structural constituent	33/1972	148/22669	3.78017e-07	8.082e-05	6.76451e-05	Ltbp4/Mfap2/Lamb2/Hspg2/Col9a3/Col2a1/Col7a1/Ecm1/Col18a1/Col4a5/Fbln2/Col15a1/Eln/Lama5/Nid2/Col4a6/Bgn/Col5a2/Tgfbi/Vcan/Col13a1/Col5a3/Mmrn2/Col17a1/Col1a1/Col11a2/Tnxb/Col8a2/Efemp2/Col4a1/Col8a1/Col4a2/Emilin1	33
GO:0005244	MF	GO:0005244	voltage-gated ion channel activity	37/1972	190/22669	2.58809e-06	0.000395238	0.000330808	Kcna3/Kcnq3/Kcnma1/Kcnh5/Itgav/Clcn5/Kcnb2/Clcn3/Htr1b/Cacnb4/Kcng3/Clcn2/Kcne2/Clic6/Kcnv1/Kcnh1/Kcnj6/Clic3/Scn2a/Kcnj13/Tpcn2/Clcn1/Grin2b/Scn3a/Kcnt2/Scn4b/Nalcn/Hcn3/Oprm1/Grin3b/Kcns1/Cacna1h/Ano1/Kcna4/Cacna1s/Kcnd3/Kcnj2	37
GO:0022832	MF	GO:0022832	voltage-gated channel activity	37/1972	190/22669	2.58809e-06	0.000395238	0.000330808	Kcna3/Kcnq3/Kcnma1/Kcnh5/Itgav/Clcn5/Kcnb2/Clcn3/Htr1b/Cacnb4/Kcng3/Clcn2/Kcne2/Clic6/Kcnv1/Kcnh1/Kcnj6/Clic3/Scn2a/Kcnj13/Tpcn2/Clcn1/Grin2b/Scn3a/Kcnt2/Scn4b/Nalcn/Hcn3/Oprm1/Grin3b/Kcns1/Cacna1h/Ano1/Kcna4/Cacna1s/Kcnd3/Kcnj2	37
GO:0008509	MF	GO:0008509	anion transmembrane transporter activity	54/1972	336/22669	7.87965e-06	0.00105292	0.000881277	Slc36a4/Slc26a2/Slc4a4/Lrrc8b/Slc7a10/Clcn5/Lrrc8c/Abcd1/Slc26a6/Slc7a2/Mfsd10/Slc16a14/Slc27a1/Slc25a42/Gabrb2/Clcn3/Gabra1/Slc1a2/Glra3/Xpr1/Clcn2/Slc4a5/Clic6/Slc26a11/Slc5a6/Slc12a4/Slc16a11/Clic3/Slco4c1/Slc38a3/Slc16a8/Slc16a2/Slc1a5/Slco1c1/Slc12a7/Slc26a10/Ctns/Slc4a2/Slc24a2/Slco1a5/Clcn1/Slc9a7/Slc6a20b/Sfxn2/Slc7a6/Ceacam1/Ano3/Slc7a14/Slc22a8/Ano1/Slc25a32/Slc4a10/Slc43a1/Slc6a9	54
GO:0005544	MF	GO:0005544	calcium-dependent phospholipid binding	16/1972	55/22669	1.1321e-05	0.00134468	0.00112548	Pla2g4b/Syt10/Cpne6/Plcd1/Syt2/Syt15/Anxa9/Esyt3/Cpne3/Cpne7/Cpne2/Sytl3/Pla2g4c/C2cd5/Cpne5/Pclo	16
GO:0008013	MF	GO:0008013	beta-catenin binding	21/1972	90/22669	2.301e-05	0.00245976	0.00205879	Tbl1x/Foxo3/Calcoco1/Sall1/Shroom2/Apc/Med12/Ptprt/Ptpru/Nos3/Pxn/Grin2b/Tcf7/Gli3/Sox17/Cdh5/Esr1/Lef1/Med12l/Rora/Ctnna3	21
GO:0031267	MF	GO:0031267	small GTPase binding	62/1972	424/22669	3.5972e-05	0.00321064	0.00268725	Rasgrf2/Prex2/Sh3bp1/Plekhg2/Sorl1/Usp6nl/Tbc1d9b/Pkn3/Kif3b/Gga3/Rasgrp4/Ranbp2/Tbc1d2/Sytl5/Arhgef1/Dvl2/Exoc4/Rims4/Rgl2/Smcr8/Ipo4/Dennd5b/Eps8l2/Rbsn/Flna/Ipo7/Cdkl5/Exph5/Arhgef19/Rabggta/Arhgef37/Rims1/Arhgap17/Rab34/Dennd4a/Myo5a/Als2cl/Tiam2/Elmo3/Rab11fip2/Dennd6b/Rilp/Abca1/Tiam1/Stxbp5/Rgl3/Dock2/Llgl2/Dennd1c/Npc1l1/Anxa9/Ankrd27/Arhgap4/Denn2b/Rims3/Hps4/Mlph/Stxbp6/Sytl3/Lrrk2/Mycb…	62
GO:0003707	MF	GO:0003707	steroid hormone receptor activity	15/1972	54/22669	3.86905e-05	0.00321064	0.00268725	Nr2c2/Abhd2/Rarg/Nr3c1/Esrrg/Paqr8/Ppara/Nr4a1/Pgr/Rara/Thrb/Nkx3-1/Esr1/Lef1/Rora	15
GO:0003779	MF	GO:0003779	actin binding	63/1972	434/22669	3.90442e-05	0.00321064	0.00268725	Nebl/Kcnma1/Actn1/Ppp1r9a/Ssh1/Klhl17/Myh6/Dbn1/Ssh3/Myh10/Sntb2/Add2/Shroom2/Eps8l2/Ipp/Fmn2/Flna/Tmod2/Ablim1/Sipa1l1/Mrtfb/Fhod1/Mib2/Homer2/Nos3/Fhod3/Myo5a/Myh11/Trpv4/Xirp1/Smtn/Map2/Syne3/Baiap2l1/Arc/S100a4/Ajuba/Fxyd5/Fmn1/Utrn/Myom1/Myl4/Ceacam1/Ctnnal1/Clmn/Sptb/Fam107a/Zfp185/Tns4/Akap5/Coro6/Mlph/Crocc/Tnni3/Ace/Tagln/Lmod1/Myo19/Lrrk2/Dst/Egfr/Fgd4/Ctnna3	63
GO:0022836	MF	GO:0022836	gated channel activity	50/1972	323/22669	4.60898e-05	0.00351928	0.00294559	Kcna3/Itpr1/Kcnq3/Kcnma1/Kcnh5/Chrna7/Grid2/Itgav/Clcn5/Kcnb2/Gabrb2/Clcn3/Htr1b/Cacnb4/Gabra1/Kcng3/Glra3/Clcn2/Kcne2/Aqp1/Kcnn3/Clic6/Kcnv1/Kcnh1/Kcnj6/Clic3/Scn2a/Kcnj13/Tmc6/Trpv4/Pkd2l1/Tpcn2/Clcn1/Grin2b/Scn3a/Kcnt2/Scn4b/Nalcn/Hcn3/Oprm1/Grin3b/Kcns1/Cacna1h/Ano1/Chrnb4/Kcna4/Cacna1s/Kcnd3/Tmem63a/Kcnj2	50
GO:0004675	MF	GO:0004675	transmembrane receptor protein serine/threonine kinase activity	8/1972	18/22669	6.37896e-05	0.00441046	0.00369149	Bmpr2/Tgfbr3l/Bmpr1a/Bmpr1b/Tgfbr1/Acvr1c/Eng/Sostdc1	8
GO:0001217	MF	GO:0001217	DNA-binding transcription repressor activity	52/1972	345/22669	6.72601e-05	0.00441046	0.00369149	Foxo3/Hsf1/Tcf3/Zhx3/Nacc2/Mxd4/Sall1/Zfp955b/Tbx2/Peg3/Nr3c1/Rest/Bach1/Purb/Zfp692/Myt1l/Sox13/Zfp148/Zbtb37/Zbtb33/Zfp81/Mlxipl/Zfp398/Zfp382/Zfp281/Klf12/E4f1/Foxk1/Msx1/Ppara/Zeb1/Zbtb26/Sox6/Ikzf1/Cc2d1b/Zfp566/Klf8/Nfatc4/Dach1/Tbx3/Skil/Ascl2/Zfp202/Fezf2/Tcf7/Zfp57/Hmbox1/Zfp597/Hes1/Vax1/Pcgf6/Hivep1	52
GO:0038024	MF	GO:0038024	cargo receptor activity	18/1972	76/22669	7.01382e-05	0.00441046	0.00369149	Scarf1/Loxl3/Ssc5d/Endou/Itgam/Corin/Scara5/Abca1/Dab2/Lrp1b/Lrp10/Megf10/Lgals3bp/Folr1/Enpp2/Hhipl1/Abca7/Loxl4	18
GO:0046873	MF	GO:0046873	metal ion transmembrane transporter activity	61/1972	426/22669	7.65041e-05	0.00449919	0.00376576	Mrs2/Kcna3/Itpr1/Kcnq3/Kcnma1/Kcnh5/Slc39a5/Slc4a4/Itgav/Nipa1/Kcnb2/Slc39a13/Htr1b/Cacnb4/Kcng3/Slc1a2/Kcne2/Aqp1/Slc30a1/Slc4a5/Kcnn3/Kcnv1/Kcnh1/Kcnj6/Slc5a6/Slc12a4/Kcnk6/Scn2a/Kcnj13/Slc28a3/Trpv4/Pkd2l1/Slc12a7/Slc24a2/Slc39a10/Tpcn2/Slc39a2/Slc9a7/Grin2b/Slc6a20b/Pkdrej/Xntrpc/Scn3a/Kcnt2/Atp2a3/Anxa9/Scn4b/Nalcn/Hcn3/Oprm1/Grin3b/Kcns1/Cacna1h/Slc31a1/Slc5a7/Kcna4/Slc4a10/Cacna1s/Slc6a9/K…	61
GO:0017016	MF	GO:0017016	Ras GTPase binding	59/1972	409/22669	8.08375e-05	0.00449919	0.00376576	Rasgrf2/Prex2/Sh3bp1/Plekhg2/Usp6nl/Tbc1d9b/Pkn3/Kif3b/Rasgrp4/Ranbp2/Tbc1d2/Sytl5/Arhgef1/Dvl2/Exoc4/Rims4/Rgl2/Smcr8/Ipo4/Dennd5b/Eps8l2/Rbsn/Flna/Ipo7/Cdkl5/Exph5/Arhgef19/Rabggta/Arhgef37/Rims1/Arhgap17/Rab34/Dennd4a/Myo5a/Als2cl/Tiam2/Elmo3/Rab11fip2/Dennd6b/Rilp/Tiam1/Stxbp5/Rgl3/Dock2/Llgl2/Dennd1c/Npc1l1/Anxa9/Ankrd27/Arhgap4/Denn2b/Rims3/Hps4/Mlph/Stxbp6/Sytl3/Lrrk2/Mycbp2/Fgd4	59
GO:0019199	MF	GO:0019199	transmembrane receptor protein kinase activity	18/1972	77/22669	8.41757e-05	0.00449919	0.00376576	Ntrk2/Bmpr2/Tgfbr3l/Bmpr1a/Pdgfrb/Bmpr1b/Tgfbr1/Erbb4/Nrp2/Epha3/Tie1/Acvr1c/Eng/Mst1r/Sostdc1/Musk/Epha5/Egfr	18
GO:0005216	MF	GO:0005216	ion channel activity	60/1972	421/22669	9.96898e-05	0.00507468	0.00424743	Kcna3/Itpr1/Kcnq3/Kcnma1/Kcnh5/Chrna7/Grid2/Itgav/Lrrc8b/Clcn5/Lrrc8c/Kcnb2/Slc26a6/Gabrb2/Clcn3/Htr1b/Cacnb4/Gabra1/Kcng3/Glra3/Clcn2/Kcne2/Aqp1/Kcnn3/Clic6/Kcnv1/Kcnh1/Kcnj6/Kcnk6/Clic3/Scn2a/Kcnj13/Tmc6/Trpv4/Pkd2l1/Slc24a2/Tpcn2/Clcn1/Grin2b/Pkdrej/Xntrpc/Scn3a/Kcnt2/Anxa9/Ano3/Scn4b/Nalcn/Hcn3/Oprm1/Grin3b/Kcns1/Cacna1h/Ano1/Unc80/Chrnb4/Kcna4/Cacna1s/Kcnd3/Tmem63a/Kcnj2	60
GO:0001227	MF	GO:0001227	DNA-binding transcription repressor activity, RNA polymerase II-specific	51/1972	344/22669	0.000120136	0.00583752	0.00488592	Foxo3/Hsf1/Tcf3/Zhx3/Nacc2/Mxd4/Sall1/Zfp955b/Tbx2/Peg3/Nr3c1/Rest/Bach1/Purb/Zfp692/Myt1l/Zfp148/Zbtb37/Zbtb33/Zfp81/Mlxipl/Zfp398/Zfp382/Zfp281/Klf12/E4f1/Foxk1/Msx1/Ppara/Zeb1/Zbtb26/Sox6/Ikzf1/Cc2d1b/Zfp566/Klf8/Nfatc4/Dach1/Tbx3/Skil/Ascl2/Zfp202/Fezf2/Tcf7/Zfp57/Hmbox1/Zfp597/Hes1/Vax1/Pcgf6/Hivep1	51
GO:0005024	MF	GO:0005024	transforming growth factor beta-activated receptor activity	6/1972	11/22669	0.000135291	0.00628808	0.00526302	Bmpr2/Tgfbr3l/Bmpr1a/Bmpr1b/Tgfbr1/Eng	6
GO:0051015	MF	GO:0051015	actin filament binding	35/1972	210/22669	0.000141675	0.00631044	0.00528174	Nebl/Actn1/Ppp1r9a/Klhl17/Myh6/Dbn1/Myh10/Add2/Shroom2/Eps8l2/Flna/Ablim1/Sipa1l1/Fhod1/Fhod3/Myo5a/Myh11/Trpv4/Xirp1/Syne3/Ajuba/Utrn/Myom1/Myl4/Ctnnal1/Clmn/Sptb/Zfp185/Coro6/Tnni3/Tagln/Myo19/Egfr/Fgd4/Ctnna3	35
GO:0022843	MF	GO:0022843	voltage-gated cation channel activity	26/1972	140/22669	0.000170515	0.0072504	0.00606847	Kcna3/Kcnq3/Kcnma1/Kcnh5/Itgav/Kcnb2/Htr1b/Cacnb4/Kcng3/Kcne2/Kcnv1/Kcnh1/Kcnj6/Kcnj13/Tpcn2/Grin2b/Kcnt2/Hcn3/Oprm1/Grin3b/Kcns1/Cacna1h/Kcna4/Cacna1s/Kcnd3/Kcnj2	26
GO:0050840	MF	GO:0050840	extracellular matrix binding	15/1972	61/22669	0.000176343	0.0072504	0.00606847	Ctss/Itgav/Thsd1/Ssc5d/Ecm1/Bcam/Fbln2/Eln/Vegfa/Itga3/Bgn/Tgfbi/Dmp1/Itgb3/Cd248	15
GO:0051018	MF	GO:0051018	protein kinase A binding	14/1972	55/22669	0.000194209	0.00768925	0.00643578	Pakap/Prkar2a/Pkia/Akap8l/Akap6/Akap9/Akap11/Rara/Akap8/Prkacb/Akap5/Sphkap/Lrrk2/1700019D03Rik	14
GO:0045296	MF	GO:0045296	cadherin binding	16/1972	69/22669	0.000226524	0.00864837	0.00723855	Tbc1d2/Bmpr2/Ptprt/Cdh3/Nos3/Ank3/Fxyd5/Cdh7/Ctnnal1/Akap5/Cdh18/Cdh5/Cdh4/Pkp1/Pkp3/Ctnna3	16
GO:0005178	MF	GO:0005178	integrin binding	25/1972	136/22669	0.00026556	0.00978908	0.00819331	Itgb8/Actn1/Itgav/Adam8/Ptprz1/Lamb2/Pxn/Edil3/Fgf2/Ccn4/Dab2/Lama5/Mmp14/Utrn/Itga3/Igf2/Igf1/Tgfbi/Itgb1bp2/Icam2/Itgb3/Fap/Itga5/Emilin1/Egfr	25
GO:0005085	MF	GO:0005085	guanyl-nucleotide exchange factor activity	33/1972	201/22669	0.000287433	0.0102422	0.00857257	Rasgrf2/Prex2/Plekhg2/Flcn/Rasgrp4/Arhgef1/Rgl2/Smcr8/Dennd5b/Eps8l2/Dock8/Dock3/Arhgef19/Arhgef37/Dennd4a/Dock6/Tiam2/Dennd6b/Rasgef1c/Tiam1/Psd3/Rgl3/Dock2/Psd2/Fnip1/Dennd1c/Hps1/Ankrd27/Denn2b/Hps4/Arfgef3/Mycbp2/Fgd4	33
GO:0004713	MF	GO:0004713	protein tyrosine kinase activity	24/1972	130/22669	0.000326504	0.0112591	0.00942373	Dyrk2/Clk3/Map2k3/Hipk1/Wee1/Ntrk2/Dstyk/Pdgfrb/Hipk3/Pkdcc/Map2k6/Erbb4/Nrp2/Epha3/Tie1/Hipk2/Mst1r/Musk/Epha5/Tyk2/Abl2/Clk1/Egfr/Zap70	24
GO:0022804	MF	GO:0022804	active transmembrane transporter activity	49/1972	341/22669	0.000341136	0.0113961	0.00953836	Slc36a4/Slc26a2/Tcirg1/Slc4a4/Clcn5/Tap2/Abcd1/Slc26a6/Slc2a13/Slc16a14/Slc22a5/Slc29a4/Clcn3/Abca9/Slc1a2/Slc4a5/Slc26a11/Abcd4/Slc5a6/Slc12a4/Slc16a11/Abcc10/Slco4c1/Slc38a3/Slc28a3/Tap1/Slc16a8/Slc16a2/Mfsd2b/Slc1a5/Slco1c1/Slc12a7/Slc26a10/Slc4a2/Abca1/Slc24a2/Abca6/Slco1a5/Slc9a7/Slc6a20b/Slc7a6/Atp2a3/Abca5/Slc22a8/Abca4/Slc5a7/Slc4a10/Slc6a9/Abca7	49
GO:0017137	MF	GO:0017137	Rab GTPase binding	28/1972	163/22669	0.000379767	0.0118318	0.00990307	Usp6nl/Tbc1d9b/Tbc1d2/Sytl5/Rims4/Smcr8/Dennd5b/Rbsn/Exph5/Rabggta/Rims1/Dennd4a/Myo5a/Als2cl/Rab11fip2/Dennd6b/Rilp/Stxbp5/Llgl2/Dennd1c/Npc1l1/Anxa9/Ankrd27/Denn2b/Rims3/Hps4/Mlph/Sytl3	28
GO:0015267	MF	GO:0015267	channel activity	62/1972	461/22669	0.000387385	0.0118318	0.00990307	Kcna3/Itpr1/Kcnq3/Kcnma1/Kcnh5/Chrna7/Grid2/Itgav/Lrrc8b/Clcn5/Lrrc8c/Kcnb2/Slc26a6/Gabrb2/Clcn3/Htr1b/Cacnb4/Gabra1/Kcng3/Glra3/Clcn2/Kcne2/Aqp1/Kcnn3/Clic6/Kcnv1/Kcnh1/Kcnj6/Kcnk6/Clic3/Scn2a/Kcnj13/Tmc6/Trpv4/Pkd2l1/Slc24a2/Tpcn2/Clcn1/Grin2b/Pkdrej/Xntrpc/Scn3a/Kcnt2/Anxa9/Ano3/Scn4b/Nalcn/Aqp4/Hcn3/Oprm1/Grin3b/Kcns1/Cacna1h/Ano1/Unc80/Chrnb4/Kcna4/Cacna1s/Kcnd3/Tmem63a/Kcnj2/Gja4	62
GO:0022803	MF	GO:0022803	passive transmembrane transporter activity	62/1972	461/22669	0.000387385	0.0118318	0.00990307	Kcna3/Itpr1/Kcnq3/Kcnma1/Kcnh5/Chrna7/Grid2/Itgav/Lrrc8b/Clcn5/Lrrc8c/Kcnb2/Slc26a6/Gabrb2/Clcn3/Htr1b/Cacnb4/Gabra1/Kcng3/Glra3/Clcn2/Kcne2/Aqp1/Kcnn3/Clic6/Kcnv1/Kcnh1/Kcnj6/Kcnk6/Clic3/Scn2a/Kcnj13/Tmc6/Trpv4/Pkd2l1/Slc24a2/Tpcn2/Clcn1/Grin2b/Pkdrej/Xntrpc/Scn3a/Kcnt2/Anxa9/Ano3/Scn4b/Nalcn/Aqp4/Hcn3/Oprm1/Grin3b/Kcns1/Cacna1h/Ano1/Unc80/Chrnb4/Kcna4/Cacna1s/Kcnd3/Tmem63a/Kcnj2/Gja4	62
GO:0044325	MF	GO:0044325	ion channel binding	25/1972	143/22669	0.000582109	0.0172854	0.0144676	Itpr1/Kcnq3/Actn1/Cherp/Kcnh5/Ppp1r9a/Arrb1/Kcnb2/Rims4/Flna/Rims1/Kcne2/Akap6/Kcnh1/Cntnap2/Ank3/Ank2/Atp2a3/Id2/Scn4b/Rims3/Cdh5/Dpp10/Lrrk2/Kcnd3	25
GO:0015103	MF	GO:0015103	inorganic anion transmembrane transporter activity	24/1972	136/22669	0.000646033	0.0183844	0.0153874	Slc26a2/Slc4a4/Lrrc8b/Clcn5/Lrrc8c/Slc26a6/Gabrb2/Clcn3/Gabra1/Glra3/Xpr1/Clcn2/Clic6/Slc26a11/Slc12a4/Clic3/Slc12a7/Slc26a10/Slc4a2/Clcn1/Ano3/Slc22a8/Ano1/Slc4a10	24
GO:0030331	MF	GO:0030331	estrogen receptor binding	12/1972	48/22669	0.000653514	0.0183844	0.0153874	Strn/Zfp366/Arrb1/Ncoa2/Nrip1/Pagr1a/Mms19/Ccdc62/Nkx3-1/Ppargc1a/Esr1/Lef1	12
GO:0005342	MF	GO:0005342	organic acid transmembrane transporter activity	27/1972	161/22669	0.000702452	0.0192544	0.0161156	Slc36a4/Slc26a2/Slc7a10/Slc26a6/Slc7a2/Slc16a14/Slc27a1/Slc29a4/Slc1a2/Slc5a6/Slc16a11/Slc38a3/Slc16a8/Slc16a2/Slc1a5/Slco1c1/Slc26a10/Ctns/Slco1a5/Slc6a20b/Sfxn2/Slc7a6/Ceacam1/Slc7a14/Slc25a32/Slc43a1/Slc6a9	27
GO:0008514	MF	GO:0008514	organic anion transmembrane transporter activity	34/1972	220/22669	0.0007266	0.0194184	0.0162529	Slc36a4/Slc26a2/Slc4a4/Slc7a10/Abcd1/Slc26a6/Slc7a2/Mfsd10/Slc16a14/Slc27a1/Slc25a42/Slc1a2/Slc4a5/Slc5a6/Slc16a11/Slco4c1/Slc38a3/Slc16a8/Slc16a2/Slc1a5/Slco1c1/Slc26a10/Ctns/Slco1a5/Slc6a20b/Sfxn2/Slc7a6/Ceacam1/Slc7a14/Slc22a8/Slc25a32/Slc4a10/Slc43a1/Slc6a9	34
GO:0005096	MF	GO:0005096	GTPase activator activity	36/1972	238/22669	0.000774091	0.020183	0.0168929	Prex2/Sh3bp1/Usp6nl/Tbc1d9b/Arrb1/Flcn/Arhgap32/Ranbp2/Fam13b/Tbc1d2/Arhgef1/Rabep2/Arhgap20/Arhgef19/Rin2/Plcb1/Rgs6/Sipa1l1/Arhgap17/Als2cl/Gmip/Tiam2/Rgs8/Asap3/Rgs11/Stxbp5/Dock2/Rap1gap2/Llgl2/Syde1/Rgs12/Stard8/Ankrd27/Arhgap4/Tbc1d24/Lrrk2	36
GO:0005249	MF	GO:0005249	voltage-gated potassium channel activity	17/1972	84/22669	0.000798092	0.0203133	0.017002	Kcna3/Kcnq3/Kcnma1/Kcnh5/Kcnb2/Kcng3/Kcne2/Kcnv1/Kcnh1/Kcnj6/Kcnj13/Kcnt2/Hcn3/Kcns1/Kcna4/Kcnd3/Kcnj2	17
GO:0015291	MF	GO:0015291	secondary active transmembrane transporter activity	35/1972	231/22669	0.00088098	0.0219016	0.0183313	Slc36a4/Slc26a2/Slc4a4/Clcn5/Slc26a6/Slc2a13/Slc16a14/Slc22a5/Clcn3/Slc1a2/Slc4a5/Slc26a11/Slc5a6/Slc12a4/Slc16a11/Slco4c1/Slc38a3/Slc28a3/Slc16a8/Slc16a2/Mfsd2b/Slc1a5/Slco1c1/Slc12a7/Slc26a10/Slc4a2/Slc24a2/Slco1a5/Slc9a7/Slc6a20b/Slc7a6/Slc22a8/Slc5a7/Slc4a10/Slc6a9	35
GO:0001968	MF	GO:0001968	fibronectin binding	9/1972	31/22669	0.000964954	0.023444	0.0196223	Ctss/Itgav/Loxl3/Ssc5d/Mfap2/Mmp2/Vegfa/Itga3/Itgb3	9
GO:0001162	MF	GO:0001162	RNA polymerase II intronic transcription regulatory region sequence-specific DNA binding	6/1972	15/22669	0.00107982	0.0247042	0.0206771	Hsf1/Ncoa2/Smyd3/Tbx1/Vax1/Hivep1	6
GO:0070006	MF	GO:0070006	metalloaminopeptidase activity	6/1972	15/22669	0.00107982	0.0247042	0.0206771	Lnpep/Rnpepl1/Rnpep/Mmp16/Mmp14/Anpep	6
GO:0004177	MF	GO:0004177	aminopeptidase activity	11/1972	44/22669	0.00108615	0.0247042	0.0206771	Lnpep/Rnpepl1/Dpp7/Rnpep/Dpep1/Npepl1/Mmp16/Mmp14/Ace/Anpep/Fap	11
GO:0034237	MF	GO:0034237	protein kinase A regulatory subunit binding	8/1972	26/22669	0.0012112	0.0269745	0.0225773	Akap8l/Akap6/Akap9/Akap11/Akap8/Prkacb/Akap5/1700019D03Rik	8
GO:0046943	MF	GO:0046943	carboxylic acid transmembrane transporter activity	26/1972	160/22669	0.00140078	0.0305598	0.0255781	Slc36a4/Slc26a2/Slc7a10/Slc26a6/Slc7a2/Slc16a14/Slc27a1/Slc1a2/Slc5a6/Slc16a11/Slc38a3/Slc16a8/Slc16a2/Slc1a5/Slco1c1/Slc26a10/Ctns/Slco1a5/Slc6a20b/Sfxn2/Slc7a6/Ceacam1/Slc7a14/Slc25a32/Slc43a1/Slc6a9	26
GO:0005261	MF	GO:0005261	cation channel activity	45/1972	327/22669	0.00143782	0.0306778	0.0256769	Kcna3/Itpr1/Kcnq3/Kcnma1/Kcnh5/Chrna7/Itgav/Kcnb2/Htr1b/Cacnb4/Kcng3/Kcne2/Aqp1/Kcnn3/Kcnv1/Kcnh1/Kcnj6/Kcnk6/Scn2a/Kcnj13/Trpv4/Pkd2l1/Slc24a2/Tpcn2/Grin2b/Pkdrej/Xntrpc/Scn3a/Kcnt2/Anxa9/Scn4b/Nalcn/Hcn3/Oprm1/Grin3b/Kcns1/Cacna1h/Ano1/Unc80/Chrnb4/Kcna4/Cacna1s/Kcnd3/Tmem63a/Kcnj2	45
GO:0005247	MF	GO:0005247	voltage-gated chloride channel activity	5/1972	11/22669	0.00146391	0.0306778	0.0256769	Clcn5/Clcn3/Clcn2/Clcn1/Ano1	5
GO:0019955	MF	GO:0019955	cytokine binding	23/1972	136/22669	0.00149952	0.0306778	0.0256769	Ltbp4/Itgav/Il6st/Fzd4/Il11ra2/Bmpr2/Tgfbr3l/Tgfbr1/Fgf2/Ltbp3/Zfp36/Wfikkn2/Prlr/Cxcr2/Eng/Sostdc1/Il3ra/Ager/Itgb3/Lrrc32/Csf2ra/Il6ra/Tnfrsf14	23
GO:0005267	MF	GO:0005267	potassium channel activity	21/1972	120/22669	0.00152098	0.0306778	0.0256769	Kcna3/Kcnq3/Kcnma1/Kcnh5/Kcnb2/Kcng3/Kcne2/Aqp1/Kcnn3/Kcnv1/Kcnh1/Kcnj6/Kcnk6/Kcnj13/Pkd2l1/Kcnt2/Hcn3/Kcns1/Kcna4/Kcnd3/Kcnj2	21
GO:0005044	MF	GO:0005044	scavenger receptor activity	11/1972	46/22669	0.00160786	0.0313049	0.0262017	Scarf1/Loxl3/Ssc5d/Endou/Corin/Scara5/Megf10/Lgals3bp/Enpp2/Hhipl1/Loxl4	11
GO:0004879	MF	GO:0004879	nuclear receptor activity	12/1972	53/22669	0.001667	0.0313049	0.0262017	Nr2c2/Rarg/Nr3c1/Esrrg/Ppara/Nr4a1/Pgr/Rara/Thrb/Nkx3-1/Esr1/Rora	12
GO:0098531	MF	GO:0098531	ligand-activated transcription factor activity	12/1972	53/22669	0.001667	0.0313049	0.0262017	Nr2c2/Rarg/Nr3c1/Esrrg/Ppara/Nr4a1/Pgr/Rara/Thrb/Nkx3-1/Esr1/Rora	12
GO:0042578	MF	GO:0042578	phosphoric ester hydrolase activity	48/1972	357/22669	0.0016692	0.0313049	0.0262017	Mtmr9/Ptpn4/Ppm1l/Nt5c1a/Bpnt2/Pdp2/Ssh1/Pde7b/Plcxd3/Smpd2/Ssh3/Pld2/Mtmr11/Ptpn23/Pde4a/Cdc25b/Epm2a/Pfkfb4/Ppm1k/Plcd1/Pde10a/Plcb1/Apex2/Alpl/Dnajc6/Ptprz1/Ptprt/Ptpru/Tns2/Inpp5e/Ubash3b/Dusp6/Gdpd2/Acp6/Inpp5b/Pde11a/Pdp1/Inpp4b/Enpp2/Pon1/Pde3a/Eya4/Inpp5j/Ptprc/Dusp15/Plcxd2/Enpp6/Lrrk2	48
GO:0005319	MF	GO:0005319	lipid transporter activity	23/1972	138/22669	0.001828	0.033692	0.0281997	Plscr3/Atp8a2/Gramd1a/Abcd1/Stard4/Slc27a1/Abca9/Abcd4/Mfsd2b/Slco1c1/Abca1/Abca6/Slco1a5/Ceacam1/Npc1l1/Abca5/Ano3/Plscr2/Tnfaip8l3/Abca4/Stra6/Pltp/Abca7	23
GO:0030215	MF	GO:0030215	semaphorin receptor binding	7/1972	22/22669	0.00197227	0.0357348	0.0299095	Sh3bp1/Sema3c/Sema4b/Sema6c/Sema3d/Sema3b/Sema3a	7
GO:0015079	MF	GO:0015079	potassium ion transmembrane transporter activity	25/1972	156/22669	0.00208283	0.0371092	0.0310598	Kcna3/Kcnq3/Kcnma1/Kcnh5/Kcnb2/Kcng3/Kcne2/Aqp1/Kcnn3/Kcnv1/Kcnh1/Kcnj6/Slc12a4/Kcnk6/Kcnj13/Pkd2l1/Slc12a7/Slc24a2/Slc9a7/Kcnt2/Hcn3/Kcns1/Kcna4/Kcnd3/Kcnj2	25
GO:0046332	MF	GO:0046332	SMAD binding	16/1972	84/22669	0.00218395	0.0382729	0.0320338	Smad9/Zc3h3/Ldlrad4/Purb/Flna/Bmpr1a/Ipo7/Bmpr1b/Tgfbr1/Usp9x/Dab2/Hipk2/Skil/Acvr1c/Col5a2/Fos	16
GO:0060589	MF	GO:0060589	nucleoside-triphosphatase regulator activity	41/1972	298/22669	0.00228437	0.0383151	0.0320692	Prex2/Sh3bp1/Usp6nl/Tbc1d9b/Arrb1/Flcn/Ahsa2/Arhgap32/Ranbp2/Fam13b/Tbc1d2/Bag4/Arhgef1/Rabep2/Arhgap20/Arhgef19/Rin2/Plcb1/Rgs6/Sipa1l1/Arhgap17/Als2cl/Gmip/Tiam2/Pln/Rgs8/Asap3/Rgs11/Stxbp5/Dock2/Rap1gap2/Llgl2/Syde1/Atpif1/Fnip1/Rgs12/Stard8/Ankrd27/Arhgap4/Tbc1d24/Lrrk2	41
GO:0001846	MF	GO:0001846	opsonin binding	6/1972	17/22669	0.00229389	0.0383151	0.0320692	Itgav/Itgam/Cd93/C4a/Megf10/Masp2	6
GO:0046527	MF	GO:0046527	glucosyltransferase activity	6/1972	17/22669	0.00229389	0.0383151	0.0320692	Alg10b/Plod3/Gba/Alg8/Poglut2/Alg6	6
GO:0031543	MF	GO:0031543	peptidyl-proline dioxygenase activity	5/1972	12/22669	0.00233053	0.0383283	0.0320802	P3h3/P3h1/P4ha1/P4ha2/P3h2	5
GO:0005516	MF	GO:0005516	calmodulin binding	29/1972	192/22669	0.00243533	0.0394449	0.0330148	Strn/Rasgrf2/Kcnq3/Kcnh5/Myh6/Myh10/Sntb2/Add2/Camsap2/Plcb1/Phkg1/Kcnn3/Kcnh1/Esrrg/Nos3/Myo5a/Myh11/Camk4/Trpv4/Camk1d/Map2/Adcy1/Scn3a/Ceacam1/Unc13c/Akap5/Unc13a/Cacna1s/Egfr	29
GO:0050431	MF	GO:0050431	transforming growth factor beta binding	7/1972	23/22669	0.00262455	0.0407537	0.0341102	Ltbp4/Tgfbr3l/Tgfbr1/Ltbp3/Wfikkn2/Eng/Lrrc32	7
GO:0004693	MF	GO:0004693	cyclin-dependent protein serine/threonine kinase activity	8/1972	29/22669	0.0026305	0.0407537	0.0341102	Cdk2/Cdkl5/Cdk9/Cdk20/Cdk3/Cdk19/Cdk14/Ccnd3	8
GO:0097472	MF	GO:0097472	cyclin-dependent protein kinase activity	8/1972	29/22669	0.0026305	0.0407537	0.0341102	Cdk2/Cdkl5/Cdk9/Cdk20/Cdk3/Cdk19/Cdk14/Ccnd3	8
GO:0030695	MF	GO:0030695	GTPase regulator activity	36/1972	258/22669	0.00322055	0.0491824	0.0411649	Prex2/Sh3bp1/Usp6nl/Tbc1d9b/Arrb1/Flcn/Arhgap32/Ranbp2/Fam13b/Tbc1d2/Arhgef1/Rabep2/Arhgap20/Arhgef19/Rin2/Plcb1/Rgs6/Sipa1l1/Arhgap17/Als2cl/Gmip/Tiam2/Rgs8/Asap3/Rgs11/Stxbp5/Dock2/Rap1gap2/Llgl2/Syde1/Rgs12/Stard8/Ankrd27/Arhgap4/Tbc1d24/Lrrk2	36
GO:0005251	MF	GO:0005251	delayed rectifier potassium channel activity	8/1972	30/22669	0.00331742	0.0492544	0.0412252	Kcna3/Kcnq3/Kcnb2/Kcng3/Kcne2/Kcnh1/Kcns1/Kcna4	8
GO:0098918	MF	GO:0098918	structural constituent of synapse	8/1972	30/22669	0.00331742	0.0492544	0.0412252	Actn1/Erc2/Rims1/Dnm3/Dlg2/Sptbn2/Pclo/Bsn	8
