# Supplementary material for: Identifying Antidepressant Effects of Brain-Derived Neurotrophic Factor and IDO1 in the Mouse Model Based on RNA-Seq Data
Source: Front Genet. 2022 May 30;13:890961. doi: 10.3389/fgene.2022.890961 (PMC9195421; doi:10.3389/fgene.2022.890961)
Supplement: Supplementary file 4 [file Table1.XLSX]

## Sheet: Model.organism.animal.1.0
*sample_name	sample_title	*organism	breed	age	*sex	*tissue	biomaterial_provider	birth_location	breeding_history	breeding_method	collected_by	culture_collection	disease	disease_stage	genotype	geo_loc_name	growth_protocol	health_state	lat_lon	sample_type	store_cond	stud_book_number	treatment
Control 1	C_1	brain	C57BL6/J	8 w	male	medial prefrontal cortex	Laboratory Animal Center of Southern Medical University	Laboratory Animal Center of Southern Medical University	WT+WT	WT ♂+WT ♀	Peng Huang	Biological cabinet	No	No	WT	China	SPF	Health	Southern Medical University	Tissue sample	1day	C_1	No treatment
Control 2	C_2	brain	C57BL6/J	8 w	male	medial prefrontal cortex	Laboratory Animal Center of Southern Medical University	Laboratory Animal Center of Southern Medical University	WT+WT	WT ♂+WT ♀	Peng Huang	Biological cabinet	No	No	WT	China	SPF	Health	Southern Medical University	Tissue sample	1day	C_2	No treatment
Control 3	C_3	brain	C57BL6/J	8 w	male	medial prefrontal cortex	Laboratory Animal Center of Southern Medical University	Laboratory Animal Center of Southern Medical University	WT+WT	WT ♂+WT ♀	Peng Huang	Biological cabinet	No	No	WT	China	SPF	Health	Southern Medical University	Tissue sample	1day	C_3	No treatment
CUMS 1	M_1	brain	C57BL6/J	12 w	male	medial prefrontal cortex	Laboratory Animal Center of Southern Medical University	Laboratory Animal Center of Southern Medical University	WT+WT	WT ♂+WT ♀	Peng Huang	Biological cabinet	Depression	Depression animal model	WT	China	SPF	Health	Southern Medical University	Tissue sample	1day	M_1	CUMS-exposed
CUMS 2	M_2	brain	C57BL6/J	12 w	male	medial prefrontal cortex	Laboratory Animal Center of Southern Medical University	Laboratory Animal Center of Southern Medical University	WT+WT	WT ♂+WT ♀	Peng Huang	Biological cabinet	Depression	Depression animal model	WT	China	SPF	Health	Southern Medical University	Tissue sample	1day	M_2	CUMS-exposed
CUMS 3	M_3	brain	C57BL6/J	12 w	male	medial prefrontal cortex	Laboratory Animal Center of Southern Medical University	Laboratory Animal Center of Southern Medical University	WT+WT	WT ♂+WT ♀	Peng Huang	Biological cabinet	Depression	Depression animal model	WT	China	SPF	Health	Southern Medical University	Tissue sample	1day	M_3	CUMS-exposed
BDNF+/- 1	BDNF_1	brain	BDNFtm1Krj/J	8 w	male	medial prefrontal cortex	Jackson Laboratory	Jackson Laboratory	BDNF-/-+WT	BDNF-/-♂+WT ♀	Peng Huang	Biological cabinet	Depression	Depression animal model	BDNF+/-	USA	SPF	Health	Southern Medical University	Tissue sample	1day	BDNF_1	No treatment
BDNF+/- 2	BDNF_2	brain	BDNFtm1Krj/J	8 w	male	medial prefrontal cortex	Jackson Laboratory	Jackson Laboratory	BDNF-/-+WT	BDNF-/-♂+WT ♀	Peng Huang	Biological cabinet	Depression	Depression animal model	BDNF+/-	USA	SPF	Health	Southern Medical University	Tissue sample	1day	BDNF_2	No treatment
BDNF+/- 3	BDNF_3	brain	BDNFtm1Krj/J	8 w	male	medial prefrontal cortex	Jackson Laboratory	Jackson Laboratory	BDNF-/-+WT	BDNF-/-♂+WT ♀	Peng Huang	Biological cabinet	Depression	Depression animal model	BDNF+/-	USA	SPF	Health	Southern Medical University	Tissue sample	1day	BDNF_3	No treatment
IDO1-/- 1	IDO_1	brain	IDO1tm1Alm/J	8 w	male	medial prefrontal cortex	Jackson Laboratory	Jackson Laboratory	IDO1-/-+IDO1-/-	IDO1-/-♂+IDO1-/- ♀	Peng Huang	Biological cabinet	Depression	Depression animal model	IDO1 -/-	USA	SPF	Health	Southern Medical University	Tissue sample	1day	IDO_1	No treatment
IDO1-/- 2	IDO_2	brain	IDO1tm1Alm/J	8 w	male	medial prefrontal cortex	Jackson Laboratory	Jackson Laboratory	IDO1-/-+IDO1-/-	IDO1-/-♂+IDO1-/- ♀	Peng Huang	Biological cabinet	Depression	Depression animal model	IDO1 -/-	USA	SPF	Health	Southern Medical University	Tissue sample	1day	IDO_2	No treatment
IDO1-/- 3	IDO_3	brain	IDO1tm1Alm/J	8 w	male	medial prefrontal cortex	Jackson Laboratory	Jackson Laboratory	IDO1-/-+IDO1-/-	IDO1-/-♂+IDO1-/- ♀	Peng Huang	Biological cabinet	Depression	Depression animal model	IDO1 -/-	USA	SPF	Health	Southern Medical University	Tissue sample	1day	IDO_3	No treatment
